# Supplementary material for: Genomic analysis of an ultrasmall freshwater green alga, Medakamo hakoo
Source: Commun Biol. 2023 Jan 23;6:89. doi: 10.1038/s42003-022-04367-9 (PMC9871001; doi:10.1038/s42003-022-04367-9)
Supplement: Supplementary file 5 — Supplementary Data 2 [file 42003_2022_4367_MOESM5_ESM.csv]

M.hakoo gene ID	Knumber
MHACOO_000001-T1
MHACOO_000002-T1	K02537
MHACOO_000003-T1	K10408
MHACOO_000004-T1	K12890
MHACOO_000005-T1
MHACOO_000006-T1
MHACOO_000007-T1	K14611
MHACOO_000008-T1	K00766
MHACOO_000008-T2	K00766
MHACOO_000009-T1	K14820
MHACOO_000010-T1	K03143
MHACOO_000011-T1
MHACOO_000012-T1
MHACOO_000013-T1	K01687
MHACOO_000014-T1
MHACOO_000015-T1	K12130
MHACOO_000016-T1	K11824
MHACOO_000017-T1
MHACOO_000018-T1	K22912
MHACOO_000019-T1	K20288
MHACOO_000020-T1	K13348
MHACOO_000021-T1
MHACOO_000022-T1
MHACOO_000023-T1
MHACOO_000024-T1
MHACOO_000025-T1
MHACOO_000026-T1	K01785
MHACOO_000027-T1	K11090
MHACOO_000028-T1	K14606
MHACOO_000029-T1
MHACOO_000030-T1
MHACOO_000031-T1
MHACOO_000032-T1
MHACOO_000033-T1	K00860
MHACOO_000034-T1
MHACOO_000035-T1	K07375
MHACOO_000036-T1	K03256
MHACOO_000037-T1
MHACOO_000038-T1
MHACOO_000039-T1
MHACOO_000040-T1
MHACOO_000041-T1
MHACOO_000042-T1	K11855
MHACOO_000043-T1	K02320
MHACOO_000044-T1	K01409
MHACOO_000045-T1
MHACOO_000046-T1
MHACOO_000047-T1
MHACOO_000048-T1
MHACOO_000049-T1
MHACOO_000050-T1	K03789
MHACOO_000051-T1	K02540
MHACOO_000052-T1
MHACOO_000053-T1
MHACOO_000054-T1	K24611
MHACOO_000055-T1	K03686
MHACOO_000056-T1
MHACOO_000057-T1	K10685
MHACOO_000058-T1	K08824
MHACOO_000059-T1
MHACOO_000060-T1	K18534
MHACOO_000061-T1
MHACOO_000061-T2
MHACOO_000062-T1	K03070
MHACOO_000063-T1
MHACOO_000064-T1	K20456
MHACOO_000065-T1
MHACOO_000066-T1	K15397
MHACOO_000067-T1	K20456
MHACOO_000068-T1
MHACOO_000069-T1	K10249
MHACOO_000070-T1	K22745
MHACOO_000071-T1
MHACOO_000072-T1
MHACOO_000073-T1	K15397
MHACOO_000074-T1
MHACOO_000075-T1
MHACOO_000076-T1
MHACOO_000077-T1	K20032
MHACOO_000078-T1
MHACOO_000079-T1
MHACOO_000080-T1
MHACOO_000081-T1	K03868
MHACOO_000082-T1
MHACOO_000083-T1
MHACOO_000084-T1	K06632
MHACOO_000085-T1
MHACOO_000086-T1
MHACOO_000087-T1	K13679
MHACOO_000088-T1	K10575
MHACOO_000089-T1	K11518
MHACOO_000090-T1
MHACOO_000091-T1	K02684
MHACOO_000092-T1
MHACOO_000093-T1
MHACOO_000094-T1	K17601
MHACOO_000095-T1
MHACOO_000096-T1
MHACOO_000097-T1
MHACOO_000098-T1
MHACOO_000099-T1
MHACOO_000100-T1
MHACOO_000101-T1	K01381
MHACOO_000102-T1
MHACOO_000103-T1
MHACOO_000104-T1
MHACOO_000105-T1
MHACOO_000106-T1	K13148
MHACOO_000107-T1
MHACOO_000108-T1
MHACOO_000109-T1
MHACOO_000110-T1
MHACOO_000111-T1
MHACOO_000112-T1
MHACOO_000112-T2
MHACOO_000113-T1
MHACOO_000114-T1
MHACOO_000115-T1
MHACOO_000116-T1	K06228
MHACOO_000117-T1	K03122
MHACOO_000118-T1
MHACOO_000119-T1	K10696
MHACOO_000120-T1	K12385
MHACOO_000121-T1
MHACOO_000122-T1	K01880
MHACOO_000123-T1
MHACOO_000124-T1
MHACOO_000125-T1
MHACOO_000126-T1
MHACOO_000127-T1
MHACOO_000128-T1
MHACOO_000129-T1	K22920
MHACOO_000129-T2	K22920
MHACOO_000130-T1	K10643
MHACOO_000131-T1
MHACOO_000132-T1
MHACOO_000133-T1
MHACOO_000134-T1	K10738
MHACOO_000135-T1
MHACOO_000136-T1	K14682
MHACOO_000137-T1	K03357
MHACOO_000138-T1
MHACOO_000139-T1	K11838
MHACOO_000140-T1
MHACOO_000141-T1
MHACOO_000142-T1
MHACOO_000143-T1	K03021
MHACOO_000144-T1
MHACOO_000145-T1
MHACOO_000146-T1	K19355
MHACOO_000147-T1	K15397
MHACOO_000147-T2	K15397
MHACOO_000147-T3	K15397
MHACOO_000147-T4	K15397
MHACOO_000148-T1	K25186
MHACOO_000149-T1	K02356
MHACOO_000150-T1	K05359
MHACOO_000151-T1	K19788
MHACOO_000151-T2	K19788
MHACOO_000152-T1
MHACOO_000152-T2
MHACOO_000153-T1
MHACOO_000154-T1
MHACOO_000155-T1
MHACOO_000156-T1
MHACOO_000157-T1
MHACOO_000158-T1
MHACOO_000159-T1	K14782
MHACOO_000160-T1	K13427
MHACOO_000161-T1	K00161
MHACOO_000162-T1
MHACOO_000163-T1	K11366
MHACOO_000164-T1
MHACOO_000165-T1
MHACOO_000166-T1
MHACOO_000167-T1
MHACOO_000168-T1
MHACOO_000169-T1	K15332
MHACOO_000170-T1
MHACOO_000171-T1	K23569
MHACOO_000172-T1	K03671
MHACOO_000173-T1
MHACOO_000174-T1
MHACOO_000175-T1	K01761
MHACOO_000176-T1
MHACOO_000177-T1
MHACOO_000178-T1
MHACOO_000179-T1
MHACOO_000180-T1	K03070
MHACOO_000181-T1
MHACOO_000182-T1	K02717
MHACOO_000183-T1	K02717
MHACOO_000184-T1
MHACOO_000185-T1	K03655
MHACOO_000186-T1
MHACOO_000187-T1
MHACOO_000188-T1
MHACOO_000189-T1	K03798
MHACOO_000190-T1	K03029
MHACOO_000191-T1	K17808
MHACOO_000192-T1	K20222
MHACOO_000193-T1	K02884
MHACOO_000194-T1	K08869
MHACOO_000195-T1
MHACOO_000195-T2
MHACOO_000196-T1
MHACOO_000197-T1	K00913
MHACOO_000198-T1	K12603
MHACOO_000199-T1	K25380
MHACOO_000200-T1
MHACOO_000201-T1	K01817
MHACOO_000202-T1	K14539
MHACOO_000203-T1	K01193
MHACOO_000204-T1
MHACOO_000205-T1
MHACOO_000206-T1	K01679
MHACOO_000207-T1	K13120
MHACOO_000208-T1	K02953
MHACOO_000209-T1
MHACOO_000210-T1	K14768
MHACOO_000211-T1	K05544
MHACOO_000212-T1	K13141
MHACOO_000213-T1
MHACOO_000214-T1
MHACOO_000215-T1
MHACOO_000216-T1	K12502
MHACOO_000217-T1	K10308
MHACOO_000218-T1	K14843
MHACOO_000219-T1
MHACOO_000219-T2
MHACOO_000220-T1	K03955
MHACOO_000221-T1	K03542
MHACOO_000222-T1	K14563
MHACOO_000223-T1	K15109
MHACOO_000224-T1
MHACOO_000225-T1	K22611
MHACOO_000226-T1	K01431
MHACOO_000227-T1	K10880
MHACOO_000228-T1	K24822
MHACOO_000229-T1
MHACOO_000230-T1
MHACOO_000231-T1	K00013
MHACOO_000232-T1
MHACOO_000233-T1
MHACOO_000234-T1	K08967
MHACOO_000235-T1	K01285
MHACOO_000236-T1	K15687
MHACOO_000237-T1	K00859
MHACOO_000238-T1
MHACOO_000239-T1	K08736
MHACOO_000240-T1
MHACOO_000241-T1	K02435
MHACOO_000242-T1
MHACOO_000243-T1	K11341
MHACOO_000244-T1	K03926
MHACOO_000245-T1
MHACOO_000246-T1	K17686
MHACOO_000247-T1
MHACOO_000248-T1	K00970
MHACOO_000249-T1
MHACOO_000250-T1	K00688
MHACOO_000251-T1
MHACOO_000252-T1	K15429
MHACOO_000253-T1
MHACOO_000253-T2
MHACOO_000254-T1	K03167
MHACOO_000254-T2	K03167
MHACOO_000255-T1
MHACOO_000256-T1
MHACOO_000257-T1
MHACOO_000258-T1	K14852
MHACOO_000259-T1	K06634
MHACOO_000260-T1
MHACOO_000261-T1
MHACOO_000262-T1	K12590
MHACOO_000263-T1
MHACOO_000264-T1	K01759
MHACOO_000265-T1	K10728
MHACOO_000266-T1	K00639
MHACOO_000267-T1
MHACOO_000268-T1	K10143
MHACOO_000269-T1	K13345
MHACOO_000270-T1	K00658
MHACOO_000270-T2	K00658
MHACOO_000271-T1	K08910
MHACOO_000272-T1
MHACOO_000273-T1	K05658
MHACOO_000274-T1	K20372
MHACOO_000275-T1	K08903
MHACOO_000276-T1
MHACOO_000277-T1	K00286
MHACOO_000278-T1
MHACOO_000279-T1	K06207
MHACOO_000280-T1
MHACOO_000281-T1	K03515
MHACOO_000282-T1
MHACOO_000283-T1	K20416
MHACOO_000284-T1	K03236
MHACOO_000285-T1
MHACOO_000286-T1
MHACOO_000287-T1	K08913
MHACOO_000287-T2	K08913
MHACOO_000288-T1
MHACOO_000289-T1	K08341
MHACOO_000290-T1
MHACOO_000291-T1	K01419
MHACOO_000292-T1
MHACOO_000293-T1
MHACOO_000294-T1
MHACOO_000295-T1
MHACOO_000296-T1	K11268
MHACOO_000297-T1
MHACOO_000298-T1	K01792
MHACOO_000299-T1	K21797
MHACOO_000300-T1
MHACOO_000301-T1	K02961
MHACOO_000302-T1	K14574
MHACOO_000303-T1	K00286
MHACOO_000304-T1
MHACOO_000305-T1	K03110
MHACOO_000306-T1
MHACOO_000307-T1	K13412
MHACOO_000308-T1	K09861
MHACOO_000309-T1	K13172
MHACOO_000310-T1
MHACOO_000311-T1	K03217
MHACOO_000312-T1	K02894
MHACOO_000313-T1	K08956
MHACOO_000314-T1	K12855
MHACOO_000315-T1
MHACOO_000316-T1
MHACOO_000317-T1	K10745
MHACOO_000318-T1
MHACOO_000319-T1
MHACOO_000320-T1	K00616
MHACOO_000321-T1
MHACOO_000322-T1
MHACOO_000323-T1
MHACOO_000323-T2
MHACOO_000324-T1
MHACOO_000325-T1
MHACOO_000326-T1	K03940
MHACOO_000327-T1	K12177
MHACOO_000328-T1	K11136
MHACOO_000329-T1	K00930
MHACOO_000330-T1	K15111
MHACOO_000331-T1
MHACOO_000332-T1	K03437
MHACOO_000333-T1
MHACOO_000334-T1
MHACOO_000335-T1
MHACOO_000336-T1	K04646
MHACOO_000337-T1
MHACOO_000338-T1	K22949
MHACOO_000339-T1
MHACOO_000340-T1	K00411
MHACOO_000340-T2	K00411
MHACOO_000341-T1
MHACOO_000342-T1	K15356
MHACOO_000343-T1
MHACOO_000344-T1	K06185
MHACOO_000345-T1	K03247
MHACOO_000346-T1	K02218
MHACOO_000347-T1
MHACOO_000348-T1	K05665
MHACOO_000349-T1	K12176
MHACOO_000350-T1	K02694
MHACOO_000351-T1	K11269
MHACOO_000352-T1
MHACOO_000353-T1	K15275
MHACOO_000354-T1
MHACOO_000355-T1
MHACOO_000356-T1
MHACOO_000357-T1	K03695
MHACOO_000358-T1	K15710
MHACOO_000359-T1
MHACOO_000360-T1	K00809
MHACOO_000361-T1
MHACOO_000362-T1
MHACOO_000363-T1	K12194
MHACOO_000364-T1	K19306
MHACOO_000365-T1	K10739
MHACOO_000366-T1
MHACOO_000367-T1	K00850
MHACOO_000368-T1	K12832
MHACOO_000369-T1
MHACOO_000370-T1
MHACOO_000371-T1
MHACOO_000372-T1	K00688
MHACOO_000373-T1
MHACOO_000374-T1
MHACOO_000375-T1	K07243
MHACOO_000376-T1
MHACOO_000377-T1	K01623
MHACOO_000378-T1	K00587
MHACOO_000379-T1
MHACOO_000380-T1
MHACOO_000381-T1
MHACOO_000382-T1
MHACOO_000383-T1	K16914
MHACOO_000384-T1
MHACOO_000385-T1	K15271
MHACOO_000386-T1	K08193
MHACOO_000387-T1	K01961
MHACOO_000388-T1
MHACOO_000389-T1
MHACOO_000390-T1	K03843
MHACOO_000391-T1
MHACOO_000392-T1
MHACOO_000393-T1
MHACOO_000394-T1	K07953
MHACOO_000395-T1	K00365
MHACOO_000396-T1
MHACOO_000397-T1
MHACOO_000398-T1
MHACOO_000399-T1	K07393
MHACOO_000400-T1
MHACOO_000401-T1
MHACOO_000402-T1
MHACOO_000403-T1
MHACOO_000404-T1	K03564
MHACOO_000405-T1	K04043
MHACOO_000406-T1	K02209
MHACOO_000407-T1
MHACOO_000407-T2
MHACOO_000408-T1	K15692
MHACOO_000409-T1
MHACOO_000410-T1
MHACOO_000411-T1
MHACOO_000412-T1
MHACOO_000413-T1
MHACOO_000414-T1
MHACOO_000415-T1	K06063
MHACOO_000416-T1
MHACOO_000416-T2
MHACOO_000416-T3
MHACOO_000417-T1	K02471
MHACOO_000418-T1
MHACOO_000418-T2
MHACOO_000419-T1
MHACOO_000420-T1	K12164
MHACOO_000421-T1	K00164
MHACOO_000422-T1	K17361
MHACOO_000423-T1	K05955
MHACOO_000424-T1
MHACOO_000425-T1	K13109
MHACOO_000426-T1	K00855
MHACOO_000427-T1
MHACOO_000428-T1	K00236
MHACOO_000429-T1
MHACOO_000430-T1
MHACOO_000431-T1
MHACOO_000432-T1	K13412
MHACOO_000433-T1	K03575
MHACOO_000434-T1	K10950
MHACOO_000435-T1
MHACOO_000436-T1	K10743
MHACOO_000437-T1	K06972
MHACOO_000438-T1	K01764
MHACOO_000439-T1	K03250
MHACOO_000440-T1
MHACOO_000441-T1
MHACOO_000442-T1	K14550
MHACOO_000443-T1
MHACOO_000443-T2
MHACOO_000444-T1
MHACOO_000445-T1
MHACOO_000447-T1
MHACOO_000448-T1	K02871
MHACOO_000449-T1	K03264
MHACOO_000450-T1
MHACOO_000451-T1
MHACOO_000452-T1	K07023
MHACOO_000453-T1	K08490
MHACOO_000454-T1	K13116
MHACOO_000455-T1	K07877
MHACOO_000455-T2	K07877
MHACOO_000456-T1	K10046
MHACOO_000457-T1
MHACOO_000458-T1
MHACOO_000459-T1	K02961
MHACOO_000460-T1
MHACOO_000461-T1	K14849
MHACOO_000462-T1	K03953
MHACOO_000463-T1	K01681
MHACOO_000464-T1	K16810
MHACOO_000465-T1
MHACOO_000466-T1
MHACOO_000467-T1	K08334
MHACOO_000468-T1
MHACOO_000469-T1
MHACOO_000470-T1
MHACOO_000471-T1
MHACOO_000472-T1	K23678
MHACOO_000473-T1	K09834
MHACOO_000474-T1	K11436
MHACOO_000475-T1
MHACOO_000476-T1
MHACOO_000477-T1
MHACOO_000478-T1	K25307
MHACOO_000479-T1	K03000
MHACOO_000480-T1
MHACOO_000481-T1	K24194
MHACOO_000482-T1	K17497
MHACOO_000483-T1	K00029
MHACOO_000484-T1
MHACOO_000485-T1
MHACOO_000486-T1	K02895
MHACOO_000487-T1	K00645
MHACOO_000488-T1	K12606
MHACOO_000489-T1
MHACOO_000490-T1	K14415
MHACOO_000490-T2	K14415
MHACOO_000491-T1	K23544
MHACOO_000492-T1	K12402
MHACOO_000493-T1	K11308
MHACOO_000493-T2	K11308
MHACOO_000494-T1
MHACOO_000495-T1	K12403
MHACOO_000496-T1
MHACOO_000497-T1
MHACOO_000498-T1
MHACOO_000499-T1	K17790
MHACOO_000500-T1	K04075
MHACOO_000501-T1	K06639
MHACOO_000502-T1	K15865
MHACOO_000503-T1	K04345
MHACOO_000504-T1
MHACOO_000505-T1	K11308
MHACOO_000506-T1
MHACOO_000507-T1
MHACOO_000508-T1	K04457
MHACOO_000509-T1	K01739
MHACOO_000510-T1
MHACOO_000511-T1
MHACOO_000512-T1	K00939
MHACOO_000513-T1	K10844
MHACOO_000514-T1	K08913
MHACOO_000515-T1
MHACOO_000516-T1
MHACOO_000517-T1	K00844
MHACOO_000518-T1	K13412
MHACOO_000519-T1	K07456
MHACOO_000520-T1	K14307
MHACOO_000521-T1
MHACOO_000521-T2
MHACOO_000522-T1	K15425
MHACOO_000523-T1	K20131
MHACOO_000524-T1
MHACOO_000525-T1
MHACOO_000526-T1	K00940
MHACOO_000527-T1
MHACOO_000528-T1	K11129
MHACOO_000529-T1	K11866
MHACOO_000530-T1
MHACOO_000531-T1
MHACOO_000532-T1	K09291
MHACOO_000533-T1
MHACOO_000534-T1
MHACOO_000535-T1	K14617
MHACOO_000536-T1	K15192
MHACOO_000537-T1
MHACOO_000538-T1	K19603
MHACOO_000539-T1	K03135
MHACOO_000540-T1	K12896
MHACOO_000541-T1	K05657
MHACOO_000542-T1	K08906
MHACOO_000543-T1	K17292
MHACOO_000544-T1
MHACOO_000545-T1	K07056
MHACOO_000546-T1	K13111
MHACOO_000547-T1	K17496
MHACOO_000547-T2	K17496
MHACOO_000548-T1
MHACOO_000549-T1	K13113
MHACOO_000550-T1	K03363
MHACOO_000551-T1	K08869
MHACOO_000552-T1
MHACOO_000553-T1
MHACOO_000554-T1	K12393
MHACOO_000555-T1	K12604
MHACOO_000556-T1	K03522
MHACOO_000557-T1
MHACOO_000558-T1	K07936
MHACOO_000558-T2	K07936
MHACOO_000559-T1
MHACOO_000560-T1
MHACOO_000561-T1	K00162
MHACOO_000562-T1
MHACOO_000563-T1	K03848
MHACOO_000564-T1
MHACOO_000565-T1
MHACOO_000566-T1	K15200
MHACOO_000567-T1	K12830
MHACOO_000568-T1	K15523
MHACOO_000569-T1
MHACOO_000570-T1	K01214
MHACOO_000571-T1	K01322
MHACOO_000572-T1	K17872
MHACOO_000573-T1
MHACOO_000574-T1	K16054
MHACOO_000575-T1	K08496
MHACOO_000575-T2	K08496
MHACOO_000576-T1	K14313
MHACOO_000577-T1
MHACOO_000578-T1
MHACOO_000579-T1
MHACOO_000580-T1	K02838
MHACOO_000581-T1	K06961
MHACOO_000582-T1
MHACOO_000583-T1
MHACOO_000584-T1
MHACOO_000585-T1
MHACOO_000586-T1
MHACOO_000587-T1	K23643
MHACOO_000588-T1
MHACOO_000589-T1
MHACOO_000590-T1
MHACOO_000591-T1
MHACOO_000592-T1
MHACOO_000593-T1	K00232
MHACOO_000594-T1
MHACOO_000595-T1
MHACOO_000596-T1
MHACOO_000596-T2
MHACOO_000597-T1
MHACOO_000598-T1	K20305
MHACOO_000599-T1
MHACOO_000600-T1	K14407
MHACOO_000601-T1
MHACOO_000602-T1	K00232
MHACOO_000603-T1	K02321
MHACOO_000604-T1	K03007
MHACOO_000605-T1
MHACOO_000606-T1
MHACOO_000607-T1
MHACOO_000608-T1
MHACOO_000609-T1
MHACOO_000610-T1
MHACOO_000611-T1
MHACOO_000612-T1	K22069
MHACOO_000613-T1	K16075
MHACOO_000614-T1
MHACOO_000615-T1	K25224
MHACOO_000616-T1	K00927
MHACOO_000617-T1
MHACOO_000618-T1
MHACOO_000619-T1	K02327
MHACOO_000620-T1	K00434
MHACOO_000621-T1
MHACOO_000622-T1	K00382
MHACOO_000623-T1
MHACOO_000624-T1	K01738
MHACOO_000625-T1	K00972
MHACOO_000626-T1	K00670
MHACOO_000627-T1
MHACOO_000628-T1	K09660
MHACOO_000629-T1
MHACOO_000630-T1	K03109
MHACOO_000631-T1	K09775
MHACOO_000632-T1
MHACOO_000633-T1	K10755
MHACOO_000634-T1	K19372
MHACOO_000635-T1
MHACOO_000636-T1
MHACOO_000637-T1	K02906
MHACOO_000638-T1	K02604
MHACOO_000639-T1
MHACOO_000640-T1	K03949
MHACOO_000641-T1	K01803
MHACOO_000642-T1
MHACOO_000643-T1
MHACOO_000644-T1
MHACOO_000645-T1
MHACOO_000646-T1	K01188
MHACOO_000647-T1
MHACOO_000648-T1
MHACOO_000649-T1	K03509
MHACOO_000650-T1
MHACOO_000651-T1	K14823
MHACOO_000652-T1	K08292
MHACOO_000653-T1	K02728
MHACOO_000654-T1
MHACOO_000655-T1
MHACOO_000656-T1	K01772
MHACOO_000657-T1
MHACOO_000658-T1	K03348
MHACOO_000659-T1	K01783
MHACOO_000660-T1	K17545
MHACOO_000661-T1
MHACOO_000662-T1
MHACOO_000663-T1
MHACOO_000664-T1
MHACOO_000665-T1
MHACOO_000666-T1
MHACOO_000667-T1	K10257
MHACOO_000668-T1	K07304
MHACOO_000669-T1
MHACOO_000670-T1
MHACOO_000671-T1	K00522
MHACOO_000672-T1
MHACOO_000673-T1
MHACOO_000674-T1
MHACOO_000675-T1
MHACOO_000676-T1
MHACOO_000677-T1
MHACOO_000678-T1	K12865
MHACOO_000679-T1	K02293
MHACOO_000680-T1
MHACOO_000681-T1
MHACOO_000681-T2
MHACOO_000682-T1	K17261
MHACOO_000683-T1	K02725
MHACOO_000684-T1
MHACOO_000685-T1	K10355
MHACOO_000685-T2	K10355
MHACOO_000686-T1
MHACOO_000687-T1
MHACOO_000688-T1	K14832
MHACOO_000689-T1	K07297
MHACOO_000690-T1	K06676
MHACOO_000691-T1	K03349
MHACOO_000692-T1
MHACOO_000693-T1
MHACOO_000694-T1
MHACOO_000695-T1
MHACOO_000696-T1
MHACOO_000697-T1
MHACOO_000698-T1
MHACOO_000699-T1
MHACOO_000700-T1
MHACOO_000700-T2
MHACOO_000701-T1
MHACOO_000702-T1
MHACOO_000703-T1
MHACOO_000704-T1	K12874
MHACOO_000705-T1
MHACOO_000706-T1
MHACOO_000707-T1
MHACOO_000708-T1
MHACOO_000709-T1
MHACOO_000710-T1
MHACOO_000711-T1	K03016
MHACOO_000712-T1	K15227
MHACOO_000713-T1
MHACOO_000714-T1	K10735
MHACOO_000715-T1	K20298
MHACOO_000716-T1	K03147
MHACOO_000717-T1
MHACOO_000718-T1	K15292
MHACOO_000719-T1
MHACOO_000720-T1
MHACOO_000721-T1
MHACOO_000722-T1
MHACOO_000723-T1	K02266
MHACOO_000724-T1
MHACOO_000725-T1
MHACOO_000726-T1	K12881
MHACOO_000727-T1
MHACOO_000728-T1	K06678
MHACOO_000729-T1
MHACOO_000730-T1
MHACOO_000731-T1	K03019
MHACOO_000732-T1	K01358
MHACOO_000733-T1
MHACOO_000734-T1	K00939
MHACOO_000735-T1	K08339
MHACOO_000736-T1
MHACOO_000737-T1
MHACOO_000738-T1
MHACOO_000739-T1	K14405
MHACOO_000740-T1	K18995
MHACOO_000741-T1
MHACOO_000742-T1	K02738
MHACOO_000743-T1
MHACOO_000744-T1
MHACOO_000745-T1	K13606
MHACOO_000746-T1
MHACOO_000747-T1	K16302
MHACOO_000748-T1	K08176
MHACOO_000748-T2	K08176
MHACOO_000749-T1
MHACOO_000750-T1
MHACOO_000751-T1
MHACOO_000752-T1	K07001
MHACOO_000753-T1	K03787
MHACOO_000754-T1	K02896
MHACOO_000755-T1
MHACOO_000756-T1
MHACOO_000757-T1	K14168
MHACOO_000758-T1	K18010
MHACOO_000759-T1	K08094
MHACOO_000760-T1	K03470
MHACOO_000761-T1	K23113
MHACOO_000762-T1	K11863
MHACOO_000763-T1
MHACOO_000764-T1
MHACOO_000765-T1	K01410
MHACOO_000766-T1
MHACOO_000767-T1	K20899
MHACOO_000768-T1
MHACOO_000769-T1	K10849
MHACOO_000770-T1	K17803
MHACOO_000771-T1
MHACOO_000772-T1	K04532
MHACOO_000773-T1	K06173
MHACOO_000774-T1
MHACOO_000775-T1	K09550
MHACOO_000776-T1	K02875
MHACOO_000777-T1	K07735
MHACOO_000778-T1	K17080
MHACOO_000779-T1	K07199
MHACOO_000780-T1
MHACOO_000781-T1	K03301
MHACOO_000782-T1
MHACOO_000783-T1	K00417
MHACOO_000784-T1	K12165
MHACOO_000785-T1
MHACOO_000786-T1
MHACOO_000787-T1
MHACOO_000788-T1
MHACOO_000789-T1
MHACOO_000790-T1
MHACOO_000791-T1
MHACOO_000792-T1
MHACOO_000793-T1	K00876
MHACOO_000793-T2	K00876
MHACOO_000793-T3	K00876
MHACOO_000794-T1
MHACOO_000795-T1
MHACOO_000796-T1
MHACOO_000797-T1	K00558
MHACOO_000798-T1	K03232
MHACOO_000799-T1	K15175
MHACOO_000800-T1	K01858
MHACOO_000801-T1	K01669
MHACOO_000802-T1	K01522
MHACOO_000803-T1
MHACOO_000804-T1	K15190
MHACOO_000805-T1
MHACOO_000806-T1
MHACOO_000807-T1	K22767
MHACOO_000808-T1
MHACOO_000809-T1
MHACOO_000810-T1
MHACOO_000811-T1
MHACOO_000812-T1	K14648
MHACOO_000813-T1
MHACOO_000814-T1
MHACOO_000815-T1	K06617
MHACOO_000816-T1
MHACOO_000817-T1	K06617
MHACOO_000818-T1
MHACOO_000819-T1	K04523
MHACOO_000820-T1	K14498
MHACOO_000821-T1
MHACOO_000822-T1	K22530
MHACOO_000823-T1
MHACOO_000824-T1
MHACOO_000825-T1	K00323
MHACOO_000826-T1
MHACOO_000827-T1
MHACOO_000828-T1	K07901
MHACOO_000829-T1
MHACOO_000830-T1
MHACOO_000831-T1
MHACOO_000832-T1
MHACOO_000833-T1
MHACOO_000834-T1
MHACOO_000835-T1	K15456
MHACOO_000836-T1
MHACOO_000837-T1
MHACOO_000838-T1	K00134
MHACOO_000839-T1	K12189
MHACOO_000840-T1
MHACOO_000841-T1	K09422
MHACOO_000842-T1
MHACOO_000843-T1	K12571
MHACOO_000844-T1
MHACOO_000845-T1
MHACOO_000846-T1	K10960
MHACOO_000847-T1
MHACOO_000848-T1
MHACOO_000849-T1	K08739
MHACOO_000850-T1
MHACOO_000851-T1
MHACOO_000852-T1
MHACOO_000853-T1
MHACOO_000854-T1	K10761
MHACOO_000855-T1
MHACOO_000856-T1
MHACOO_000857-T1
MHACOO_000858-T1	K24083
MHACOO_000858-T2	K24083
MHACOO_000859-T1	K01814
MHACOO_000860-T1
MHACOO_000861-T1
MHACOO_000862-T1	K01738
MHACOO_000863-T1	K01209
MHACOO_000864-T1
MHACOO_000865-T1
MHACOO_000866-T1
MHACOO_000867-T1
MHACOO_000868-T1	K22073
MHACOO_000869-T1
MHACOO_000870-T1	K03946
MHACOO_000871-T1
MHACOO_000872-T1
MHACOO_000873-T1	K07204
MHACOO_000874-T1	K06947
MHACOO_000875-T1	K20318
MHACOO_000876-T1	K22377
MHACOO_000877-T1	K00818
MHACOO_000878-T1
MHACOO_000879-T1	K00823
MHACOO_000880-T1
MHACOO_000881-T1	K05371
MHACOO_000882-T1	K01309
MHACOO_000882-T2	K01309
MHACOO_000883-T1
MHACOO_000884-T1
MHACOO_000885-T1
MHACOO_000886-T1
MHACOO_000887-T1	K00031
MHACOO_000887-T2	K00031
MHACOO_000888-T1	K11087
MHACOO_000889-T1	K24205
MHACOO_000890-T1	K04739
MHACOO_000891-T1	K09503
MHACOO_000892-T1	K02958
MHACOO_000893-T1
MHACOO_000894-T1
MHACOO_000895-T1	K09565
MHACOO_000895-T2	K09565
MHACOO_000896-T1
MHACOO_000897-T1
MHACOO_000898-T1
MHACOO_000899-T1	K00864
MHACOO_000900-T1
MHACOO_000901-T1	K24104
MHACOO_000902-T1	K12391
MHACOO_000902-T2	K12391
MHACOO_000903-T1
MHACOO_000903-T2
MHACOO_000904-T1
MHACOO_000905-T1	K15849
MHACOO_000906-T1
MHACOO_000907-T1	K03637
MHACOO_000908-T1
MHACOO_000909-T1
MHACOO_000910-T1
MHACOO_000911-T1	K06206
MHACOO_000912-T1
MHACOO_000913-T1
MHACOO_000914-T1
MHACOO_000915-T1
MHACOO_000916-T1
MHACOO_000917-T1	K08994
MHACOO_000919-T1	K12580
MHACOO_000920-T1
MHACOO_000921-T1	K04554
MHACOO_000922-T1
MHACOO_000923-T1	K01466
MHACOO_000924-T1	K01517
MHACOO_000925-T1
MHACOO_000926-T1	K11320
MHACOO_000927-T1	K00164
MHACOO_000928-T1	K03353
MHACOO_000929-T1
MHACOO_000930-T1
MHACOO_000931-T1
MHACOO_000932-T1	K20221
MHACOO_000933-T1
MHACOO_000934-T1	K01875
MHACOO_000935-T1
MHACOO_000936-T1	K02219
MHACOO_000937-T1	K01376
MHACOO_000938-T1	K08681
MHACOO_000939-T1
MHACOO_000940-T1	K00705
MHACOO_000941-T1
MHACOO_000942-T1	K03014
MHACOO_000942-T2	K03014
MHACOO_000943-T1	K01872
MHACOO_000943-T2	K01872
MHACOO_000944-T1
MHACOO_000945-T1
MHACOO_000946-T1
MHACOO_000947-T1
MHACOO_000948-T1
MHACOO_000949-T1
MHACOO_000950-T1
MHACOO_000951-T1
MHACOO_000952-T1	K17607
MHACOO_000953-T1
MHACOO_000954-T1
MHACOO_000955-T1
MHACOO_000956-T1	K16675
MHACOO_000957-T1
MHACOO_000958-T1	K03553
MHACOO_000959-T1
MHACOO_000960-T1	K01267
MHACOO_000961-T1
MHACOO_000962-T1	K14829
MHACOO_000963-T1
MHACOO_000964-T1
MHACOO_000965-T1
MHACOO_000966-T1	K10753
MHACOO_000967-T1	K08244
MHACOO_000968-T1
MHACOO_000969-T1
MHACOO_000970-T1	K01179
MHACOO_000971-T1
MHACOO_000972-T1
MHACOO_000973-T1	K10808
MHACOO_000974-T1
MHACOO_000975-T1
MHACOO_000976-T1	K10858
MHACOO_000977-T1	K02303
MHACOO_000978-T1
MHACOO_000979-T1
MHACOO_000980-T1
MHACOO_000981-T1	K15153
MHACOO_000982-T1
MHACOO_000983-T1
MHACOO_000984-T1
MHACOO_000985-T1	K23966
MHACOO_000986-T1
MHACOO_000987-T1	K11883
MHACOO_000988-T1	K11187
MHACOO_000989-T1
MHACOO_000990-T1
MHACOO_000991-T1
MHACOO_000991-T2
MHACOO_000992-T1	K20306
MHACOO_000993-T1
MHACOO_000994-T1
MHACOO_000995-T1	K11274
MHACOO_000996-T1
MHACOO_000997-T1	K12778
MHACOO_000998-T1
MHACOO_000999-T1	K13151
MHACOO_001000-T1	K10405
MHACOO_001001-T1
MHACOO_001002-T1	K03500
MHACOO_001003-T1	K10632
MHACOO_001004-T1	K14808
MHACOO_001005-T1	K03979
MHACOO_001006-T1	K00131
MHACOO_001007-T1
MHACOO_001008-T1
MHACOO_001009-T1	K15188
MHACOO_001010-T1	K05956
MHACOO_001011-T1
MHACOO_001012-T1	K01918
MHACOO_001013-T1
MHACOO_001014-T1
MHACOO_001015-T1
MHACOO_001015-T2
MHACOO_001016-T1
MHACOO_001017-T1
MHACOO_001018-T1	K02153
MHACOO_001019-T1	K03798
MHACOO_001020-T1
MHACOO_001021-T1	K02891
MHACOO_001022-T1	K06891
MHACOO_001023-T1
MHACOO_001024-T1
MHACOO_001025-T1
MHACOO_001026-T1	K07735
MHACOO_001027-T1	K08343
MHACOO_001028-T1	K11663
MHACOO_001029-T1
MHACOO_001030-T1
MHACOO_001031-T1	K24796
MHACOO_001032-T1	K10875
MHACOO_001033-T1
MHACOO_001034-T1
MHACOO_001035-T1
MHACOO_001036-T1	K02365
MHACOO_001037-T1	K15178
MHACOO_001038-T1
MHACOO_001039-T1	K00457
MHACOO_001040-T1	K09539
MHACOO_001041-T1
MHACOO_001042-T1
MHACOO_001043-T1	K03325
MHACOO_001044-T1	K10877
MHACOO_001045-T1	K19937
MHACOO_001046-T1	K10144
MHACOO_001047-T1	K11344
MHACOO_001048-T1	K03070
MHACOO_001049-T1	K15111
MHACOO_001050-T1
MHACOO_001051-T1	K02357
MHACOO_001052-T1
MHACOO_001053-T1	K01883
MHACOO_001054-T1	K14863
MHACOO_001055-T1	K14572
MHACOO_001056-T1	K00088
MHACOO_001057-T1	K03676
MHACOO_001058-T1
MHACOO_001058-T2
MHACOO_001059-T1
MHACOO_001060-T1	K20471
MHACOO_001061-T1	K25554
MHACOO_001062-T1	K09568
MHACOO_001063-T1
MHACOO_001064-T1
MHACOO_001065-T1	K03292
MHACOO_001066-T1
MHACOO_001067-T1
MHACOO_001068-T1	K09595
MHACOO_001069-T1
MHACOO_001070-T1
MHACOO_001071-T1	K01807
MHACOO_001072-T1	K08901
MHACOO_001073-T1	K12878
MHACOO_001074-T1
MHACOO_001075-T1
MHACOO_001076-T1	K02930
MHACOO_001077-T1	K09835
MHACOO_001078-T1
MHACOO_001079-T1	K02890
MHACOO_001080-T1	K22857
MHACOO_001081-T1
MHACOO_001082-T1	K23093
MHACOO_001083-T1	K00784
MHACOO_001084-T1
MHACOO_001085-T1	K08869
MHACOO_001086-T1	K05863
MHACOO_001087-T1
MHACOO_001088-T1	K02981
MHACOO_001089-T1	K14066
MHACOO_001090-T1
MHACOO_001091-T1	K22390
MHACOO_001092-T1
MHACOO_001093-T1	K19177
MHACOO_001094-T1
MHACOO_001095-T1
MHACOO_001096-T1	K22803
MHACOO_001097-T1	K01942
MHACOO_001098-T1	K11338
MHACOO_001098-T2	K11338
MHACOO_001099-T1	K20367
MHACOO_001100-T1	K03094
MHACOO_001101-T1
MHACOO_001102-T1
MHACOO_001103-T1	K00215
MHACOO_001104-T1
MHACOO_001105-T1
MHACOO_001106-T1	K01517
MHACOO_001107-T1	K02606
MHACOO_001108-T1	K22939
MHACOO_001109-T1
MHACOO_001110-T1
MHACOO_001111-T1
MHACOO_001112-T1	K02976
MHACOO_001113-T1	K08342
MHACOO_001114-T1
MHACOO_001115-T1
MHACOO_001116-T1	K10576
MHACOO_001117-T1	K10843
MHACOO_001118-T1	K07583
MHACOO_001119-T1	K00857
MHACOO_001120-T1	K15437
MHACOO_001121-T1	K14831
MHACOO_001122-T1
MHACOO_001123-T1
MHACOO_001124-T1
MHACOO_001125-T1	K03942
MHACOO_001125-T2	K03942
MHACOO_001126-T1	K00413
MHACOO_001127-T1
MHACOO_001128-T1
MHACOO_001129-T1	K01962
MHACOO_001129-T2	K01962
MHACOO_001130-T1	K17780
MHACOO_001131-T1
MHACOO_001132-T1	K15901
MHACOO_001133-T1	K20628
MHACOO_001134-T1
MHACOO_001135-T1
MHACOO_001136-T1	K24543
MHACOO_001137-T1
MHACOO_001138-T1	K20367
MHACOO_001139-T1	K06689
MHACOO_001140-T1
MHACOO_001141-T1
MHACOO_001142-T1
MHACOO_001143-T1
MHACOO_001144-T1
MHACOO_001145-T1	K09272
MHACOO_001146-T1
MHACOO_001147-T1
MHACOO_001148-T1	K18156
MHACOO_001149-T1	K07300
MHACOO_001150-T1
MHACOO_001151-T1
MHACOO_001152-T1	K14827
MHACOO_001153-T1
MHACOO_001154-T1
MHACOO_001155-T1	K01873
MHACOO_001156-T1	K13421
MHACOO_001156-T2	K13421
MHACOO_001157-T1	K00326
MHACOO_001158-T1
MHACOO_001159-T1
MHACOO_001160-T1
MHACOO_001161-T1	K04078
MHACOO_001162-T1	K02984
MHACOO_001163-T1
MHACOO_001164-T1	K01890
MHACOO_001165-T1	K03950
MHACOO_001166-T1	K08494
MHACOO_001167-T1
MHACOO_001168-T1	K03841
MHACOO_001169-T1	K12188
MHACOO_001170-T1	K09533
MHACOO_001171-T1	K10878
MHACOO_001172-T1	K20403
MHACOO_001173-T1
MHACOO_001174-T1
MHACOO_001175-T1	K03231
MHACOO_001176-T1	K01411
MHACOO_001177-T1
MHACOO_001178-T1	K01810
MHACOO_001178-T2	K01810
MHACOO_001179-T1	K15115
MHACOO_001180-T1
MHACOO_001181-T1
MHACOO_001182-T1
MHACOO_001183-T1	K06620
MHACOO_001184-T1	K15272
MHACOO_001185-T1	K20368
MHACOO_001186-T1
MHACOO_001187-T1	K02939
MHACOO_001188-T1
MHACOO_001189-T1	K03405
MHACOO_001189-T2	K03405
MHACOO_001190-T1
MHACOO_001191-T1	K03798
MHACOO_001192-T1	K17777
MHACOO_001193-T1
MHACOO_001194-T1	K04040
MHACOO_001195-T1	K10282
MHACOO_001196-T1	K00942
MHACOO_001197-T1
MHACOO_001198-T1
MHACOO_001199-T1	K03938
MHACOO_001200-T1	K14961
MHACOO_001201-T1
MHACOO_001202-T1	K10862
MHACOO_001203-T1	K14498
MHACOO_001204-T1	K14856
MHACOO_001205-T1
MHACOO_001206-T1	K01280
MHACOO_001207-T1
MHACOO_001208-T1
MHACOO_001209-T1
MHACOO_001210-T1	K00213
MHACOO_001211-T1
MHACOO_001212-T1
MHACOO_001213-T1	K13946
MHACOO_001214-T1	K07889
MHACOO_001215-T1
MHACOO_001216-T1
MHACOO_001217-T1
MHACOO_001218-T1
MHACOO_001219-T1
MHACOO_001220-T1
MHACOO_001221-T1	K19045
MHACOO_001222-T1	K09480
MHACOO_001223-T1	K10755
MHACOO_001224-T1
MHACOO_001224-T2
MHACOO_001225-T1	K03403
MHACOO_001226-T1	K09284
MHACOO_001227-T1
MHACOO_001228-T1	K13137
MHACOO_001228-T2	K13137
MHACOO_001229-T1
MHACOO_001230-T1
MHACOO_001231-T1	K01177
MHACOO_001232-T1	K05290
MHACOO_001233-T1
MHACOO_001234-T1
MHACOO_001235-T1
MHACOO_001236-T1
MHACOO_001237-T1
MHACOO_001238-T1
MHACOO_001239-T1	K14724
MHACOO_001239-T2	K14724
MHACOO_001240-T1	K13696
MHACOO_001241-T1	K00655
MHACOO_001242-T1
MHACOO_001243-T1
MHACOO_001244-T1
MHACOO_001245-T1
MHACOO_001246-T1
MHACOO_001247-T1	K01062
MHACOO_001248-T1	K01519
MHACOO_001249-T1	K08997
MHACOO_001250-T1
MHACOO_001251-T1	K14498
MHACOO_001252-T1
MHACOO_001253-T1	K05016
MHACOO_001254-T1	K18059
MHACOO_001255-T1	K15104
MHACOO_001256-T1
MHACOO_001257-T1	K03217
MHACOO_001258-T1	K03036
MHACOO_001259-T1	K13696
MHACOO_001260-T1	K17278
MHACOO_001261-T1	K09422
MHACOO_001262-T1	K03168
MHACOO_001263-T1	K23538
MHACOO_001264-T1
MHACOO_001265-T1	K09702
MHACOO_001266-T1	K17499
MHACOO_001266-T2	K17499
MHACOO_001267-T1
MHACOO_001268-T1	K12309
MHACOO_001269-T1	K12197
MHACOO_001270-T1
MHACOO_001271-T1	K12309
MHACOO_001272-T1	K08266
MHACOO_001273-T1
MHACOO_001274-T1	K14684
MHACOO_001275-T1
MHACOO_001276-T1	K06628
MHACOO_001277-T1	K02636
MHACOO_001278-T1	K03564
MHACOO_001279-T1	K12862
MHACOO_001280-T1	K00759
MHACOO_001281-T1	K24173
MHACOO_001282-T1	K21027
MHACOO_001283-T1
MHACOO_001283-T2
MHACOO_001284-T1
MHACOO_001285-T1
MHACOO_001286-T1	K01641
MHACOO_001287-T1
MHACOO_001288-T1	K03650
MHACOO_001289-T1	K14799
MHACOO_001290-T1	K01647
MHACOO_001291-T1	K02730
MHACOO_001292-T1
MHACOO_001293-T1
MHACOO_001294-T1
MHACOO_001295-T1	K01738
MHACOO_001296-T1	K14775
MHACOO_001297-T1	K07933
MHACOO_001297-T2	K07933
MHACOO_001298-T1
MHACOO_001299-T1	K24166
MHACOO_001300-T1	K10408
MHACOO_001301-T1	K13447
MHACOO_001302-T1	K23010
MHACOO_001303-T1
MHACOO_001304-T1	K02989
MHACOO_001305-T1	K02895
MHACOO_001306-T1	K00658
MHACOO_001307-T1	K03526
MHACOO_001308-T1
MHACOO_001309-T1	K00888
MHACOO_001310-T1
MHACOO_001311-T1
MHACOO_001312-T1
MHACOO_001313-T1
MHACOO_001314-T1	K01056
MHACOO_001315-T1
MHACOO_001316-T1
MHACOO_001317-T1
MHACOO_001318-T1	K14778
MHACOO_001319-T1	K06027
MHACOO_001320-T1
MHACOO_001321-T1	K16219
MHACOO_001322-T1
MHACOO_001323-T1
MHACOO_001324-T1
MHACOO_001325-T1
MHACOO_001326-T1	K01881
MHACOO_001327-T1	K10807
MHACOO_001328-T1
MHACOO_001329-T1	K10689
MHACOO_001330-T1
MHACOO_001331-T1	K13337
MHACOO_001332-T1	K20217
MHACOO_001333-T1	K03849
MHACOO_001334-T1	K03146
MHACOO_001335-T1
MHACOO_001336-T1
MHACOO_001337-T1	K12611
MHACOO_001338-T1
MHACOO_001339-T1	K14855
MHACOO_001340-T1	K07179
MHACOO_001341-T1
MHACOO_001342-T1
MHACOO_001343-T1	K14834
MHACOO_001344-T1	K06195
MHACOO_001345-T1	K11793
MHACOO_001346-T1	K10695
MHACOO_001347-T1	K02908
MHACOO_001348-T1	K02975
MHACOO_001349-T1	K12132
MHACOO_001349-T2
MHACOO_001350-T1
MHACOO_001351-T1	K01255
MHACOO_001352-T1
MHACOO_001353-T1
MHACOO_001354-T1
MHACOO_001355-T1
MHACOO_001356-T1
MHACOO_001357-T1	K15083
MHACOO_001358-T1
MHACOO_001359-T1	K00729
MHACOO_001359-T2	K00729
MHACOO_001360-T1	K01179
MHACOO_001361-T1
MHACOO_001362-T1
MHACOO_001363-T1	K15498
MHACOO_001364-T1	K02945
MHACOO_001365-T1	K08818
MHACOO_001366-T1
MHACOO_001367-T1
MHACOO_001368-T1	K00695
MHACOO_001369-T1
MHACOO_001370-T1	K13176
MHACOO_001371-T1
MHACOO_001372-T1
MHACOO_001373-T1	K02935
MHACOO_001374-T1
MHACOO_001375-T1	K10870
MHACOO_001376-T1	K24939
MHACOO_001377-T1
MHACOO_001378-T1
MHACOO_001379-T1	K03531
MHACOO_001379-T2	K03531
MHACOO_001380-T1	K16075
MHACOO_001381-T1
MHACOO_001382-T1
MHACOO_001383-T1	K14837
MHACOO_001384-T1
MHACOO_001385-T1	K12183
MHACOO_001386-T1	K16329
MHACOO_001387-T1
MHACOO_001388-T1	K15361
MHACOO_001389-T1
MHACOO_001390-T1
MHACOO_001391-T1	K18208
MHACOO_001392-T1	K22450
MHACOO_001393-T1
MHACOO_001394-T1
MHACOO_001395-T1
MHACOO_001396-T1
MHACOO_001397-T1	K03639
MHACOO_001398-T1	K06269
MHACOO_001399-T1
MHACOO_001400-T1
MHACOO_001401-T1	K03131
MHACOO_001402-T1
MHACOO_001403-T1	K01535
MHACOO_001404-T1	K15172
MHACOO_001405-T1
MHACOO_001406-T1
MHACOO_001409-T1
MHACOO_001410-T1	K06997
MHACOO_001411-T1	K00974
MHACOO_001412-T1
MHACOO_001413-T1	K00761
MHACOO_001414-T1
MHACOO_001415-T1	K03579
MHACOO_001416-T1
MHACOO_001417-T1
MHACOO_001418-T1	K02914
MHACOO_001419-T1	K12598
MHACOO_001420-T1	K05925
MHACOO_001421-T1	K00434
MHACOO_001422-T1	K08835
MHACOO_001423-T1	K05982
MHACOO_001424-T1	K14790
MHACOO_001425-T1
MHACOO_001426-T1
MHACOO_001427-T1	K23801
MHACOO_001428-T1	K10101
MHACOO_001429-T1
MHACOO_001430-T1	K03252
MHACOO_001430-T2	K03252
MHACOO_001431-T1
MHACOO_001432-T1
MHACOO_001433-T1
MHACOO_001434-T1
MHACOO_001435-T1	K16315
MHACOO_001436-T1
MHACOO_001437-T1
MHACOO_001438-T1
MHACOO_001439-T1
MHACOO_001440-T1
MHACOO_001441-T1	K14802
MHACOO_001442-T1
MHACOO_001443-T1
MHACOO_001444-T1
MHACOO_001445-T1	K19355
MHACOO_001446-T1
MHACOO_001446-T2
MHACOO_001447-T1	K24193
MHACOO_001448-T1
MHACOO_001449-T1
MHACOO_001450-T1
MHACOO_001451-T1
MHACOO_001452-T1
MHACOO_001453-T1
MHACOO_001454-T1
MHACOO_001455-T1	K22072
MHACOO_001456-T1	K02926
MHACOO_001457-T1
MHACOO_001458-T1	K00382
MHACOO_001459-T1
MHACOO_001460-T1	K09458
MHACOO_001461-T1
MHACOO_001462-T1	K15728
MHACOO_001463-T1	K17686
MHACOO_001464-T1
MHACOO_001465-T1
MHACOO_001466-T1	K00565
MHACOO_001467-T1
MHACOO_001468-T1
MHACOO_001469-T1
MHACOO_001469-T2
MHACOO_001470-T1
MHACOO_001471-T1
MHACOO_001472-T1
MHACOO_001473-T1	K21867
MHACOO_001474-T1
MHACOO_001475-T1	K11252
MHACOO_001476-T1
MHACOO_001477-T1
MHACOO_001478-T1
MHACOO_001479-T1
MHACOO_001480-T1
MHACOO_001481-T1	K03165
MHACOO_001482-T1
MHACOO_001483-T1
MHACOO_001484-T1
MHACOO_001485-T1
MHACOO_001486-T1
MHACOO_001487-T1	K09286
MHACOO_001488-T1
MHACOO_001489-T1	K20028
MHACOO_001490-T1
MHACOO_001491-T1
MHACOO_001492-T1	K15744
MHACOO_001493-T1
MHACOO_001494-T1
MHACOO_001495-T1	K17362
MHACOO_001496-T1
MHACOO_001497-T1	K11491
MHACOO_001498-T1
MHACOO_001499-T1
MHACOO_001500-T1	K00894
MHACOO_001501-T1	K21806
MHACOO_001502-T1	K01866
MHACOO_001503-T1	K20784
MHACOO_001504-T1
MHACOO_001505-T1	K14440
MHACOO_001506-T1	K19721
MHACOO_001507-T1
MHACOO_001508-T1	K03689
MHACOO_001509-T1
MHACOO_001510-T1	K06927
MHACOO_001511-T1
MHACOO_001512-T1	K10768
MHACOO_001513-T1
MHACOO_001514-T1
MHACOO_001515-T1	K10255
MHACOO_001516-T1
MHACOO_001517-T1
MHACOO_001518-T1	K00626
MHACOO_001519-T1	K11855
MHACOO_001520-T1
MHACOO_001521-T1
MHACOO_001522-T1
MHACOO_001523-T1	K13095
MHACOO_001524-T1
MHACOO_001525-T1
MHACOO_001526-T1	K15100
MHACOO_001527-T1
MHACOO_001528-T1	K02520
MHACOO_001529-T1
MHACOO_001530-T1
MHACOO_001531-T1	K02716
MHACOO_001532-T1	K15691
MHACOO_001533-T1	K07342
MHACOO_001534-T1	K03847
MHACOO_001535-T1
MHACOO_001536-T1
MHACOO_001537-T1
MHACOO_001538-T1	K14962
MHACOO_001539-T1	K03283
MHACOO_001540-T1
MHACOO_001541-T1
MHACOO_001542-T1
MHACOO_001543-T1
MHACOO_001544-T1	K03845
MHACOO_001545-T1
MHACOO_001546-T1
MHACOO_001547-T1
MHACOO_001548-T1
MHACOO_001549-T1
MHACOO_001550-T1
MHACOO_001551-T1
MHACOO_001552-T1
MHACOO_001553-T1
MHACOO_001554-T1
MHACOO_001555-T1	K24104
MHACOO_001556-T1
MHACOO_001557-T1	K00140
MHACOO_001558-T1
MHACOO_001559-T1
MHACOO_001560-T1
MHACOO_001561-T1	K12260
MHACOO_001562-T1
MHACOO_001563-T1
MHACOO_001564-T1
MHACOO_001565-T1
MHACOO_001566-T1	K19054
MHACOO_001567-T1	K14824
MHACOO_001568-T1	K01079
MHACOO_001569-T1	K01214
MHACOO_001570-T1	K06664
MHACOO_001571-T1
MHACOO_001572-T1	K00033
MHACOO_001573-T1	K11991
MHACOO_001574-T1
MHACOO_001575-T1	K01100
MHACOO_001576-T1	K17081
MHACOO_001577-T1	K14297
MHACOO_001578-T1	K14840
MHACOO_001579-T1
MHACOO_001580-T1
MHACOO_001581-T1	K24138
MHACOO_001582-T1
MHACOO_001583-T1	K09495
MHACOO_001584-T1
MHACOO_001586-T1	K02144
MHACOO_001587-T1
MHACOO_001588-T1	K14845
MHACOO_001589-T1
MHACOO_001590-T1	K09527
MHACOO_001591-T1
MHACOO_001592-T1
MHACOO_001593-T1
MHACOO_001594-T1	K09833
MHACOO_001595-T1
MHACOO_001596-T1	K19032
MHACOO_001597-T1
MHACOO_001598-T1
MHACOO_001599-T1
MHACOO_001600-T1
MHACOO_001601-T1	K22825
MHACOO_001602-T1
MHACOO_001603-T1	K01176
MHACOO_001604-T1
MHACOO_001605-T1
MHACOO_001606-T1	K00599
MHACOO_001607-T1	K23335
MHACOO_001608-T1
MHACOO_001609-T1	K03134
MHACOO_001610-T1
MHACOO_001611-T1
MHACOO_001612-T1
MHACOO_001613-T1	K17871
MHACOO_001614-T1	K03527
MHACOO_001614-T2	K03527
MHACOO_001615-T1
MHACOO_001616-T1
MHACOO_001617-T1
MHACOO_001618-T1	K01647
MHACOO_001619-T1	K12869
MHACOO_001620-T1
MHACOO_001621-T1	K14498
MHACOO_001622-T1	K14498
MHACOO_001623-T1
MHACOO_001624-T1	K15731
MHACOO_001625-T1	K14558
MHACOO_001626-T1	K06709
MHACOO_001626-T2	K06709
MHACOO_001627-T1	K21888
MHACOO_001628-T1	K03120
MHACOO_001629-T1	K02016
MHACOO_001630-T1	K03120
MHACOO_001631-T1	K02016
MHACOO_001632-T1	K03120
MHACOO_001633-T1	K02224
MHACOO_001634-T1	K01537
MHACOO_001634-T2	K01537
MHACOO_001635-T1
MHACOO_001636-T1	K12169
MHACOO_001637-T1	K13754
MHACOO_001638-T1
MHACOO_001639-T1	K02988
MHACOO_001640-T1
MHACOO_001640-T2
MHACOO_001641-T1	K02925
MHACOO_001642-T1
MHACOO_001643-T1
MHACOO_001644-T1	K09510
MHACOO_001645-T1
MHACOO_001646-T1
MHACOO_001647-T1	K01939
MHACOO_001648-T1
MHACOO_001649-T1
MHACOO_001650-T1	K15280
MHACOO_001651-T1
MHACOO_001652-T1
MHACOO_001653-T1	K02892
MHACOO_001654-T1	K01889
MHACOO_001655-T1	K03685
MHACOO_001656-T1
MHACOO_001657-T1
MHACOO_001658-T1	K02996
MHACOO_001659-T1
MHACOO_001660-T1	K10411
MHACOO_001661-T1
MHACOO_001662-T1	K15710
MHACOO_001663-T1	K03023
MHACOO_001664-T1	K18798
MHACOO_001665-T1
MHACOO_001666-T1	K20182
MHACOO_001667-T1	K02726
MHACOO_001668-T1	K07198
MHACOO_001669-T1	K10903
MHACOO_001670-T1	K12621
MHACOO_001671-T1	K10756
MHACOO_001672-T1	K12132
MHACOO_001673-T1
MHACOO_001674-T1	K08516
MHACOO_001675-T1
MHACOO_001676-T1
MHACOO_001677-T1	K02938
MHACOO_001678-T1	K03801
MHACOO_001679-T1
MHACOO_001680-T1
MHACOO_001680-T2
MHACOO_001681-T1	K02267
MHACOO_001682-T1	K02939
MHACOO_001683-T1
MHACOO_001684-T1
MHACOO_001685-T1	K20303
MHACOO_001686-T1	K24917
MHACOO_001687-T1
MHACOO_001688-T1	K00025
MHACOO_001689-T1
MHACOO_001690-T1
MHACOO_001691-T1
MHACOO_001691-T2
MHACOO_001691-T3
MHACOO_001692-T1
MHACOO_001693-T1
MHACOO_001694-T1	K18272
MHACOO_001695-T1	K19967
MHACOO_001696-T1
MHACOO_001697-T1	K09391
MHACOO_001698-T1	K16276
MHACOO_001699-T1	K10869
MHACOO_001700-T1
MHACOO_001701-T1
MHACOO_001702-T1	K11841
MHACOO_001703-T1
MHACOO_001704-T1
MHACOO_001705-T1
MHACOO_001706-T1
MHACOO_001707-T1
MHACOO_001708-T1	K01873
MHACOO_001708-T2	K01873
MHACOO_001709-T1	K12619
MHACOO_001710-T1	K00837
MHACOO_001711-T1	K08864
MHACOO_001712-T1	K14164
MHACOO_001713-T1
MHACOO_001714-T1	K15631
MHACOO_001715-T1	K19306
MHACOO_001716-T1	K03644
MHACOO_001717-T1
MHACOO_001718-T1
MHACOO_001719-T1
MHACOO_001720-T1
MHACOO_001721-T1
MHACOO_001722-T1
MHACOO_001723-T1	K13280
MHACOO_001723-T2	K13280
MHACOO_001724-T1
MHACOO_001725-T1
MHACOO_001726-T1	K00465
MHACOO_001727-T1
MHACOO_001728-T1
MHACOO_001729-T1
MHACOO_001730-T1
MHACOO_001731-T1	K01778
MHACOO_001732-T1
MHACOO_001733-T1	K20195
MHACOO_001734-T1	K00825
MHACOO_001735-T1
MHACOO_001736-T1	K14797
MHACOO_001737-T1
MHACOO_001738-T1	K08740
MHACOO_001739-T1	K00434
MHACOO_001740-T1	K03364
MHACOO_001740-T2	K03364
MHACOO_001741-T1
MHACOO_001742-T1
MHACOO_001743-T1	K13510
MHACOO_001744-T1
MHACOO_001745-T1
MHACOO_001746-T1	K01244
MHACOO_001747-T1
MHACOO_001748-T1
MHACOO_001749-T1
MHACOO_001750-T1
MHACOO_001751-T1
MHACOO_001752-T1	K12410
MHACOO_001753-T1	K11323
MHACOO_001754-T1
MHACOO_001755-T1	K22390
MHACOO_001756-T1	K05673
MHACOO_001757-T1
MHACOO_001758-T1	K00503
MHACOO_001759-T1	K07556
MHACOO_001760-T1	K02433
MHACOO_001761-T1
MHACOO_001762-T1
MHACOO_001763-T1	K22063
MHACOO_001764-T1
MHACOO_001765-T1	K14848
MHACOO_001766-T1
MHACOO_001767-T1	K06020
MHACOO_001767-T2	K06020
MHACOO_001768-T1	K00851
MHACOO_001769-T1
MHACOO_001770-T1
MHACOO_001771-T1	K11717
MHACOO_001772-T1
MHACOO_001773-T1
MHACOO_001774-T1
MHACOO_001775-T1
MHACOO_001776-T1
MHACOO_001777-T1
MHACOO_001778-T1
MHACOO_001779-T1
MHACOO_001780-T1	K03216
MHACOO_001781-T1
MHACOO_001782-T1
MHACOO_001783-T1
MHACOO_001784-T1	K06886
MHACOO_001785-T1	K09838
MHACOO_001786-T1	K17550
MHACOO_001787-T1	K08838
MHACOO_001788-T1
MHACOO_001789-T1
MHACOO_001790-T1	K01673
MHACOO_001791-T1
MHACOO_001792-T1	K21596
MHACOO_001793-T1	K01866
MHACOO_001794-T1	K01874
MHACOO_001795-T1	K09529
MHACOO_001796-T1	K15376
MHACOO_001797-T1	K14497
MHACOO_001798-T1
MHACOO_001799-T1	K00428
MHACOO_001799-T2	K00428
MHACOO_001800-T1
MHACOO_001801-T1	K05662
MHACOO_001802-T1	K03239
MHACOO_001802-T2	K03239
MHACOO_001802-T3	K03239
MHACOO_001803-T1
MHACOO_001804-T1
MHACOO_001805-T1
MHACOO_001805-T2
MHACOO_001806-T1
MHACOO_001807-T1
MHACOO_001808-T1	K17087
MHACOO_001809-T1
MHACOO_001810-T1	K03685
MHACOO_001811-T1
MHACOO_001812-T1	K04354
MHACOO_001813-T1
MHACOO_001814-T1
MHACOO_001815-T1
MHACOO_001816-T1
MHACOO_001817-T1
MHACOO_001818-T1
MHACOO_001819-T1
MHACOO_001820-T1
MHACOO_001821-T1	K01586
MHACOO_001822-T1
MHACOO_001823-T1
MHACOO_001824-T1	K00797
MHACOO_001825-T1	K00621
MHACOO_001826-T1	K10949
MHACOO_001827-T1	K05917
MHACOO_001828-T1
MHACOO_001829-T1	K11843
MHACOO_001830-T1
MHACOO_001831-T1
MHACOO_001832-T1
MHACOO_001833-T1	K03686
MHACOO_001834-T1
MHACOO_001835-T1
MHACOO_001836-T1	K00856
MHACOO_001836-T2	K00856
MHACOO_001837-T1	K15082
MHACOO_001838-T1	K05954
MHACOO_001839-T1
MHACOO_001840-T1	K00915
MHACOO_001841-T1
MHACOO_001842-T1	K00106
MHACOO_001843-T1	K16780
MHACOO_001844-T1
MHACOO_001845-T1
MHACOO_001846-T1	K21737
MHACOO_001847-T1	K14007
MHACOO_001848-T1	K13679
MHACOO_001849-T1	K06569
MHACOO_001850-T1
MHACOO_001851-T1	K06062
MHACOO_001852-T1	K25079
MHACOO_001853-T1	K07904
MHACOO_001854-T1
MHACOO_001855-T1	K15501
MHACOO_001856-T1
MHACOO_001856-T2
MHACOO_001857-T1	K16075
MHACOO_001858-T1
MHACOO_001859-T1	K08066
MHACOO_001860-T1
MHACOO_001861-T1	K22761
MHACOO_001862-T1
MHACOO_001863-T1	K14295
MHACOO_001864-T1	K10580
MHACOO_001865-T1	K06875
MHACOO_001866-T1
MHACOO_001867-T1	K19043
MHACOO_001868-T1	K02206
MHACOO_001869-T1
MHACOO_001870-T1	K00939
MHACOO_001871-T1
MHACOO_001872-T1
MHACOO_001873-T1	K22047
MHACOO_001874-T1
MHACOO_001875-T1	K01887
MHACOO_001876-T1	K17065
MHACOO_001877-T1	K12900
MHACOO_001878-T1	K03017
MHACOO_001879-T1
MHACOO_001880-T1
MHACOO_001881-T1	K02639
MHACOO_001882-T1	K01057
MHACOO_001883-T1	K01262
MHACOO_001884-T1
MHACOO_001885-T1	K02698
MHACOO_001886-T1	K12670
MHACOO_001887-T1	K03581
MHACOO_001888-T1	K01176
MHACOO_001889-T1
MHACOO_001890-T1
MHACOO_001891-T1
MHACOO_001892-T1
MHACOO_001893-T1
MHACOO_001894-T1
MHACOO_001895-T1	K11086
MHACOO_001896-T1	K06630
MHACOO_001897-T1	K09272
MHACOO_001898-T1
MHACOO_001899-T1	K03233
MHACOO_001900-T1	K08288
MHACOO_001901-T1
MHACOO_001902-T1	K00145
MHACOO_001903-T1	K18342
MHACOO_001904-T1	K24013
MHACOO_001905-T1	K25193
MHACOO_001906-T1	K23953
MHACOO_001907-T1
MHACOO_001908-T1	K03844
MHACOO_001909-T1	K13800
MHACOO_001910-T1	K24810
MHACOO_001911-T1	K01100
MHACOO_001912-T1
MHACOO_001913-T1
MHACOO_001914-T1
MHACOO_001915-T1	K13719
MHACOO_001916-T1	K00999
MHACOO_001917-T1
MHACOO_001918-T1	K20858
MHACOO_001919-T1
MHACOO_001920-T1
MHACOO_001920-T2
MHACOO_001921-T1	K01919
[truncated: 5,744 more rows]
