# Supplementary material for: Genomic analysis of an ultrasmall freshwater green alga, Medakamo hakoo
Source: Commun Biol. 2023 Jan 23;6:89. doi: 10.1038/s42003-022-04367-9 (PMC9871001; doi:10.1038/s42003-022-04367-9)
Supplement: Supplementary file 6 — Supplementary Data 3 [file 42003_2022_4367_MOESM6_ESM.xlsx]

## Sheet: M. hakoo_1
Peptide Groups Peptide Group ID	Checked	Tags	Confidence	PSM Ambiguity	Sequence	Annotated Sequence	Modifications	Modifications (all possible sites)	Qvality PEP	Qvality q-value	SVM_Score	# Protein Groups	# Proteins	# PSMs	Master Protein Accessions	Positions in Master Proteins	Modifications in Master Proteins (all Sites)	Modifications in Master Proteins	Master Protein Descriptions	Protein Accessions	# Missed Cleavages	Theo. MH+ [Da]	Sequence Length	Abundance: F1: Sample	Abundances Count: F1: Sample	Quan Info	Found in Sample: [S1] F1: Sample	Found in Sample Group: [S1] F1: Sample	Confidence (by Search Engine): A3 Sequest HT	Charge (by Search Engine): A3 Sequest HT	DeltaScore (by Search Engine): A3 Sequest HT	DeltaCn (by Search Engine): A3 Sequest HT	Rank (by Search Engine): A3 Sequest HT	Search Engine Rank (by Search Engine): A3 Sequest HT	Concatenated Rank (by Search Engine): A3 Sequest HT	m/z [Da] (by Search Engine): A3 Sequest HT	DeltaM [ppm] (by Search Engine): A3 Sequest HT	Deltam/z [Da] (by Search Engine): A3 Sequest HT	RT [min] (by Search Engine): A3 Sequest HT	Percolator q-Value (by Search Engine): A3 Sequest HT	Percolator PEP (by Search Engine): A3 Sequest HT	Percolator SVMScore (by Search Engine): A3 Sequest HT	XCorr (by Search Engine): A3 Sequest HT	Top Apex RT [min]
17730	FALSE		High	Unambiguous	LATYDTLPVPAGQLDPASLAAAR	[R].LATYDTLPVPAGQLDPASLAAAR.[S]			7.45115e-08	7.54454e-05	2.555	1	1	1	MHACOO_007128-T1	MHACOO_007128-T1 [238-260]			MHACOO_007128	MHACOO_007128-T1	0	2311.23	23	919078	1		High	High	High	3	0.5793	0	1	1	1	771.081	-0.51	-0.00039	63.0749	6.296e-05	6.783e-09	2.555	2.9	62.92
20782	FALSE		High	Unambiguous	LTDPSAISALR	[K].LTDPSAISALR.[A]			8.81225e-05	7.54454e-05	1.385	1	1	3	MHACOO_000372-T1	MHACOO_000372-T1 [135-145]			MHACOO_000372	MHACOO_000372-T1	0	1143.64	11	3.49007e+06	1		High	High	High	2	0.649	0	1	1	1	572.322	0.64	0.00036	35.5823	6.296e-05	1.749e-05	1.385	3.02	35.66
20784	FALSE		High	Unambiguous	LTDQIYVCR	[R].LTDQIYVCR.[S]	1xCarbamidomethyl [C8]	1xCarbamidomethyl [C8]	0.000860703	7.54454e-05	1.008	1	1	1	MHACOO_005166-T1	MHACOO_005166-T1 [62-70]			MHACOO_005166	MHACOO_005166-T1	0	1167.58	9	2.33442e+06	1		High	High	High	2	0.4655	0	1	1	1	584.296	2.01	0.00117	29.0157	6.296e-05	0.0002185	1.008	1.74	28.83
20786	FALSE		High	Unambiguous	ITDSTSSVVITTAAVK	[R].ITDSTSSVVITTAAVK.[R]			3.11436e-05	7.54454e-05	1.557	1	1	1	MHACOO_002258-T1	MHACOO_002258-T1 [258-273]			MHACOO_002258	MHACOO_002258-T1	0	1592.87	16	956146	1		High	High	High	2	0.7543	0	1	1	1	796.941	0.81	0.00065	34.1516	6.296e-05	5.519e-06	1.557	1.75	34.24
20791	FALSE		High	Unambiguous	ITEHPQGYREPDACTVWGK	[R].ITEHPQGYREPDACTVWGK.[G]	1xCarbamidomethyl [C14]	1xCarbamidomethyl [C14]	1.05499e-05	7.54454e-05	1.736	1	1	1	MHACOO_004619-T1	MHACOO_004619-T1 [357-375]			MHACOO_004619	MHACOO_004619-T1	1	2244.05	19	2.35881e+06	1		High	High	High	4	0.6739	0	1	1	1	561.769	1.77	0.00099	29.16	6.296e-05	1.65e-06	1.736	3.22	29.23
20809	FALSE		High	Unambiguous	LTGAAYVASK	[K].LTGAAYVASK.[V]			0.000142947	7.54454e-05	1.305	1	1	2	MHACOO_000437-T1	MHACOO_000437-T1 [922-931]			MHACOO_000437	MHACOO_000437-T1	0	980.541	10	1389667	1		High	High	High	2	0.7202	0	1	1	1	490.774	-0.56	-0.00027	16.8643	6.296e-05	2.982e-05	1.305	2.43	16.92
20810	FALSE		High	Unambiguous	LTGADPGGLETLVSNLAR	[R].LTGADPGGLETLVSNLAR.[I]			6.89794e-11	7.54454e-05	3.71	1	1	2	MHACOO_002207-T1	MHACOO_002207-T1 [87-104]			MHACOO_002207	MHACOO_002207-T1	0	1783.95	18	1.75561e+06	1		High	High	High	2	0.8291	0	1	1	1	892.482	1.54	0.00138	71.6132	6.296e-05	2.907e-12	3.71	4.33	71.68
20814	FALSE		High	Unambiguous	LTGAGWGGCTVSLVR	[R].LTGAGWGGCTVSLVR.[A]	1xCarbamidomethyl [C9]	1xCarbamidomethyl [C9]	1.99373e-08	7.54454e-05	2.773	1	2	2	MHACOO_005338-T1	MHACOO_005338-T1 [469-483]			MHACOO_005338	MHACOO_005338-T2; MHACOO_005338-T1	0	1533.78	15	3143705	1		High	High	High	2	0.6893	0	1	1	1	767.394	-1.81	-0.00139	45.4464	6.296e-05	1.573e-09	2.773	3.83	45.55
20815	FALSE		High	Unambiguous	ITGAPTGSADVLTFPATVIEK	[R].ITGAPTGSADVLTFPATVIEK.[E]			4.05728e-14	7.54454e-05	4.94	1	1	7	MHACOO_000885-T1	MHACOO_000885-T1 [148-168]			MHACOO_000885	MHACOO_000885-T1	0	2088.12	21	42149948	2		High	High	High	2	0.8638	0	1	1	1	1044.57	0.27	0.00028	61.3209	6.296e-05	2.452e-15	4.94	6.02	61.24
20816	FALSE		High	Unambiguous	ITGASTLSSDDVDR	[K].ITGASTLSSDDVDR.[M]			5.84124e-09	7.54454e-05	2.976	1	1	4	MHACOO_006303-T1	MHACOO_006303-T1 [531-544]			MHACOO_006303	MHACOO_006303-T1	0	1436.69	14	23889092	1		High	High	High	2	0.8582	0	1	1	1	718.847	0.8	0.00058	23.427	6.296e-05	4.028e-10	2.976	3.95	23.24
20817	FALSE		High	Unambiguous	LTGDELLDLYK	[R].LTGDELLDLYK.[K]			4.7486e-06	7.54454e-05	1.868	1	2	3	MHACOO_006013-T1	MHACOO_006013-T1 [314-324]			MHACOO_006013	MHACOO_006013-T2; MHACOO_006013-T1	0	1279.68	11	10206098	1		High	High	High	2	0.6564	0	1	1	1	640.342	-0.7	-0.00045	57.1335	6.296e-05	6.832e-07	1.868	2.27	57.33
20818	FALSE		High	Unambiguous	LTGDELLDLYKK	[R].LTGDELLDLYKK.[F]			1.39969e-06	7.54454e-05	2.07	1	2	2	MHACOO_006013-T1	MHACOO_006013-T1 [314-325]			MHACOO_006013	MHACOO_006013-T2; MHACOO_006013-T1	1	1407.77	12	1.40673e+07	2		High	High	High	2	0.6396	0	1	1	1	704.389	-0.97	-0.00068	48.8626	6.296e-05	1.756e-07	2.07	3.08	48.87
20819	FALSE		High	Unambiguous	LTGESAEAAALYTK	[K].LTGESAEAAALYTK.[A]			7.11008e-07	7.54454e-05	2.182	1	1	1	MHACOO_003493-T1	MHACOO_003493-T1 [184-197]			MHACOO_003493	MHACOO_003493-T1	0	1424.73	14	327817	1		High	High	High	2	0.75	0	1	1	1	712.866	-0.75	-0.00053	31.8773	6.296e-05	8.283e-08	2.182	2.28	31.9
20820	FALSE		High	Unambiguous	LTGFSDAEEAAVGK	[R].LTGFSDAEEAAVGK.[T]			7.49635e-08	7.54454e-05	2.554	1	1	1	MHACOO_004150-T1	MHACOO_004150-T1 [153-166]			MHACOO_004150	MHACOO_004150-T1	0	1394.68	14	1.68998e+06	1		High	High	High	2	0.7766	0	1	1	1	697.844	0.6	0.00042	37.2515	6.296e-05	6.826e-09	2.554	2.73	37.33
20821	FALSE		High	Unambiguous	LTGGGGAPAPLLELALSTGAVVR	[K].LTGGGGAPAPLLELALSTGAVVR.[L]			9.08307e-09	7.54454e-05	2.903	1	1	1	MHACOO_004287-T1	MHACOO_004287-T1 [322-344]			MHACOO_004287	MHACOO_004287-T1	0	2120.21	23	361759	1		High	High	High	3	0.8215	0	1	1	1	707.408	1.03	0.00073	78.2283	6.296e-05	6.559e-10	2.903	4.65	78.15
20823	FALSE		High	Unambiguous	LTGGVGGGGKPEQLDAAPASVAVTWQTR	[K].LTGGVGGGGKPEQLDAAPASVAVTWQTR.[D]			2.40117e-09	7.54454e-05	3.123	1	1	2	MHACOO_005986-T1	MHACOO_005986-T1 [236-263]			MHACOO_005986	MHACOO_005986-T1	0	2723.41	28	3.44024e+06	2		High	High	High	3	0.8328	0	1	1	1	908.477	1.65	0.0015	45.3872	6.296e-05	1.498e-10	3.123	2.87	45.5
20780	FALSE		High	Unambiguous	ITDLQDHIADWK	[K].ITDLQDHIADWK.[A]			1.96683e-05	7.54454e-05	1.633	1	1	2	MHACOO_005271-T1	MHACOO_005271-T1 [58-69]			MHACOO_005271	MHACOO_005271-T1	0	1454.73	12	3607762	1		High	High	High	3	0.5483	0	1	1	1	485.58	-1.48	-0.00072	40.8163	6.296e-05	3.301e-06	1.633	3.52	40.9
20826	FALSE		High	Unambiguous	LTGKHETCDMNTFR	[R].LTGKHETCDMNTFR.[S]	1xCarbamidomethyl [C8]	1xCarbamidomethyl [C8]	5.5487e-07	7.54454e-05	2.223	1	1	1	MHACOO_006932-T1	MHACOO_006932-T1 [307-320]			MHACOO_006932	MHACOO_006932-T1	1	1709.77	14	1.33042e+06	1		High	High	High	3	0.8391	0	1	1	1	570.597	1.15	0.00066	15.309	6.296e-05	6.302e-08	2.223	3.48	15.35
20769	FALSE		High	Unambiguous	LTDEFAGAR	[R].LTDEFAGAR.[I]			0.000762741	7.54454e-05	1.028	1	1	1	MHACOO_005915-T1	MHACOO_005915-T1 [67-75]			MHACOO_005915	MHACOO_005915-T1	0	979.484	9	6.72379e+06	1		High	High	High	2	0.6617	0	1	1	1	490.245	-0.91	-0.00045	22.326	6.296e-05	0.0001913	1.028	2.66	22.41
20761	FALSE		High	Unambiguous	ITCSQEDEPMGTAGPLALAR	[K].ITCSQEDEPMGTAGPLALAR.[D]	1xCarbamidomethyl [C3]	1xCarbamidomethyl [C3]	3.01692e-10	7.54454e-05	3.466	1	1	4	MHACOO_006134-T1	MHACOO_006134-T1 [76-95]			MHACOO_006134	MHACOO_006134-T1	0	2117	20	1.91317e+06	2		High	High	High	3	0.7989	0	1	1	1	706.338	-0.22	-0.00016	45.7362	6.296e-05	1.494e-11	3.466	3.73	45.92
20713	FALSE		High	Unambiguous	LSYFDAENTMQEVTVEALTK	[K].LSYFDAENTMQEVTVEALTK.[G]	1xOxidation [M10]	1xOxidation [M10]	7.42881e-06	7.54454e-05	1.794	1	1	2	MHACOO_000866-T1	MHACOO_000866-T1 [42-61]			MHACOO_000866	MHACOO_000866-T1	0	2305.09	20	3.90259e+06	2		High	High	High	2	0.8201	0	1	1	1	1153.04	-3.39	-0.00391	58.6569	6.296e-05	1.123e-06	1.794	1.39	58.87
20720	FALSE		High	Unambiguous	LTAAAVEAGQR	[R].LTAAAVEAGQR.[K]			3.62266e-05	7.54454e-05	1.532	1	1	2	MHACOO_006224-T1	MHACOO_006224-T1 [347-357]			MHACOO_006224	MHACOO_006224-T1	0	1086.59	11	2.41939e+06	1		High	High	High	2	0.6908	0	1	1	1	543.798	-0.44	-0.00024	17.5878	6.296e-05	6.519e-06	1.532	3.04	17.66
20729	FALSE		High	Unambiguous	LTADGLQGVLDVPIYGR	[R].LTADGLQGVLDVPIYGR.[I]			0.000187647	7.54454e-05	1.26	1	1	1	MHACOO_003874-T1	MHACOO_003874-T1 [73-89]			MHACOO_003874	MHACOO_003874-T1	0	1786.97	17	386846	1		High	High	High	2	0.7233	0	1	1	1	893.987	-1.47	-0.00131	66.4255	6.296e-05	4.032e-05	1.26	2.06	66.44
20732	FALSE		High	Unambiguous	ITAEYVWIGGTGQDLR	[K].ITAEYVWIGGTGQDLR.[S]			1.8569e-11	7.54454e-05	3.927	1	1	23	MHACOO_004292-T1	MHACOO_004292-T1 [40-55]			MHACOO_004292	MHACOO_004292-T1	0	1778.91	16	2.00288e+08	10		High	High	High	2	0.7862	0	1	1	1	889.958	0.52	0.00046	54.9957	6.296e-05	6.772e-13	3.927	4.07	54.46
20735	FALSE		High	Unambiguous	LTAGDEVTITTDYATK	[K].LTAGDEVTITTDYATK.[G]			8.93338e-08	7.54454e-05	2.525	1	1	4	MHACOO_005322-T1	MHACOO_005322-T1 [101-116]			MHACOO_005322	MHACOO_005322-T1	0	1698.84	16	1.85131e+06	2		High	High	High	2	0.8698	0	1	1	1	849.922	-4.33	-0.00368	40.5048	6.296e-05	8.306e-09	2.525	2.15	40.6
20740	FALSE		High	Unambiguous	ITAGISNSFGFGGHNSVVVFAPFKE	[K].ITAGISNSFGFGGHNSVVVFAPFKE.[-]			2.8101e-05	7.54454e-05	1.574	1	1	4	MHACOO_001460-T1	MHACOO_001460-T1 [428-452]			MHACOO_001460	MHACOO_001460-T1	1	2582.3	25	2.24402e+06	1		High	High	High	3	0.5842	0	1	1	1	861.44	0.34	0.00029	66.2219	6.296e-05	4.911e-06	1.574	3.03	66
20744	FALSE		High	Unambiguous	ITALAEEKPAPGSPPLAGGGPLASSWSVWLAEPK	[R].ITALAEEKPAPGSPPLAGGGPLASSWSVWLAEPK.[D]			3.46731e-06	7.54454e-05	1.92	1	1	2	MHACOO_005964-T1	MHACOO_005964-T1 [804-837]			MHACOO_005964	MHACOO_005964-T1	0	3384.78	34	1.27076e+06	2		High	High	High	3	0.6765	0	1	1	1	1128.93	1.24	0.0014	71.5358	6.296e-05	4.815e-07	1.92	2.04	71.55
20746	FALSE		High	Unambiguous	LTALPDELGR	[R].LTALPDELGR.[A]			0.000179871	7.54454e-05	1.267	1	1	1	MHACOO_003665-T1	MHACOO_003665-T1 [400-409]			MHACOO_003665	MHACOO_003665-T1	0	1084.6	10	760795	1		High	High	High	2	0.6571	0	1	1	1	542.803	-0.88	-0.00048	37.0377	6.296e-05	3.844e-05	1.267	1.75	37.02
20748	FALSE		High	Unambiguous	LTALVLATGYR	[R].LTALVLATGYR.[Y]			0.00211592	7.54454e-05	0.859	1	1	1	MHACOO_002498-T1	MHACOO_002498-T1 [343-353]			MHACOO_002498	MHACOO_002498-T1	0	1177.69	11	131926	1		High	High	High	2	0.5506	0	1	1	1	589.351	0.18	0.0001	45.8073	6.296e-05	0.000594	0.859	1.58	45.81
20749	FALSE		High	Unambiguous	LTAIVVAAPLTTPAAAAGVAAGIAHLVPEGADVR	[R].LTAIVVAAPLTTPAAAAGVAAGIAHLVPEGADVR.[V]			6.75358e-05	7.54454e-05	1.429	1	1	2	MHACOO_000833-T1	MHACOO_000833-T1 [83-116]			MHACOO_000833	MHACOO_000833-T1	0	3163.78	34	282664	1		High	High	High	4	0.63	0	1	1	1	791.701	-1.09	-0.00086	80.0899	6.296e-05	1.301e-05	1.429	2	80.23
20751	FALSE		High	Unambiguous	LTANYTAYATALQGLDSLIGYAVK	[K].LTANYTAYATALQGLDSLIGYAVK.[A]			4.79908e-07	7.54454e-05	2.247	1	1	3	MHACOO_001821-T1	MHACOO_001821-T1 [106-129]			MHACOO_001821	MHACOO_001821-T1	0	2517.32	24	2.77242e+06	3		High	High	High	3	0.8648	0	1	1	1	839.779	0.16	0.00014	92.4765	6.296e-05	5.354e-08	2.247	2.44	92.33
20753	FALSE		High	Unambiguous	ITAQQNLVLLNIEPAWR	[K].ITAQQNLVLLNIEPAWR.[A]			4.24588e-08	7.54454e-05	2.648	1	1	3	MHACOO_004181-T1	MHACOO_004181-T1 [436-452]			MHACOO_004181	MHACOO_004181-T1	0	1979.11	17	790244	1		High	High	High	3	0.5904	0	1	1	1	660.375	1.74	0.00115	67.2997	6.296e-05	3.638e-09	2.648	3.32	67.35
20756	FALSE		High	Unambiguous	LTATLQHELVTR	[K].LTATLQHELVTR.[D]			0.00179789	7.54454e-05	0.886	1	1	1	MHACOO_000571-T1	MHACOO_000571-T1 [693-704]			MHACOO_000571	MHACOO_000571-T1	0	1381.78	12	7018020	1		High	High	High	3	0.4576	0	1	1	1	461.263	-3.2	-0.00148	28.5591	6.296e-05	0.0004952	0.886	2.36	28.38
20759	FALSE		High	Unambiguous	LTCSFPGIK	[K].LTCSFPGIK.[F]	1xCarbamidomethyl [C3]	1xCarbamidomethyl [C3]	0.00121442	7.54454e-05	0.951	1	1	1	MHACOO_000426-T1	MHACOO_000426-T1 [275-283]			MHACOO_000426	MHACOO_000426-T1	0	1022.53	9	6159519	1		High	High	High	2	0.7512	0	1	1	1	511.771	0.58	0.00029	33.6626	6.296e-05	0.0003223	0.951	2.05	33.81
20760	FALSE		High	Unambiguous	LTCSPDYAYGDR	[K].LTCSPDYAYGDR.[A]	1xCarbamidomethyl [C3]	1xCarbamidomethyl [C3]	7.04559e-05	7.54454e-05	1.422	1	1	1	MHACOO_001062-T1	MHACOO_001062-T1 [75-86]			MHACOO_001062	MHACOO_001062-T1	0	1417.61	12	4.5175e+06	1		High	High	High	2	0.8419	0	1	1	1	709.305	-1.96	-0.00139	24.417	6.296e-05	1.36e-05	1.422	2.15	24.4
20762	FALSE		High	Unambiguous	ITCSQEDEPMGTAGPLALAR	[K].ITCSQEDEPMGTAGPLALAR.[D]	1xCarbamidomethyl [C3]; 1xOxidation [M10]	1xCarbamidomethyl [C3]; 1xOxidation [M10]	3.14754e-06	7.54454e-05	1.936	1	1	4	MHACOO_006134-T1	MHACOO_006134-T1 [76-95]			MHACOO_006134	MHACOO_006134-T1	0	2133	20	843198	2		High	High	High	3	0.8006	0	1	1	1	711.669	-0.54	-0.00039	38.0333	6.296e-05	4.333e-07	1.936	3.51	38.06
20712	FALSE		High	Unambiguous	LSYFDAENTMQEVTVEALTK	[K].LSYFDAENTMQEVTVEALTK.[G]			1.16384e-12	7.54454e-05	4.385	1	1	4	MHACOO_000866-T1	MHACOO_000866-T1 [42-61]			MHACOO_000866	MHACOO_000866-T1	0	2289.1	20	2.15638e+07	3		High	High	High	2	0.9176	0	1	1	1	1145.05	0.25	0.00028	76.411	6.296e-05	3.149e-14	4.385	4.61	76.29
20827	FALSE		High	Unambiguous	LTGKHETSSMHDFSWGVANR	[R].LTGKHETSSMHDFSWGVANR.[G]			1.56066e-06	7.54454e-05	2.052	1	1	1	MHACOO_004292-T1	MHACOO_004292-T1 [321-340]			MHACOO_004292	MHACOO_004292-T1	1	2260.06	20	1.9612e+06	1		High	High	High	4	0.7099	0	1	1	1	565.77	0.13	7e-05	28.6351	6.296e-05	1.978e-07	2.052	4.24	28.66
20837	FALSE		High	Unambiguous	ITGSDWTDVLLR	[K].ITGSDWTDVLLR.[K]			1.11062e-07	7.54454e-05	2.489	1	1	3	MHACOO_002358-T1	MHACOO_002358-T1 [158-169]			MHACOO_002358	MHACOO_002358-T1	0	1375.72	12	3.76517e+06	2		High	High	High	2	0.619	0	1	1	1	688.365	0.78	0.00054	62.5148	6.296e-05	1.056e-08	2.489	2.1	62.28
20898	FALSE		High	Unambiguous	LTNAQQNLFPASVPLAGLLDR	[R].LTNAQQNLFPASVPLAGLLDR.[L]			2.26026e-09	7.54454e-05	3.133	1	1	5	MHACOO_000879-T1	MHACOO_000879-T1 [87-107]			MHACOO_000879	MHACOO_000879-T1	0	2238.22	21	2.60532e+06	2		High	High	High	3	0.7817	0	1	1	1	746.746	0.2	0.00015	75.3642	6.296e-05	1.401e-10	3.133	3.39	75.22
20909	FALSE		High	Unambiguous	LTPETSTLFVCDVQER	[R].LTPETSTLFVCDVQER.[F]	1xCarbamidomethyl [C11]	1xCarbamidomethyl [C11]	1.41672e-06	7.54454e-05	2.068	1	1	3	MHACOO_005586-T1	MHACOO_005586-T1 [49-64]			MHACOO_005586	MHACOO_005586-T1	0	1894.92	16	1.44789e+06	2		High	High	High	2	0.7551	0	1	1	1	947.963	-1.51	-0.00143	48.6786	6.296e-05	1.783e-07	2.068	1.96	48.6
20913	FALSE		High	Unambiguous	LTPNDAHGNALHGGAGK	[K].LTPNDAHGNALHGGAGK.[G]			3.58449e-08	7.54454e-05	2.676	1	1	1	MHACOO_000026-T1	MHACOO_000026-T1 [95-111]			MHACOO_000026	MHACOO_000026-T1	0	1629.81	17	1.3856e+06	1		High	High	High	4	0.747	0	1	1	1	408.208	-0.03	-1e-05	11.0374	6.296e-05	3.013e-09	2.676	4.94	11.04
20916	FALSE		High	Unambiguous	ITPSYVAFTDGER	[R].ITPSYVAFTDGER.[L]			0.000437437	7.54454e-05	1.12	1	1	1	MHACOO_007158-T1	MHACOO_007158-T1 [80-92]			MHACOO_007158	MHACOO_007158-T1	0	1455.71	13	508449	1		High	High	High	2	0.6038	0	1	1	1	728.361	2.62	0.00191	40.388	6.296e-05	0.0001032	1.12	1.06	40.45
20917	FALSE		High	Unambiguous	ITPTLGMLVTGMQADAR	[K].ITPTLGMLVTGMQADAR.[A]			9.75186e-10	7.54454e-05	3.272	1	1	1	MHACOO_001291-T1	MHACOO_001291-T1 [72-88]			MHACOO_001291	MHACOO_001291-T1	0	1774.92	17	1.73985e+06	1		High	High	High	3	0.7668	0	1	1	1	592.312	0.68	0.0004	64.4006	6.296e-05	5.513e-11	3.272	3.86	64.45
20921	FALSE		High	Unambiguous	LTQDACIECPSTK	[R].LTQDACIECPSTK.[S]	2xCarbamidomethyl [C6; C9]	2xCarbamidomethyl [C6; C9]	7.48479e-05	7.54454e-05	1.412	1	1	1	MHACOO_001889-T1	MHACOO_001889-T1 [119-131]			MHACOO_001889	MHACOO_001889-T1	0	1522.69	13	432879	1		High	High	High	2	0.8776	0	1	1	1	761.846	-2.2	-0.00167	20.8908	6.296e-05	1.454e-05	1.412	0.98	20.98
20932	FALSE		High	Unambiguous	LTRPHSLSSLAGALAAR	[R].LTRPHSLSSLAGALAAR.[S]			9.09693e-08	7.54454e-05	2.522	1	1	2	MHACOO_006270-T1	MHACOO_006270-T1 [147-163]			MHACOO_006270	MHACOO_006270-T1	0	1720.98	17	3.17208e+06	2		High	High	High	3	0.7255	0	1	1	1	574.333	0.87	0.0005	37.2244	6.296e-05	8.474e-09	2.522	4.19	37.32
20936	FALSE		High	Unambiguous	LTSDVRPNTYYYYDR	[K].LTSDVRPNTYYYYDR.[S]			4.0577e-06	7.54454e-05	1.894	1	1	4	MHACOO_006115-T1	MHACOO_006115-T1 [446-460]			MHACOO_006115	MHACOO_006115-T1	0	1925.9	15	8.06414e+06	1		High	High	High	3	0.7333	0	1	1	1	642.639	0.42	0.00027	33.2508	6.296e-05	5.72e-07	1.894	2.4	33.39
20940	FALSE		High	Unambiguous	LTSLPFQSCK	[K].LTSLPFQSCK.[H]	1xCarbamidomethyl [C9]	1xCarbamidomethyl [C9]	0.000341413	7.54454e-05	1.161	1	1	1	MHACOO_006735-T1	MHACOO_006735-T1 [94-103]			MHACOO_006735	MHACOO_006735-T1	0	1180.6	10	5.81824e+06	1		High	High	High	2	0.7797	0	1	1	1	590.805	-0.27	-0.00016	35.1952	6.296e-05	7.83e-05	1.161	2.27	35.33
20942	FALSE		High	Unambiguous	LTSPDGSVSFEFQHNVCGR	[R].LTSPDGSVSFEFQHNVCGR.[T]	1xCarbamidomethyl [C17]	1xCarbamidomethyl [C17]	7.5074e-11	7.54454e-05	3.696	1	1	1	MHACOO_001103-T1	MHACOO_001103-T1 [218-236]			MHACOO_001103	MHACOO_001103-T1	0	2136.98	19	2.34423e+06	1		High	High	High	3	0.6811	0	1	1	1	712.997	0.52	0.00037	42.7573	6.296e-05	3.194e-12	3.696	4.61	42.66
20946	FALSE		High	Unambiguous	LTSPSVLVNCAGLGAR	[R].LTSPSVLVNCAGLGAR.[D]	1xCarbamidomethyl [C10]	1xCarbamidomethyl [C10]	0.00100708	7.54454e-05	0.982	1	1	3	MHACOO_005696-T1	MHACOO_005696-T1 [220-235]			MHACOO_005696	MHACOO_005696-T1	0	1614.86	16	393052	1		High	High	High	2	0.675	0	1	1	1	807.937	1.6	0.00129	46.1176	6.296e-05	0.0002601	0.982	1.2	46.32
20953	FALSE		High	Unambiguous	LTTALTAPGGGLPPVDVDSVVLPDGEQYK	[R].LTTALTAPGGGLPPVDVDSVVLPDGEQYK.[D]			2.59764e-05	7.54454e-05	1.587	1	1	2	MHACOO_002366-T1	MHACOO_002366-T1 [90-118]			MHACOO_002366	MHACOO_002366-T1	0	2909.51	29	482952	1		High	High	High	3	0.8444	0	1	1	1	970.512	2.98	0.00289	67.2434	6.296e-05	4.493e-06	1.587	2.25	67.26
20958	FALSE		High	Unambiguous	LTTLGDAAHLGTPYLGQGSSQAYADALELGR	[R].LTTLGDAAHLGTPYLGQGSSQAYADALELGR.[A]			2.15023e-10	7.54454e-05	3.522	1	1	2	MHACOO_000789-T1	MHACOO_000789-T1 [360-390]			MHACOO_000789	MHACOO_000789-T1	0	3146.58	31	1.46723e+06	2		High	High	High	3	0.8971	0	1	1	1	1049.53	2.6	0.00273	64.5189	6.296e-05	1.029e-11	3.522	4.47	64.59
20960	FALSE		High	Unambiguous	LTTPGTYGFYCEPHQGAGMAGK	[K].LTTPGTYGFYCEPHQGAGMAGK.[I]	1xCarbamidomethyl [C11]	1xCarbamidomethyl [C11]	9.43258e-12	7.54454e-05	4.039	1	1	3	MHACOO_007223-T1	MHACOO_007223-T1 [122-143]			MHACOO_007223	MHACOO_007223-T1	0	2343.05	22	3.39602e+07	2		High	High	High	3	0.8485	0	1	1	1	781.689	-0.57	-0.00045	37.7199	6.296e-05	3.212e-13	4.039	3.63	37.92
20961	FALSE		High	Unambiguous	LTTPGTYGFYCEPHQGAGMAGK	[K].LTTPGTYGFYCEPHQGAGMAGK.[I]	1xCarbamidomethyl [C11]; 1xOxidation [M19]	1xCarbamidomethyl [C11]; 1xOxidation [M19]	3.23412e-12	7.54454e-05	4.216	1	1	7	MHACOO_007223-T1	MHACOO_007223-T1 [122-143]			MHACOO_007223	MHACOO_007223-T1	0	2359.05	22	1.37644e+07	3		High	High	High	3	0.9033	0	1	1	1	787.021	-0.46	-0.00036	34.9239	6.296e-05	9.742e-14	4.216	4.86	34.82
20896	FALSE		High	Unambiguous	LTMVDAATASLR	[K].LTMVDAATASLR.[R]			1.85141e-05	7.54454e-05	1.643	1	1	1	MHACOO_003146-T1	MHACOO_003146-T1 [41-52]			MHACOO_003146	MHACOO_003146-T1	0	1248.66	12	469002	1		High	High	High	2	0.6847	0	1	1	1	624.835	0.63	0.00039	46.0923	6.296e-05	3.089e-06	1.643	2.03	46.07
20834	FALSE		High	Unambiguous	ITGLWYAQLTQ	[K].ITGLWYAQLTQ.[-]			0.00107626	7.54454e-05	0.971	1	1	7	MHACOO_001531-T1	MHACOO_001531-T1 [280-290]			MHACOO_001531	MHACOO_001531-T1	0	1293.68	11	5.19377e+07	3		High	High	High	2	0.6493	0	1	1	1	647.345	-1.04	-0.00067	65.0869	6.296e-05	0.0002816	0.971	2.88	64.97
20892	FALSE		High	Unambiguous	LTMDEKPSVEHMTR	[R].LTMDEKPSVEHMTR.[H]			8.78569e-11	7.54454e-05	3.67	1	1	1	MHACOO_006660-T1	MHACOO_006660-T1 [97-110]			MHACOO_006660	MHACOO_006660-T1	0	1673.8	14	3.0142e+06	1		High	High	High	4	0.7256	0	1	1	1	419.204	-1.45	-0.0006	22.9516	6.296e-05	3.808e-12	3.67	4.41	22.96
20886	FALSE		High	Unambiguous	LTIVDPSDTIIK	[K].LTIVDPSDTIIK.[R]			2.01499e-05	7.54454e-05	1.629	1	1	1	MHACOO_000884-T1	MHACOO_000884-T1 [65-76]			MHACOO_000884	MHACOO_000884-T1	0	1314.75	12	1.0806e+06	1		High	High	High	2	0.4498	0	1	1	1	657.879	0.14	9e-05	48.1235	6.296e-05	3.386e-06	1.629	2.49	48.21
20838	FALSE		High	Unambiguous	ITGSDWTDVLLRK	[K].ITGSDWTDVLLRK.[D]			4.90909e-08	7.54454e-05	2.624	1	1	2	MHACOO_002358-T1	MHACOO_002358-T1 [158-170]			MHACOO_002358	MHACOO_002358-T1	1	1503.82	13	4845036	1		High	High	High	3	0.7697	0	1	1	1	501.944	1.36	0.00068	53.6724	6.296e-05	4.259e-09	2.624	3.17	53.41
20843	FALSE		High	Unambiguous	LTGYVEGPR	[K].LTGYVEGPR.[D]			0.000249318	7.54454e-05	1.213	1	1	2	MHACOO_007134-T1	MHACOO_007134-T1 [38-46]			MHACOO_007134	MHACOO_007134-T1	0	991.521	9	862667	1		High	High	High	2	0.7082	0	1	1	1	496.265	1.67	0.00083	19.9788	6.296e-05	5.546e-05	1.213	2.57	20.05
20846	FALSE		High	Unambiguous	LTHCEAADAAGAPR	[R].LTHCEAADAAGAPR.[T]	1xCarbamidomethyl [C4]	1xCarbamidomethyl [C4]	4.49022e-07	7.54454e-05	2.258	1	1	1	MHACOO_004618-T1	MHACOO_004618-T1 [229-242]			MHACOO_004618	MHACOO_004618-T1	0	1439.67	14	2.3032e+06	1		High	High	High	3	0.7903	0	1	1	1	480.561	-1.21	-0.00058	11.8486	6.296e-05	4.983e-08	2.258	3.91	11.9
20850	FALSE		High	Unambiguous	LTHLHAATEPGTAVR	[R].LTHLHAATEPGTAVR.[V]			7.83203e-11	7.54454e-05	3.689	1	1	1	MHACOO_001265-T1	MHACOO_001265-T1 [203-217]			MHACOO_001265	MHACOO_001265-T1	0	1573.84	15	580063	1		High	High	High	3	0.5962	0	1	1	1	525.287	1.71	0.0009	14.0927	6.296e-05	3.355e-12	3.689	4.16	14.12
20855	FALSE		High	Unambiguous	LTKFEEDGLNALLPELK	[K].LTKFEEDGLNALLPELK.[A]			0.00027798	7.54454e-05	1.195	1	1	1	MHACOO_002124-T1	MHACOO_002124-T1 [309-325]			MHACOO_002124	MHACOO_002124-T1	1	1930.05	17	1.22463e+06	1		High	High	High	3	0.7778	0	1	1	1	644.022	-1.42	-0.00091	66.6939	6.296e-05	6.233e-05	1.195	3.6	66.81
20858	FALSE		High	Unambiguous	LTKPVYADGK	[R].LTKPVYADGK.[V]			0.000416787	7.54454e-05	1.128	1	1	2	MHACOO_000883-T1	MHACOO_000883-T1 [103-112]			MHACOO_000883	MHACOO_000883-T1	0	1091.61	10	1.18832e+07	2		High	High	High	2	0.7435	0	1	1	1	546.308	-0.98	-0.00053	11.9901	6.296e-05	9.823e-05	1.128	2.3	12.06
20867	FALSE		High	Unambiguous	LTLDTLPSQPSHR	[R].LTLDTLPSQPSHR.[L]			1.87959e-07	7.54454e-05	2.402	1	1	1	MHACOO_006567-T1	MHACOO_006567-T1 [40-52]			MHACOO_006567	MHACOO_006567-T1	0	1464.78	13	2.0003e+06	1		High	High	High	3	0.6622	0	1	1	1	488.932	0.14	7e-05	30.4164	6.296e-05	1.897e-08	2.402	2.96	30.5
20868	FALSE		High	Unambiguous	LTLDVAQGGTTK	[K].LTLDVAQGGTTK.[T]			6.34794e-06	7.54454e-05	1.82	1	1	1	MHACOO_005857-T1	MHACOO_005857-T1 [61-72]			MHACOO_005857	MHACOO_005857-T1	0	1203.66	12	1.24857e+06	1		High	High	High	2	0.6695	0	1	1	1	602.333	0.46	0.00028	28.211	6.296e-05	9.43e-07	1.82	2.36	28.22
20869	FALSE		High	Unambiguous	ITIFPAVLEAFVK	[K].ITIFPAVLEAFVK.[N]			2.36881e-06	7.54454e-05	1.983	1	1	2	MHACOO_006997-T1	MHACOO_006997-T1 [152-164]			MHACOO_006997	MHACOO_006997-T1	0	1447.86	13	2.67428e+06	2		High	High	High	2	0.8209	0	1	1	1	724.432	0.29	0.00021	81.361	6.296e-05	3.162e-07	1.983	2.68	81.46
20871	FALSE		High	Unambiguous	LTIHTPLDER	[R].LTIHTPLDER.[M]			0.0021032	7.54454e-05	0.86	1	1	1	MHACOO_006799-T1	MHACOO_006799-T1 [662-671]			MHACOO_006799	MHACOO_006799-T1	0	1194.65	10	1.3827e+06	1		High	High	High	3	0.6754	0	1	1	1	398.887	-0.88	-0.00035	33.7464	6.296e-05	0.0005915	0.86	2.28	33.83
20877	FALSE		High	Unambiguous	LTLNFFLPHEQPK	[K].LTLNFFLPHEQPK.[K]			1.87673e-08	7.54454e-05	2.783	1	1	2	MHACOO_006592-T1	MHACOO_006592-T1 [80-92]			MHACOO_006592	MHACOO_006592-T1	0	1583.86	13	1.69197e+06	1		High	High	High	3	0.7196	0	1	1	1	528.624	0.1	5e-05	57.2114	6.296e-05	1.467e-09	2.783	2.96	57.06
20878	FALSE		High	Unambiguous	LTLNGYLAEFTGQGMDR	[K].LTLNGYLAEFTGQGMDR.[I]			0.00137859	7.54454e-05	0.93	1	2	1	MHACOO_004737-T1	MHACOO_004737-T1 [198-214]			MHACOO_004737	MHACOO_004737-T1; MHACOO_004737-T2	0	1885.91	17	226631	1		High	High	High	3	0.6765	0	1	1	1	629.308	-1.49	-0.00093	70.8231	6.296e-05	0.0003708	0.93	1.7	70.83
20879	FALSE		High	Unambiguous	ITLSLGAVNAAAR	[R].ITLSLGAVNAAAR.[V]			9.27762e-07	7.54454e-05	2.138	1	1	3	MHACOO_003302-T1	MHACOO_003302-T1 [206-218]			MHACOO_003302	MHACOO_003302-T1	0	1256.73	13	3.63577e+06	2		High	High	High	2	0.648	0	1	1	1	628.87	-0.02	-1e-05	44.2856	6.296e-05	1.115e-07	2.138	3.21	44.29
20882	FALSE		High	Unambiguous	LTISYEVPDGLAPFASAVTPLVER	[K].LTISYEVPDGLAPFASAVTPLVER.[I]			1.99076e-05	7.54454e-05	1.631	1	1	1	MHACOO_006845-T1	MHACOO_006845-T1 [182-205]			MHACOO_006845	MHACOO_006845-T1	0	2545.35	24	311496	1		High	High	High	3	0.7857	0	1	1	1	849.123	-0.53	-0.00045	79.9453	6.296e-05	3.349e-06	1.631	1.82	79.96
20885	FALSE		High	Unambiguous	LTITLPTTDPLYPAKR	[R].LTITLPTTDPLYPAKR.[A]			0.000426987	7.54454e-05	1.124	1	1	1	MHACOO_007306-T1	MHACOO_007306-T1 [844-859]			MHACOO_007306	MHACOO_007306-T1	1	1800.03	16	454896	1		High	High	High	3	0.6278	0	1	1	1	600.68	0.09	6e-05	53.1767	6.296e-05	0.0001007	1.124	1.8	53.19
20887	FALSE		High	Unambiguous	LTIVDPSDTIIKR	[K].LTIVDPSDTIIKR.[N]			3.37415e-08	7.54454e-05	2.686	1	1	1	MHACOO_000884-T1	MHACOO_000884-T1 [65-77]			MHACOO_000884	MHACOO_000884-T1	1	1470.85	13	1.07542e+06	1		High	High	High	3	0.6679	0	1	1	1	490.955	-0.49	-0.00024	41.9312	6.296e-05	2.807e-09	2.686	2.68	41.92
20973	FALSE		High	Unambiguous	LTVGETTQPALGADVR	[K].LTVGETTQPALGADVR.[E]			5.80602e-09	7.54454e-05	2.977	1	1	2	MHACOO_006996-T1	MHACOO_006996-T1 [93-108]			MHACOO_006996	MHACOO_006996-T1	0	1627.86	16	1.54021e+06	1		High	High	High	2	0.492	0	1	1	1	814.437	0.72	0.00058	35.7338	6.296e-05	3.985e-10	2.977	2.5	35.63
20706	FALSE		High	Unambiguous	ISWTQVETGSAITWK	[K].ISWTQVETGSAITWK.[Y]			0.000795691	7.54454e-05	1.021	1	1	1	MHACOO_001377-T1	MHACOO_001377-T1 [377-391]			MHACOO_001377	MHACOO_001377-T1	0	1706.87	15	251967	1		High	High	High	2	0.7368	0	1	1	1	853.943	2.37	0.00202	58.0533	6.296e-05	0.000201	1.021	1.52	58.03
20696	FALSE		High	Unambiguous	LSVLSDEQAK	[K].LSVLSDEQAK.[Y]			0.000196946	7.54454e-05	1.252	1	1	5	MHACOO_003719-T1	MHACOO_003719-T1 [458-467]			MHACOO_003719	MHACOO_003719-T1	0	1089.58	10	4.36869e+07	2		High	High	High	2	0.4789	0	1	1	1	545.294	1.89	0.00103	23.557	6.296e-05	4.273e-05	1.252	1.9	23.27
20507	FALSE		High	Unambiguous	LSFESAMAR	[R].LSFESAMAR.[L]			0.000563845	7.54454e-05	1.078	1	1	6	MHACOO_002794-T1	MHACOO_002794-T1 [107-115]			MHACOO_002794	MHACOO_002794-T1	0	1011.49	9	6.67697e+06	2		High	High	High	2	0.5041	0	1	1	1	506.25	0.37	0.00019	35.3318	6.296e-05	0.0001374	1.078	2.46	35.35
20511	FALSE		High	Unambiguous	LSGAAGETFNVADIK	[K].LSGAAGETFNVADIK.[K]			2.84002e-06	7.54454e-05	1.953	1	1	1	MHACOO_006397-T1	MHACOO_006397-T1 [155-169]			MHACOO_006397	MHACOO_006397-T1	0	1492.76	15	881824	1		High	High	High	2	0.6698	0	1	1	1	746.884	-1.9	-0.00142	42.9045	6.296e-05	3.867e-07	1.953	3.24	42.95
20512	FALSE		High	Unambiguous	LSGAAGETFNVADIKK	[K].LSGAAGETFNVADIKK.[Q]			3.61174e-07	7.54454e-05	2.294	1	1	1	MHACOO_006397-T1	MHACOO_006397-T1 [155-170]			MHACOO_006397	MHACOO_006397-T1	1	1620.86	16	1206305	1		High	High	High	3	0.7467	0	1	1	1	540.958	0.36	0.00019	34.5193	6.296e-05	3.906e-08	2.294	3.75	34.56
20519	FALSE		High	Unambiguous	LSGAYETATDLVAMGR	[R].LSGAYETATDLVAMGR.[S]			4.10707e-06	7.54454e-05	1.892	1	1	1	MHACOO_007299-T1	MHACOO_007299-T1 [312-327]			MHACOO_007299	MHACOO_007299-T1	0	1654.81	16	3.81194e+06	1		High	High	High	2	0.5579	0	1	1	1	827.91	1.43	0.00118	53.2164	6.296e-05	5.801e-07	1.892	3.28	53.29
20520	FALSE		High	Unambiguous	LSGAYETATDLVAMGR	[R].LSGAYETATDLVAMGR.[S]	1xOxidation [M14]	1xOxidation [M14]	3.77366e-06	7.54454e-05	1.906	1	1	1	MHACOO_007299-T1	MHACOO_007299-T1 [312-327]			MHACOO_007299	MHACOO_007299-T1	0	1670.81	16	1.05595e+06	1		High	High	High	3	0.6643	0	1	1	1	557.607	-0.09	-5e-05	45.7995	6.296e-05	5.296e-07	1.906	2.86	45.77
20523	FALSE		High	Unambiguous	ISGDELLSDSYNVK	[R].ISGDELLSDSYNVK.[D]			1.26673e-08	7.54454e-05	2.848	1	2	2	MHACOO_001977-T2	MHACOO_001977-T2 [67-80]			MHACOO_001977	MHACOO_001977-T1; MHACOO_001977-T2	0	1539.75	14	2.21323e+06	2		High	High	High	2	0.769	0	1	1	1	770.381	0.58	0.00045	44.4105	6.296e-05	9.514e-10	2.848	3.81	44.43
20527	FALSE		High	Unambiguous	LSGEANDYVGK	[R].LSGEANDYVGK.[G]			3.82529e-05	7.54454e-05	1.523	1	1	1	MHACOO_002399-T1	MHACOO_002399-T1 [1421-1431]			MHACOO_002399	MHACOO_002399-T1	0	1152.55	11	3.34448e+06	1		High	High	High	2	0.7467	0	1	1	1	576.78	-0.84	-0.00049	18.0767	6.296e-05	6.929e-06	1.523	3	18.13
20530	FALSE		High	Unambiguous	LSGEVAPLPASSGPRPPPR	[R].LSGEVAPLPASSGPRPPPR.[L]			9.67879e-07	7.54454e-05	2.131	1	1	1	MHACOO_002731-T1	MHACOO_002731-T1 [63-81]			MHACOO_002731	MHACOO_002731-T1	0	1885.03	19	1.27482e+06	1		High	High	High	3	0.7771	0	1	1	1	629.015	0.37	0.00023	27.7098	6.296e-05	1.167e-07	2.131	3.41	27.78
20533	FALSE		High	Unambiguous	LSGGGQGGDDDAGAAAVAR	[R].LSGGGQGGDDDAGAAAVAR.[L]			1.68316e-08	7.54454e-05	2.801	1	1	1	MHACOO_003036-T1	MHACOO_003036-T1 [399-417]			MHACOO_003036	MHACOO_003036-T1	0	1644.76	19	830905	1		High	High	High	2	0.8	0	1	1	1	822.882	0.07	6e-05	16.5747	6.296e-05	1.303e-09	2.801	3.05	16.58
20534	FALSE		High	Unambiguous	LSGGLYVVTAAHGATGAR	[R].LSGGLYVVTAAHGATGAR.[S]			2.38677e-05	7.54454e-05	1.601	1	2	1	MHACOO_004934-T2	MHACOO_004934-T2 [508-525]			MHACOO_004934	MHACOO_004934-T2; MHACOO_004934-T1	0	1700.91	18	761085	1		High	High	High	3	0.544	0	1	1	1	567.642	2.97	0.00168	34.35	6.296e-05	4.091e-06	1.601	1.82	34.27
20537	FALSE		High	Unambiguous	ISGLIYEETR	[R].ISGLIYEETR.[G]			3.20997e-05	7.54454e-05	1.552	1	1	3	MHACOO_007243-T1	MHACOO_007243-T1 [47-56]			MHACOO_007243	MHACOO_007243-T1	0	1180.62	10	13887275	1		High	High	High	2	0.8419	0	1	1	1	590.813	-1.4	-0.00083	34.1847	6.296e-05	5.705e-06	1.552	2.34	33.99
20541	FALSE		High	Unambiguous	LSGPAMEAALAAGLASR	[R].LSGPAMEAALAAGLASR.[G]			3.00339e-05	7.54454e-05	1.563	1	1	3	MHACOO_001728-T1	MHACOO_001728-T1 [152-168]			MHACOO_001728	MHACOO_001728-T1	0	1585.84	17	1.46906e+06	2		High	High	High	3	0.6847	0	1	1	1	529.282	-2.98	-0.00157	60.1259	6.296e-05	5.276e-06	1.563	3.33	60.29
20551	FALSE		High	Unambiguous	LSGTGSAGATVR	[R].LSGTGSAGATVR.[L]			5.23879e-05	7.54454e-05	1.471	1	1	2	MHACOO_003717-T1	MHACOO_003717-T1 [542-553]			MHACOO_003717	MHACOO_003717-T1	0	1076.57	12	3.74858e+06	1		High	High	High	2	0.6856	0	1	1	1	538.789	0.6	0.00032	10.6932	6.296e-05	9.824e-06	1.471	2.64	10.74
20552	FALSE		High	Unambiguous	LSGTGSSGATIR	[R].LSGTGSSGATIR.[V]			2.04878e-06	7.54454e-05	2.007	1	1	1	MHACOO_006538-T1	MHACOO_006538-T1 [580-591]			MHACOO_006538	MHACOO_006538-T1	0	1106.58	12	5438726	1		High	High	High	2	0.7317	0	1	1	1	553.793	-1.18	-0.00065	11.9055	6.296e-05	2.684e-07	2.007	3.28	11.98
20554	FALSE		High	Unambiguous	LSGTMQTISQEMK	[K].LSGTMQTISQEMK.[F]			4.77741e-06	7.54454e-05	1.867	1	1	2	MHACOO_007267-T1	MHACOO_007267-T1 [164-176]			MHACOO_007267	MHACOO_007267-T1	0	1453.7	13	560276	1		High	High	High	2	0.6816	0	1	1	1	727.356	1.29	0.00094	36.3929	6.296e-05	6.867e-07	1.867	2.67	36.43
20505	FALSE		High	Unambiguous	LSFDTIATIITR	[R].LSFDTIATIITR.[L]			2.99432e-07	7.54454e-05	2.325	1	1	3	MHACOO_001921-T1	MHACOO_001921-T1 [96-107]			MHACOO_001921	MHACOO_001921-T1	0	1350.76	12	1.32911e+06	2		High	High	High	2	0.8288	0	1	1	1	675.884	-0.97	-0.00066	70.4677	6.296e-05	3.187e-08	2.325	2.92	70.52
20559	FALSE		High	Unambiguous	ISHAGVTAAALAALGK	[R].ISHAGVTAAALAALGK.[G]			2.32973e-05	7.54454e-05	1.605	1	1	1	MHACOO_004219-T1	MHACOO_004219-T1 [323-338]			MHACOO_004219	MHACOO_004219-T1	0	1450.84	16	899055	1		High	High	High	3	0.8371	0	1	1	1	484.285	1.69	0.00082	41.0466	6.296e-05	3.992e-06	1.605	4.48	41.02
20494	FALSE		High	Unambiguous	LSELQFFTGESMDPESTMVYAYYK	[K].LSELQFFTGESMDPESTMVYAYYK.[E]	1xOxidation [M18]	1xOxidation [M18]	5.08276e-05	7.54454e-05	1.476	1	2	1	MHACOO_001977-T2	MHACOO_001977-T2 [184-207]			MHACOO_001977	MHACOO_001977-T1; MHACOO_001977-T2	0	2852.27	24	267739	1		High	High	High	3	0.4315	0	1	1	1	951.43	2.5	0.00238	71.4237	6.296e-05	9.5e-06	1.476	1.97	71.42
20491	FALSE		High	Unambiguous	LSELLGKPVTK	[R].LSELLGKPVTK.[V]			2.89202e-06	7.54454e-05	1.95	1	1	7	MHACOO_003432-T1	MHACOO_003432-T1 [135-145]			MHACOO_003432	MHACOO_003432-T1	0	1184.72	11	6.22495e+07	4		High	High	High	2	0.7152	0	1	1	1	592.865	-1.32	-0.00078	24.3589	6.296e-05	3.945e-07	1.95	3.3	24.49
20454	FALSE		High	Unambiguous	ISDAAPSQLAIHENAYGLAR	[K].ISDAAPSQLAIHENAYGLAR.[Y]			2.03012e-12	7.54454e-05	4.293	1	1	6	MHACOO_002506-T1	MHACOO_002506-T1 [151-170]			MHACOO_002506	MHACOO_002506-T1	0	2097.07	20	2.78263e+07	3		High	High	High	3	0.6333	0	1	1	1	699.695	-1.14	-0.00079	40.1728	6.296e-05	5.815e-14	4.293	3.9	39.96
20456	FALSE		High	Unambiguous	LSDAEVDEMIR	[K].LSDAEVDEMIR.[E]			1.95202e-06	7.54454e-05	2.015	1	1	3	MHACOO_002650-T1	MHACOO_002650-T1 [117-127]			MHACOO_002650	MHACOO_002650-T1	0	1277.6	11	3.19487e+06	2		High	High	High	2	0.6289	0	1	1	1	639.307	1.39	0.00089	41.0513	6.296e-05	2.541e-07	2.015	3.53	40.97
20457	FALSE		High	Unambiguous	LSDAEVDEMIR	[K].LSDAEVDEMIR.[E]	1xOxidation [M9]	1xOxidation [M9]	4.20763e-06	7.54454e-05	1.888	1	1	1	MHACOO_002650-T1	MHACOO_002650-T1 [117-127]			MHACOO_002650	MHACOO_002650-T1	0	1293.6	11	374258	1		High	High	High	2	0.6134	0	1	1	1	647.3	-5.65	-0.00365	26.3903	6.296e-05	5.97e-07	1.888	2.38	26.43
20458	FALSE		High	Unambiguous	LSDAEVDEMIREADVDGDGQVCYSEFVK	[K].LSDAEVDEMIREADVDGDGQVCYSEFVK.[M]	1xCarbamidomethyl [C22]	1xCarbamidomethyl [C22]	0.000166274	7.54454e-05	1.28	1	1	1	MHACOO_002650-T1	MHACOO_002650-T1 [117-144]			MHACOO_002650	MHACOO_002650-T1	1	3176.4	28	242906	1		High	High	High	3	0.8791	0	1	1	1	1059.48	3.02	0.0032	68.472	6.296e-05	3.539e-05	1.28	0.91	68.47
20464	FALSE		High	Unambiguous	LSDEGADWVIYVTDAGQATHFK	[R].LSDEGADWVIYVTDAGQATHFK.[M]			4.29105e-05	7.54454e-05	1.504	1	1	1	MHACOO_001875-T1	MHACOO_001875-T1 [442-463]			MHACOO_001875	MHACOO_001875-T1	0	2423.15	22	373187	1		High	High	High	3	0.7174	0	1	1	1	808.388	-1	-0.00081	67.9071	6.296e-05	7.852e-06	1.504	2.3	67.99
20473	FALSE		High	Unambiguous	LSDNPDYYR	[K].LSDNPDYYR.[V]			0.000700873	7.54454e-05	1.042	1	1	2	MHACOO_001278-T1	MHACOO_001278-T1 [37-45]			MHACOO_001278	MHACOO_001278-T1	0	1142.51	9	3.42975e+06	1		High	High	High	2	0.7706	0	1	1	1	571.758	-1.66	-0.00095	23.0194	6.296e-05	0.0001744	1.042	2.31	23.13
20476	FALSE		High	Unambiguous	ISDPVVSFR	[R].ISDPVVSFR.[E]			0.000731154	7.54454e-05	1.035	1	1	1	MHACOO_003626-T1	MHACOO_003626-T1 [559-567]			MHACOO_003626	MHACOO_003626-T1	0	1019.55	9	420416	1		High	High	High	2	0.6439	0	1	1	1	510.28	0.38	0.0002	36.0237	6.296e-05	0.0001835	1.035	2.05	36.04
20477	FALSE		High	Unambiguous	LSDPYAQPDEAALPAIDAALR	[R].LSDPYAQPDEAALPAIDAALR.[H]			6.94015e-07	7.54454e-05	2.186	1	1	3	MHACOO_004975-T1	MHACOO_004975-T1 [440-460]			MHACOO_004975	MHACOO_004975-T1	0	2197.11	21	1.35847e+06	2		High	High	High	3	0.807	0	1	1	1	733.044	1.74	0.00127	62.9484	6.296e-05	8.057e-08	2.186	3.99	62.88
20478	FALSE		High	Unambiguous	LSDQAADAAADAAGMGGGK	[R].LSDQAADAAADAAGMGGGK.[H]			1.27636e-07	7.54454e-05	2.466	1	1	1	MHACOO_003027-T1	MHACOO_003027-T1 [136-154]			MHACOO_003027	MHACOO_003027-T1	0	1676.75	19	846932	1		High	High	High	3	0.6591	0	1	1	1	559.59	1.14	0.00064	34.2101	6.296e-05	1.231e-08	2.466	3.52	34.22
20479	FALSE		High	Unambiguous	LSDQAADAAADAAGMGGGK	[R].LSDQAADAAADAAGMGGGK.[H]	1xOxidation [M15]	1xOxidation [M15]	8.83945e-07	7.54454e-05	2.146	1	1	2	MHACOO_003027-T1	MHACOO_003027-T1 [136-154]			MHACOO_003027	MHACOO_003027-T1	0	1692.75	19	440886	1		High	High	High	2	0.9725	0	1	1	1	846.877	-1.17	-0.00099	24.5176	6.296e-05	1.056e-07	2.146	1.82	24.94
20483	FALSE		High	Unambiguous	LSEDGTVALSSTSFSK	[K].LSEDGTVALSSTSFSK.[D]			3.1284e-10	7.54454e-05	3.46	1	1	1	MHACOO_000571-T1	MHACOO_000571-T1 [136-151]			MHACOO_000571	MHACOO_000571-T1	0	1628.8	16	1.35679e+06	1		High	High	High	2	0.7757	0	1	1	1	814.906	2.28	0.00186	38.0911	6.296e-05	1.556e-11	3.46	4.37	38.11
20484	FALSE		High	Unambiguous	ISEEQLFYFQQR	[K].ISEEQLFYFQQR.[G]			0.000286511	7.54454e-05	1.19	1	1	1	MHACOO_001377-T1	MHACOO_001377-T1 [503-514]			MHACOO_001377	MHACOO_001377-T1	0	1587.78	12	474919	1		High	High	High	3	0.5133	0	1	1	1	529.932	-0.02	-1e-05	53.264	6.296e-05	6.442e-05	1.19	1.5	53.31
20487	FALSE		High	Unambiguous	ISEIDSHIAAAVSGLTADAR	[K].ISEIDSHIAAAVSGLTADAR.[T]			3.01707e-06	7.54454e-05	1.943	1	1	1	MHACOO_002493-T1	MHACOO_002493-T1 [67-86]			MHACOO_002493	MHACOO_002493-T1	0	1997.03	20	5895418	1		High	High	High	3	0.6821	0	1	1	1	666.351	4.98	0.00331	60.0172	6.296e-05	4.119e-07	1.943	4.31	60.22
20489	FALSE		High	Unambiguous	LSELFLGSVSNYCTHHSPVPVMIVK	[K].LSELFLGSVSNYCTHHSPVPVMIVK.[-]	1xCarbamidomethyl [C13]	1xCarbamidomethyl [C13]	3.61174e-07	7.54454e-05	2.294	1	1	1	MHACOO_004160-T1	MHACOO_004160-T1 [142-166]			MHACOO_004160	MHACOO_004160-T1	0	2814.43	25	1.71647e+06	1		High	High	High	4	0.6458	0	1	1	1	704.364	1.35	0.00095	58.4421	6.296e-05	3.92e-08	2.294	2.71	58.59
20490	FALSE		High	Unambiguous	LSELFLGSVSNYCTHHSPVPVMIVK	[K].LSELFLGSVSNYCTHHSPVPVMIVK.[-]	1xCarbamidomethyl [C13]; 1xOxidation [M22]	1xCarbamidomethyl [C13]; 1xOxidation [M22]	0.000164275	7.54454e-05	1.282	1	1	1	MHACOO_004160-T1	MHACOO_004160-T1 [142-166]			MHACOO_004160	MHACOO_004160-T1	0	2830.43	25	631069	1		High	High	High	4	0.6015	0	1	1	1	708.36	-3.57	-0.00253	54.4891	6.296e-05	3.475e-05	1.282	2.66	54.5
20493	FALSE		High	Unambiguous	LSELQFFTGESMDPESTMVYAYYK	[K].LSELQFFTGESMDPESTMVYAYYK.[E]			4.62101e-08	7.54454e-05	2.634	1	2	2	MHACOO_001977-T2	MHACOO_001977-T2 [184-207]			MHACOO_001977	MHACOO_001977-T1; MHACOO_001977-T2	0	2836.27	24	766236	1		High	High	High	3	0.802	0	1	1	1	946.093	-2.93	-0.00277	76.9635	6.296e-05	3.983e-09	2.634	2.93	77.04
20701	FALSE		High	Unambiguous	LSVVHPEIATMQVGAVIDAAVAVAK	[R].LSVVHPEIATMQVGAVIDAAVAVAK.[K]			3.93064e-11	7.54454e-05	3.803	1	1	4	MHACOO_005961-T1	MHACOO_005961-T1 [784-808]			MHACOO_005961	MHACOO_005961-T1	0	2489.38	25	1.52341e+06	2		High	High	High	3	0.7944	0	1	1	1	830.464	-1.45	-0.0012	76.329	6.296e-05	1.565e-12	3.803	5.01	76.35
20564	FALSE		High	Unambiguous	LSHHTEEVFQLGWSPR	[K].LSHHTEEVFQLGWSPR.[H]			8.09693e-05	7.54454e-05	1.399	1	2	1	MHACOO_004199-T2	MHACOO_004199-T2 [375-390]			MHACOO_004199	MHACOO_004199-T1; MHACOO_004199-T2	0	1922.95	16	1.19676e+06	1		High	High	High	4	0.5893	0	1	1	1	481.493	-0.98	-0.00047	41.7931	6.296e-05	1.588e-05	1.399	2.24	41.52
20571	FALSE		High	Unambiguous	ISLAGLSSAK	[R].ISLAGLSSAK.[A]			5.27057e-05	7.54454e-05	1.47	1	1	3	MHACOO_004238-T1	MHACOO_004238-T1 [436-445]			MHACOO_004238	MHACOO_004238-T1	0	946.557	10	13077350	1		High	High	High	2	0.4756	0	1	1	1	473.782	0.29	0.00014	34.2023	6.296e-05	9.848e-06	1.47	2.46	33.7
20652	FALSE		High	Unambiguous	LSSIGVDNVEDNR	[R].LSSIGVDNVEDNR.[R]			5.51525e-07	7.54454e-05	2.224	1	1	1	MHACOO_002506-T1	MHACOO_002506-T1 [42-54]			MHACOO_002506	MHACOO_002506-T1	0	1417.69	13	555890	1		High	High	High	2	0.5617	0	1	1	1	709.352	3.56	0.00252	29.0635	6.296e-05	6.259e-08	2.224	2.35	29.1
20653	FALSE		High	Unambiguous	LSSIGVDNVEDNRR	[R].LSSIGVDNVEDNRR.[A]			5.72775e-06	7.54454e-05	1.837	1	1	2	MHACOO_002506-T1	MHACOO_002506-T1 [42-55]			MHACOO_002506	MHACOO_002506-T1	1	1573.79	14	21342592	1		High	High	High	3	0.6426	0	1	1	1	525.268	-1.93	-0.00101	24.223	6.296e-05	8.419e-07	1.837	3.33	24.06
20655	FALSE		High	Unambiguous	ISSINLCPNTMGQAAVSLMVAGPPPGSEAAK	[K].ISSINLCPNTMGQAAVSLMVAGPPPGSEAAK.[E]	1xCarbamidomethyl [C7]	1xCarbamidomethyl [C7]	1.72182e-05	7.54454e-05	1.655	1	1	2	MHACOO_003388-T1	MHACOO_003388-T1 [399-429]			MHACOO_003388	MHACOO_003388-T1	0	3068.52	31	938201	1		High	High	High	3	0.6959	0	1	1	1	1023.52	7.55	0.00772	69.2264	6.296e-05	2.858e-06	1.655	1.94	69.45
20659	FALSE		High	Unambiguous	LSSPATLNSR	[K].LSSPATLNSR.[V]			0.000584666	7.54454e-05	1.072	1	5	20	141	000141 [98-107]			spt|P00761| Trypsin precursor (EC 3.4.21.4) [Sus scrofa (contaminant)]	000032; 000141; 000040; 000142; 000023	0	1045.56	10	3.48967e+08	5		High	High	High	2	0.6115	0	1	1	1	523.285	-0.11	-6e-05	14.6567	6.296e-05	0.0001425	1.072	2.6	18.33
20661	FALSE		High	Unambiguous	LSSQDVPTAYAHELEAATIVQPEQVVAAVQK	[R].LSSQDVPTAYAHELEAATIVQPEQVVAAVQK.[V]			4.677e-12	7.54454e-05	4.155	1	1	3	MHACOO_006766-T1	MHACOO_006766-T1 [335-365]			MHACOO_006766	MHACOO_006766-T1	0	3292.71	31	6.88074e+06	2		High	High	High	3	0.9016	0	1	1	1	1098.24	0.48	0.00052	69.1095	6.296e-05	1.472e-13	4.155	5.08	69.07
20665	FALSE		High	Unambiguous	LSSSFGYLNR	[R].LSSSFGYLNR.[D]			0.000119955	7.54454e-05	1.334	1	1	1	MHACOO_000970-T1	MHACOO_000970-T1 [526-535]			MHACOO_000970	MHACOO_000970-T1	0	1143.58	10	808538	1		High	High	High	2	0.6308	0	1	1	1	572.294	1.71	0.00098	35.8778	6.296e-05	2.465e-05	1.334	2.6	35.92
20669	FALSE		High	Unambiguous	LSSVMSTNLILAYPDMK	[K].LSSVMSTNLILAYPDMK.[L]			4.33021e-07	7.54454e-05	2.264	1	1	2	MHACOO_004021-T1	MHACOO_004021-T1 [75-91]			MHACOO_004021	MHACOO_004021-T1	0	1882.97	17	1.04021e+06	2		High	High	High	2	0.8984	0	1	1	1	941.986	-0.4	-0.00038	62.7927	6.296e-05	4.789e-08	2.264	3.15	62.84
20672	FALSE		High	Unambiguous	LSTGYSILTR	[R].LSTGYSILTR.[E]			0.000258528	7.54454e-05	1.207	1	1	1	MHACOO_006211-T1	MHACOO_006211-T1 [51-60]			MHACOO_006211	MHACOO_006211-T1	0	1110.62	10	4653359	1		High	High	High	2	0.6829	0	1	1	1	555.811	-0.94	-0.00052	36.731	6.296e-05	5.783e-05	1.207	2.05	36.28
20679	FALSE		High	Unambiguous	LSTSAIAHYTR	[R].LSTSAIAHYTR.[G]			2.35094e-07	7.54454e-05	2.365	1	1	1	MHACOO_003123-T1	MHACOO_003123-T1 [77-87]			MHACOO_003123	MHACOO_003123-T1	0	1219.64	11	4.61066e+06	1		High	High	High	3	0.6889	0	1	1	1	407.219	0.67	0.00027	23.4301	6.296e-05	2.431e-08	2.365	3.6	23.55
20682	FALSE		High	Unambiguous	LSVADDVPLLSGGVRPSVR	[R].LSVADDVPLLSGGVRPSVR.[S]			0.00024336	7.54454e-05	1.217	1	1	2	MHACOO_001919-T1	MHACOO_001919-T1 [97-115]			MHACOO_001919	MHACOO_001919-T1	0	1937.08	19	697443	1		High	High	High	3	0.6132	0	1	1	1	646.366	1.29	0.00083	53.2419	6.296e-05	5.398e-05	1.217	2.87	53.37
20685	FALSE		High	Unambiguous	LSVEDLMYASVLEK	[R].LSVEDLMYASVLEK.[F]			5.36706e-05	7.54454e-05	1.467	1	1	1	MHACOO_002297-T1	MHACOO_002297-T1 [141-154]			MHACOO_002297	MHACOO_002297-T1	0	1596.82	14			NoQuanValues	High	High	High	2	0.75	0	1	1	1	798.914	0.96	0.00077	72.3119	6.296e-05	1.006e-05	1.467	2.16
20688	FALSE		High	Unambiguous	ISVGKPEHTEALVAALR	[R].ISVGKPEHTEALVAALR.[E]			1.41887e-05	7.54454e-05	1.687	1	1	1	MHACOO_003300-T1	MHACOO_003300-T1 [405-421]			MHACOO_003300	MHACOO_003300-T1	0	1791.01	17	833080	1		High	High	High	4	0.5288	0	1	1	1	448.509	0.93	0.00042	36.6031	6.296e-05	2.292e-06	1.687	2.95	36.58
20691	FALSE		High	Unambiguous	LSVHYLVDAATPGAPGVVPGK	[R].LSVHYLVDAATPGAPGVVPGK.[A]			1.30171e-06	7.54454e-05	2.082	1	1	1	MHACOO_001157-T1	MHACOO_001157-T1 [234-254]			MHACOO_001157	MHACOO_001157-T1	0	2048.12	21	1.00534e+06	1		High	High	High	3	0.8346	0	1	1	1	683.377	-0.51	-0.00035	48.3731	6.296e-05	1.625e-07	2.082	2.72	48.24
20692	FALSE		High	Unambiguous	ISVHYTGTLTDGTK	[K].ISVHYTGTLTDGTK.[F]			5.78864e-07	7.54454e-05	2.216	1	1	4	MHACOO_006464-T1	MHACOO_006464-T1 [48-61]			MHACOO_006464	MHACOO_006464-T1	0	1492.76	14	16810428	1		High	High	High	3	0.7405	0	1	1	1	498.26	0.55	0.00027	27.4138	6.296e-05	6.61e-08	2.216	4.2	27.24
20695	FALSE		High	Unambiguous	LSVLGTDLDLSPLK	[R].LSVLGTDLDLSPLK.[A]			1.82915e-05	7.54454e-05	1.645	1	1	1	MHACOO_002189-T1	MHACOO_002189-T1 [223-236]			MHACOO_002189	MHACOO_002189-T1	0	1470.84	14	319833	1		High	High	High	2	0.6818	0	1	1	1	735.924	-1.04	-0.00076	68.138	6.296e-05	3.056e-06	1.645	1.54	68.19
20650	FALSE		High	Unambiguous	LSSGACRPMQAESTR	[R].LSSGACRPMQAESTR.[V]	1xCarbamidomethyl [C6]; 1xOxidation [M9]	1xCarbamidomethyl [C6]; 1xOxidation [M9]	1.03603e-05	7.54454e-05	1.739	1	1	2	MHACOO_005232-T1	MHACOO_005232-T1 [31-45]			MHACOO_005232	MHACOO_005232-T1	0	1666.76	15	4.60836e+06	2		High	High	High	3	0.7098	0	1	1	1	556.259	-0.76	-0.00042	12.5594	6.296e-05	1.617e-06	1.739	2.24	9.07
20566	FALSE		High	Unambiguous	LSHPSVVSGDPLTLR	[K].LSHPSVVSGDPLTLR.[F]			7.28417e-07	7.54454e-05	2.178	1	1	1	MHACOO_006449-T1	MHACOO_006449-T1 [200-214]			MHACOO_006449	MHACOO_006449-T1	0	1577.86	15	1.94776e+06	1		High	High	High	3	0.5723	0	1	1	1	526.627	1.15	0.0006	36.8301	6.296e-05	8.514e-08	2.178	3.25	36.92
20649	FALSE		High	Unambiguous	LSSGACRPMQAESTR	[R].LSSGACRPMQAESTR.[V]	1xCarbamidomethyl [C6]	1xCarbamidomethyl [C6]	1.50275e-07	7.54454e-05	2.439	1	1	2	MHACOO_005232-T1	MHACOO_005232-T1 [31-45]			MHACOO_005232	MHACOO_005232-T1	0	1650.77	15	9.29825e+06	2		High	High	High	3	0.6319	0	1	1	1	550.928	0.58	0.00032	12.4957	6.296e-05	1.477e-08	2.439	1.82	12.61
20636	FALSE		High	Unambiguous	ISQSRPLYDAFSALK	[R].ISQSRPLYDAFSALK.[A]			1.57484e-08	7.54454e-05	2.812	1	1	1	MHACOO_002555-T1	MHACOO_002555-T1 [189-203]			MHACOO_002555	MHACOO_002555-T1	0	1695.91	15	4.35633e+06	1		High	High	High	3	0.7533	0	1	1	1	565.974	-0.1	-5e-05	48.7592	6.296e-05	1.213e-09	2.812	3.81	48.84
20572	FALSE		High	Unambiguous	LSLAGPGPAVLGGAGWPWGEVFVTGGGR	[K].LSLAGPGPAVLGGAGWPWGEVFVTGGGR.[A]			0.000543766	7.54454e-05	1.084	1	1	1	MHACOO_006866-T1	MHACOO_006866-T1 [173-200]			MHACOO_006866	MHACOO_006866-T1	0	2665.39	28	410854	1		High	High	High	3	0.7617	0	1	1	1	889.134	-0.59	-0.00052	84.036	6.296e-05	0.0001315	1.084	2.35	83.81
20574	FALSE		High	Unambiguous	LSLDELLGLGSAPAHALASR	[R].LSLDELLGLGSAPAHALASR.[L]			2.62889e-17	7.54454e-05	6.154	1	1	2	MHACOO_005242-T1	MHACOO_005242-T1 [373-392]			MHACOO_005242	MHACOO_005242-T1	0	1991.09	20	2.81923e+06	1		High	High	High	3	0.8007	0	1	1	1	664.369	-0.03	-2e-05	73.7832	6.296e-05	1.404e-16	6.154	5.42	73.8
20575	FALSE		High	Unambiguous	ISIDGHTDISFTEDVSAR	[K].ISIDGHTDISFTEDVSAR.[Y]			5.81488e-08	7.54454e-05	2.596	1	1	52	MHACOO_003229-T1	MHACOO_003229-T1 [235-252]			MHACOO_003229	MHACOO_003229-T1	0	1962.94	18	6.10965e+06	12		High	High	High	3	0.6959	0	1	1	1	654.985	0.15	0.0001	49.6514	6.296e-05	5.144e-09	2.596	2.96	54.22
20583	FALSE		High	Unambiguous	ISLPPGFPGGPPSLSLGASGVR	[R].ISLPPGFPGGPPSLSLGASGVR.[H]			0.000227702	7.54454e-05	1.228	1	1	1	MHACOO_005948-T1	MHACOO_005948-T1 [54-75]			MHACOO_005948	MHACOO_005948-T1	0	2063.13	22			NoQuanValues	High	High	High	3	0.6389	0	1	1	1	688.381	0.21	0.00015	64.8843	6.296e-05	5.002e-05	1.228	1.8
20586	FALSE		High	Unambiguous	LSISGWFHAPAAPAGGDAASLAQLQLR	[R].LSISGWFHAPAAPAGGDAASLAQLQLR.[R]			3.36908e-05	7.54454e-05	1.544	1	1	1	MHACOO_001987-T1	MHACOO_001987-T1 [243-269]			MHACOO_001987	MHACOO_001987-T1	0	2705.42	27	242024	1		High	High	High	3	0.7194	0	1	1	1	902.48	3.02	0.00273	68.7407	6.296e-05	6.004e-06	1.544	1.96	68.71
20598	FALSE		High	Unambiguous	LSMNLDGEWGEPLTDSPADVEAAQIHR	[K].LSMNLDGEWGEPLTDSPADVEAAQIHR.[D]			1.1995e-16	7.54454e-05	5.903	1	1	8	MHACOO_004924-T1	MHACOO_004924-T1 [249-275]			MHACOO_004924	MHACOO_004924-T1	0	2951.38	27	25253534	2		High	High	High	3	0.8961	0	1	1	1	984.466	0.07	7e-05	62.1556	6.296e-05	2.537e-16	5.903	6.35	62.08
20599	FALSE		High	Unambiguous	LSMNLDGEWGEPLTDSPADVEAAQIHR	[K].LSMNLDGEWGEPLTDSPADVEAAQIHR.[D]	1xOxidation [M3]	1xOxidation [M3]	2.64095e-14	7.54454e-05	5.011	1	1	3	MHACOO_004924-T1	MHACOO_004924-T1 [249-275]			MHACOO_004924	MHACOO_004924-T1	0	2967.38	27	3.33835e+06	2		High	High	High	3	0.9395	0	1	1	1	989.799	0.96	0.00095	55.0598	6.296e-05	2.073e-15	5.011	5.29	54.96
20602	FALSE		High	Unambiguous	LSMPPVPEDMFVDAVADAVR	[R].LSMPPVPEDMFVDAVADAVR.[A]			5.3347e-05	7.54454e-05	1.468	1	1	3	MHACOO_003014-T1	MHACOO_003014-T1 [160-179]			MHACOO_003014	MHACOO_003014-T1	0	2159.05	20	189781	1		High	High	High	3	0.6963	0	1	1	1	720.355	-0.96	-0.00069	81.9619	6.296e-05	1e-05	1.468	1.91	81.96
20610	FALSE		High	Unambiguous	LSNPVLTDDALTFDAVILGKPVTADGAVAATAAK	[R].LSNPVLTDDALTFDAVILGKPVTADGAVAATAAK.[A]			3.58996e-07	7.54454e-05	2.295	1	1	2	MHACOO_000884-T1	MHACOO_000884-T1 [121-154]			MHACOO_000884	MHACOO_000884-T1	0	3325.79	34	1.11584e+06	2		High	High	High	4	0.8215	0	1	1	1	832.204	1.33	0.0011	75.0355	6.296e-05	3.886e-08	2.295	3.25	75.15
20613	FALSE		High	Unambiguous	LSPAALLAELNR	[R].LSPAALLAELNR.[L]			3.65569e-07	7.54454e-05	2.292	1	1	5	MHACOO_007322-T1	MHACOO_007322-T1 [283-294]			MHACOO_007322	MHACOO_007322-T1	0	1267.74	12	8482060	2		High	High	High	2	0.3071	0	1	1	1	634.372	0.49	0.00031	64.4839	6.296e-05	3.954e-08	2.292	2.67	64.5
20617	FALSE		High	Unambiguous	LSPDYTDTIGGPCGR	[R].LSPDYTDTIGGPCGR.[G]	1xCarbamidomethyl [C13]	1xCarbamidomethyl [C13]	6.80499e-08	7.54454e-05	2.57	1	1	2	MHACOO_001939-T1	MHACOO_001939-T1 [197-211]			MHACOO_001939	MHACOO_001939-T1	0	1608.73	15	1.13869e+06	1		High	High	High	2	0.7923	0	1	1	1	804.871	1.37	0.0011	34.131	6.296e-05	6.116e-09	2.57	2.6	33.98
20623	FALSE		High	Unambiguous	LSPGVGFAAQGANVAQAGQR	[R].LSPGVGFAAQGANVAQAGQR.[A]			0.000127432	7.54454e-05	1.324	1	1	3	MHACOO_003411-T1	MHACOO_003411-T1 [58-77]			MHACOO_003411	MHACOO_003411-T1	0	1898.98	20	1.56678e+06	2		High	High	High	3	0.5587	0	1	1	1	633.666	0.48	0.0003	37.5562	6.296e-05	2.636e-05	1.324	2.81	37.64
20625	FALSE		High	Unambiguous	ISPLEVDAALLAHPSVGEAVAFGAPDEK	[K].ISPLEVDAALLAHPSVGEAVAFGAPDEK.[Y]			0.000329252	7.54454e-05	1.167	1	1	2	MHACOO_004601-T1	MHACOO_004601-T1 [444-471]			MHACOO_004601	MHACOO_004601-T1	0	2803.45	28	938960	2		High	High	High	3	0.5522	0	1	1	1	935.15	-5.55	-0.00519	70.8247	6.296e-05	7.516e-05	1.167	1.34	70.97
20631	FALSE		High	Unambiguous	LSQGEYIAVEK	[K].LSQGEYIAVEK.[I]			0.000187647	7.54454e-05	1.26	1	1	1	MHACOO_005770-T1	MHACOO_005770-T1 [531-541]			MHACOO_005770	MHACOO_005770-T1	0	1236.65	11			NoQuanValues	High	High	High	2	0.6592	0	1	1	1	618.829	3.08	0.00191	26.6945	6.296e-05	4.036e-05	1.26	2.23
20632	FALSE		High	Unambiguous	LSQLSTSFSNHLLDATK	[R].LSQLSTSFSNHLLDATK.[G]			2.30503e-12	7.54454e-05	4.272	1	1	2	MHACOO_002555-T1	MHACOO_002555-T1 [249-265]			MHACOO_002555	MHACOO_002555-T1	0	1861.97	17	1.15366e+07	2		High	High	High	3	0.7036	0	1	1	1	621.326	-0.78	-0.00048	46.8164	6.296e-05	6.697e-14	4.272	5.77	46.87
20645	FALSE		High	Unambiguous	LSSASEQAEFR	[R].LSSASEQAEFR.[D]			1.14128e-05	7.54454e-05	1.723	1	1	1	MHACOO_004680-T1	MHACOO_004680-T1 [29-39]			MHACOO_004680	MHACOO_004680-T1	0	1224.59	11	289358	1		High	High	High	2	0.7382	0	1	1	1	612.796	0.1	6e-05	19.804	6.296e-05	1.806e-06	1.723	2.33	19.82
20979	FALSE		High	Unambiguous	ITVSLGGGGGPGAPAAVRPAGGGGLLAR	[R].ITVSLGGGGGPGAPAAVRPAGGGGLLAR.[L]			1.81538e-06	7.54454e-05	2.027	1	1	1	MHACOO_005477-T1	MHACOO_005477-T1 [179-206]			MHACOO_005477	MHACOO_005477-T1	0	2386.33	28	1.87868e+06	1		High	High	High	3	0.6743	0	1	1	1	796.116	0.88	0.0007	44.7843	6.296e-05	2.344e-07	2.027	3.04	44.86
20980	FALSE		High	Unambiguous	LTVTDDDTIER	[R].LTVTDDDTIER.[S]			0.000382967	7.54454e-05	1.142	1	2	1	MHACOO_006653-T2	MHACOO_006653-T2 [537-547]			MHACOO_006653	MHACOO_006653-T2; MHACOO_006653-T1	0	1277.62	11	2.95686e+06	1		High	High	High	2	0.6349	0	1	1	1	639.316	1.65	0.00106	27.3453	6.296e-05	8.917e-05	1.142	1.89	27.1
20981	FALSE		High	Unambiguous	ITVTGFAYGGGLAR	[R].ITVTGFAYGGGLAR.[S]			0.000297095	7.54454e-05	1.184	1	1	1	MHACOO_005666-T1	MHACOO_005666-T1 [197-210]			MHACOO_005666	MHACOO_005666-T1	0	1382.74	14	329729	1		High	High	High	2	0.7253	0	1	1	1	691.877	2.54	0.00176	47.0642	6.296e-05	6.712e-05	1.184	1.82	47.13
21308	FALSE		High	Unambiguous	LVSPDAVVGQGEAAK	[R].LVSPDAVVGQGEAAK.[A]			0.00215455	7.54454e-05	0.856	1	1	1	MHACOO_001319-T1	MHACOO_001319-T1 [586-600]			MHACOO_001319	MHACOO_001319-T1	0	1440.77	15	353881	1		High	High	High	2	0.6686	0	1	1	1	720.888	-0.7	-0.00051	31.3282	6.296e-05	0.0006059	0.856	1.69	31.29
21310	FALSE		High	Unambiguous	IVSQLLTLMDGLK	[R].IVSQLLTLMDGLK.[S]			3.04449e-08	7.54454e-05	2.703	1	1	2	MHACOO_004296-T1	MHACOO_004296-T1 [340-352]			MHACOO_004296	MHACOO_004296-T1	0	1430.83	13	1.98079e+06	2		High	High	High	2	0.7739	0	1	1	1	715.919	1.64	0.00117	73.491	6.296e-05	2.515e-09	2.703	2.83	73.59
21314	FALSE		High	Unambiguous	IVSSIEQKEEAK	[R].IVSSIEQKEEAK.[G]			2.80588e-06	7.54454e-05	1.955	1	1	4	MHACOO_001896-T1	MHACOO_001896-T1 [69-80]			MHACOO_001896	MHACOO_001896-T1	1	1360.73	12	3.46783e+07	2		High	High	High	3	0.7147	0	1	1	1	454.249	-0.32	-0.00015	12.4942	6.296e-05	3.809e-07	1.955	3.26	12.58
21316	FALSE		High	Unambiguous	IVSSRDPTQLPWAANNIDLVIEGTGVFVSSEGAGK	[K].IVSSRDPTQLPWAANNIDLVIEGTGVFVSSEGAGK.[H]			0.000236114	7.54454e-05	1.222	1	1	2	MHACOO_006366-T1	MHACOO_006366-T1 [115-149]			MHACOO_006366	MHACOO_006366-T1	1	3627.87	35	1.70045e+06	2		High	High	High	3	0.8755	0	1	1	1	1209.95	-4.16	-0.00503	81.1001	6.296e-05	5.223e-05	1.222	2.57	81.24
21319	FALSE		High	Unambiguous	IVSVQLMLSK	[R].IVSVQLMLSK.[F]			0.000453592	7.54454e-05	1.114	1	1	1	MHACOO_005138-T1	MHACOO_005138-T1 [375-384]			MHACOO_005138	MHACOO_005138-T1	0	1117.66	10	736815	1		High	High	High	2	0.7277	0	1	1	1	559.337	2.38	0.00133	46.4263	6.296e-05	0.0001074	1.114	1.91	46.43
21322	FALSE		High	Unambiguous	IVTGGTDNHLVLWDLRPEDLTGSK	[K].IVTGGTDNHLVLWDLRPEDLTGSK.[V]			3.12823e-14	7.54454e-05	4.983	1	1	6	MHACOO_005605-T1	MHACOO_005605-T1 [339-362]			MHACOO_005605	MHACOO_005605-T1	0	2636.37	24	2.52812e+07	3		High	High	High	4	0.7061	0	1	1	1	659.846	-2.04	-0.00135	61.0722	6.296e-05	2.218e-15	4.983	5.24	61.11
21323	FALSE		High	Unambiguous	IVTIDDGVALAFAGLTADAR	[K].IVTIDDGVALAFAGLTADAR.[V]			1.09232e-06	7.54454e-05	2.111	1	1	3	MHACOO_006660-T1	MHACOO_006660-T1 [63-82]			MHACOO_006660	MHACOO_006660-T1	0	1989.07	20	865963	2		High	High	High	3	0.7306	0	1	1	1	663.692	-1.47	-0.00097	82.6579	6.296e-05	1.338e-07	2.111	2.71	82.53
21324	FALSE		High	Unambiguous	IVTLDETGR	[K].IVTLDETGR.[S]			0.000409297	7.54454e-05	1.131	1	1	1	MHACOO_004871-T1	MHACOO_004871-T1 [634-642]			MHACOO_004871	MHACOO_004871-T1	0	1003.54	9	1.07605e+06	1		High	High	High	2	0.6078	0	1	1	1	502.275	0.7	0.00035	22.3707	6.296e-05	9.582e-05	1.131	2.04	22.43
21325	FALSE		High	Unambiguous	LVTITSAGAER	[R].LVTITSAGAER.[R]			0.00145556	7.54454e-05	0.921	1	1	2	MHACOO_000742-T1	MHACOO_000742-T1 [199-209]			MHACOO_000742	MHACOO_000742-T1	0	1117.62	11	4.16077e+06	1		High	High	High	2	0.688	0	1	1	1	559.315	1.63	0.00091	23.4535	6.296e-05	0.0003922	0.921	2.34	23.55
21331	FALSE		High	Unambiguous	IVTYSPAGGGSCPAAEPGQSGSALWDQDTK	[K].IVTYSPAGGGSCPAAEPGQSGSALWDQDTK.[L]	1xCarbamidomethyl [C12]	1xCarbamidomethyl [C12]	9.18001e-06	7.54454e-05	1.759	1	1	1	MHACOO_007236-T1	MHACOO_007236-T1 [465-494]			MHACOO_007236	MHACOO_007236-T1	0	3007.37	30	300725	1		High	High	High	3	0.6861	0	1	1	1	1003.13	1.94	0.00194	46.22	6.296e-05	1.421e-06	1.759	1.37	46.24
21333	FALSE		High	Unambiguous	LVVAEDGTLAIWK	[R].LVVAEDGTLAIWK.[K]			5.44894e-07	7.54454e-05	2.226	1	1	22	MHACOO_004764-T1	MHACOO_004764-T1 [36-48]			MHACOO_004764	MHACOO_004764-T1	0	1414.79	13	2.64088e+07	7		High	High	High	2	0.6607	0	1	1	1	707.901	-0.1	-7e-05	56.9024	6.296e-05	6.171e-08	2.226	3.92	56.79
21334	FALSE		High	Unambiguous	LVVAEDGTLAIWKK	[R].LVVAEDGTLAIWKK.[G]			5.38344e-07	7.54454e-05	2.228	1	1	1	MHACOO_004764-T1	MHACOO_004764-T1 [36-49]			MHACOO_004764	MHACOO_004764-T1	1	1542.89	14	1.00259e+06	1		High	High	High	3	0.7933	0	1	1	1	514.967	-0.91	-0.00047	46.7392	6.296e-05	6.11e-08	2.228	3	46.82
21335	FALSE		High	Unambiguous	LVVALCNLK	[R].LVVALCNLK.[A]	1xCarbamidomethyl [C6]	1xCarbamidomethyl [C6]	0.000591775	7.54454e-05	1.07	1	1	1	MHACOO_001793-T1	MHACOO_001793-T1 [126-134]			MHACOO_001793	MHACOO_001793-T1	0	1029.61	9	1385894	1		High	High	High	2	0.557	0	1	1	1	515.309	-1.04	-0.00054	40.2061	6.296e-05	0.0001449	1.07	2.37	40.12
21336	FALSE		High	Unambiguous	LVVAPPAYVIK	[R].LVVAPPAYVIK.[V]			2.26034e-05	7.54454e-05	1.61	1	1	2	MHACOO_003123-T1	MHACOO_003123-T1 [197-207]			MHACOO_003123	MHACOO_003123-T1	0	1169.73	11	6860870	1		High	High	High	2	0.618	0	1	1	1	585.369	0.61	0.00036	43.9948	6.296e-05	3.861e-06	1.61	2.33	43.85
21338	FALSE		High	Unambiguous	LVVDAVLAVK	[R].LVVDAVLAVK.[Q]			0.000150941	7.54454e-05	1.296	1	1	3	MHACOO_002288-T1	MHACOO_002288-T1 [172-181]			MHACOO_002288	MHACOO_002288-T1	0	1026.66	10	741237	1		High	High	High	2	0.3268	0	1	1	1	513.832	0.01	1e-05	46.7361	6.296e-05	3.165e-05	1.296	1.53	46.68
21299	FALSE		High	Unambiguous	LVSAVVAPPALK	[R].LVSAVVAPPALK.[A]			0.000109554	7.54454e-05	1.349	1	1	2	MHACOO_001413-T1	MHACOO_001413-T1 [207-218]			MHACOO_001413	MHACOO_001413-T1	0	1164.74	12	2337275	1		High	High	High	2	0.8299	0	1	1	1	582.872	1.43	0.00083	38.0667	6.296e-05	2.229e-05	1.349	2.41	38.26
21343	FALSE		High	Unambiguous	LVVIVSPSNPTGAVVPPADLER	[R].LVVIVSPSNPTGAVVPPADLER.[A]			3.07231e-06	7.54454e-05	1.94	1	1	2	MHACOO_006284-T1	MHACOO_006284-T1 [210-231]			MHACOO_006284	MHACOO_006284-T1	0	2230.24	22	998828	1		High	High	High	3	0.8698	0	1	1	1	744.086	0.04	3e-05	56.2429	6.296e-05	4.222e-07	1.94	3.84	56.17
21293	FALSE		High	Unambiguous	LVRPPIAGPGTATIAVHMAAR	[R].LVRPPIAGPGTATIAVHMAAR.[S]			0.000159383	7.54454e-05	1.287	1	1	1	MHACOO_002914-T1	MHACOO_002914-T1 [93-113]			MHACOO_002914	MHACOO_002914-T1	0	2099.19	21	149973	1		High	High	High	4	0.5838	0	1	1	1	525.552	-1.75	-0.00092	39.9092	6.296e-05	3.373e-05	1.287	1.85	40
21288	FALSE		High	Unambiguous	LVQWTLDNVYKGESDVVDIVHIAK	[R].LVQWTLDNVYKGESDVVDIVHIAK.[I]			1.31755e-06	7.54454e-05	2.08	1	1	1	MHACOO_002838-T1	MHACOO_002838-T1 [49-72]			MHACOO_002838	MHACOO_002838-T1	1	2741.45	24	1.9787e+06	1		High	High	High	4	0.832	0	1	1	1	686.118	-0.43	-0.00029	69.0516	6.296e-05	1.648e-07	2.08	3.69	69.15
21237	FALSE		High	Unambiguous	IVMGLYGDDVPK	[R].IVMGLYGDDVPK.[T]			4.90165e-05	7.54454e-05	1.482	1	1	4	MHACOO_005441-T1	MHACOO_005441-T1 [91-102]			MHACOO_005441	MHACOO_005441-T1	0	1306.67	12	6.15955e+06	1		High	High	High	2	0.6613	0	1	1	1	653.839	-0.41	-0.00027	42.968	6.296e-05	9.132e-06	1.482	2.48	43.06
21238	FALSE		High	Unambiguous	IVMGLYGDDVPK	[R].IVMGLYGDDVPK.[T]	1xOxidation [M3]	1xOxidation [M3]	1.05179e-07	7.54454e-05	2.498	1	1	1	MHACOO_005441-T1	MHACOO_005441-T1 [91-102]			MHACOO_005441	MHACOO_005441-T1	0	1322.67	12	1.57114e+06	1		High	High	High	2	0.7766	0	1	1	1	661.837	-0.13	-9e-05	33.2492	6.296e-05	9.931e-09	2.498	2.82	33.43
21244	FALSE		High	Unambiguous	IVNDGVTVAR	[K].IVNDGVTVAR.[E]			0.000187647	7.54454e-05	1.26	1	1	2	MHACOO_006318-T1	MHACOO_006318-T1 [81-90]			MHACOO_006318	MHACOO_006318-T1	0	1043.58	10	5542334	1		High	High	High	2	0.4698	0	1	1	1	522.296	0.48	0.00025	17.5225	6.296e-05	4.053e-05	1.26	2.32	17.62
21247	FALSE		High	Unambiguous	LVNFFVQEFK	[R].LVNFFVQEFK.[R]			2.91393e-05	7.54454e-05	1.568	1	1	5	MHACOO_001539-T1	MHACOO_001539-T1 [237-246]			MHACOO_001539	MHACOO_001539-T1	0	1270.68	10	1.45757e+07	3		High	High	High	2	0.8048	0	1	1	1	635.846	1.09	0.00069	61.5322	6.296e-05	5.103e-06	1.568	2.51	61.73
21248	FALSE		High	Unambiguous	LVNFFVQEFKR	[R].LVNFFVQEFKR.[K]			4.55178e-06	7.54454e-05	1.875	1	1	1	MHACOO_001539-T1	MHACOO_001539-T1 [237-247]			MHACOO_001539	MHACOO_001539-T1	1	1426.78	11	4610332	1		High	High	High	3	0.6113	0	1	1	1	476.267	0.73	0.00035	52.5745	6.296e-05	6.507e-07	1.875	3.01	52.67
21253	FALSE		High	Unambiguous	IVPAIATATALATGLVGLELYK	[K].IVPAIATATALATGLVGLELYK.[A]			8.5498e-05	7.54454e-05	1.39	1	2	6	MHACOO_006653-T2	MHACOO_006653-T2 [939-960]			MHACOO_006653	MHACOO_006653-T2; MHACOO_006653-T1	0	2185.28	22	621336	2		High	High	High	3	0.5	0	1	1	1	729.099	-0.63	-0.00046	97.1396	6.296e-05	1.691e-05	1.39	1.9	97.32
21255	FALSE		High	Unambiguous	IVPDFAAYAR	[R].IVPDFAAYAR.[A]			0.000530778	7.54454e-05	1.088	1	1	2	MHACOO_004925-T1	MHACOO_004925-T1 [182-191]			MHACOO_004925	MHACOO_004925-T1	0	1122.59	10	513523	2		High	High	High	2	0.7284	0	1	1	1	561.801	1.01	0.00057	45.1843	6.296e-05	0.0001282	1.088	1.62	45.14
21257	FALSE		High	Unambiguous	IVPEGLNTYFFSNSGSEAIDQAMK	[R].IVPEGLNTYFFSNSGSEAIDQAMK.[I]			1.65543e-07	7.54454e-05	2.423	1	1	1	MHACOO_000879-T1	MHACOO_000879-T1 [111-134]			MHACOO_000879	MHACOO_000879-T1	0	2618.24	24	676223	1		High	High	High	3	0.7613	0	1	1	1	873.419	-0.17	-0.00015	69.3178	6.296e-05	1.641e-08	2.423	2.43	69.32
21265	FALSE		High	Unambiguous	LVPGWTKPIVVGR	[R].LVPGWTKPIVVGR.[H]			1.1924e-08	7.54454e-05	2.858	1	2	3	MHACOO_000887-T2	MHACOO_000887-T2 [161-173]			MHACOO_000887	MHACOO_000887-T1; MHACOO_000887-T2	0	1421.86	13	7.55828e+06	2		High	High	High	3	0.8561	0	1	1	1	474.625	-1.4	-0.00066	39.7825	6.296e-05	8.883e-10	2.858	3.96	39.89
21268	FALSE		High	Unambiguous	LVPNEVVVDMVTAR	[R].LVPNEVVVDMVTAR.[L]			0.00202845	7.54454e-05	0.866	1	1	1	MHACOO_000512-T1	MHACOO_000512-T1 [128-141]			MHACOO_000512	MHACOO_000512-T1	0	1541.84	14	575523	1		High	High	High	3	0.1676	0	1	1	1	514.617	1.02	0.00052	59.0186	6.296e-05	0.0005685	0.866	1.79	59.03
21276	FALSE		High	Unambiguous	LVQAFQFTDK	[R].LVQAFQFTDK.[H]			0.000118513	7.54454e-05	1.336	1	1	1	MHACOO_006627-T1	MHACOO_006627-T1 [159-168]			MHACOO_006627	MHACOO_006627-T1	0	1196.63	10	2.86101e+06	1		High	High	High	2	0.6607	0	1	1	1	598.819	0.26	0.00015	40.9605	6.296e-05	2.425e-05	1.336	2.8	40.9
21277	FALSE		High	Unambiguous	LVQALAGFGIDCR	[R].LVQALAGFGIDCR.[N]	1xCarbamidomethyl [C12]	1xCarbamidomethyl [C12]	0.00129001	7.54454e-05	0.941	1	1	2	MHACOO_005750-T1	MHACOO_005750-T1 [241-253]			MHACOO_005750	MHACOO_005750-T1	0	1419.74	13	891113	2		High	High	High	3	0.6209	0	1	1	1	473.919	0.75	0.00035	53.0116	6.296e-05	0.0003446	0.941	2.11	52.96
21279	FALSE		High	Unambiguous	LVQDGYESPALK	[R].LVQDGYESPALK.[E]			3.66126e-06	7.54454e-05	1.911	1	1	7	MHACOO_001143-T1	MHACOO_001143-T1 [260-271]			MHACOO_001143	MHACOO_001143-T1	0	1319.68	12	1.1438e+07	2		High	High	High	2	0.8423	0	1	1	1	660.346	0.37	0.00024	27.9457	6.296e-05	5.108e-07	1.911	3.17	27.86
21280	FALSE		High	Unambiguous	LVQEGALTALASVADAAK	[R].LVQEGALTALASVADAAK.[A]			6.09379e-05	7.54454e-05	1.446	1	1	1	MHACOO_000192-T1	MHACOO_000192-T1 [523-540]			MHACOO_000192	MHACOO_000192-T1	0	1727.95	18	470292	1		High	High	High	3	0.7147	0	1	1	1	576.655	-1.9	-0.00109	63.1805	6.296e-05	1.159e-05	1.446	3.12	63.21
21283	FALSE		High	Unambiguous	LVQIEYALNAVNAGATALGIR	[K].LVQIEYALNAVNAGATALGIR.[A]			3.67226e-08	7.54454e-05	2.672	1	1	3	MHACOO_001667-T1	MHACOO_001667-T1 [19-39]			MHACOO_001667	MHACOO_001667-T1	0	2157.2	21	2.20141e+06	1		High	High	High	3	0.7495	0	1	1	1	719.735	-5.39	-0.00387	83.8101	6.296e-05	3.095e-09	2.672	4.95	83.67
21289	FALSE		High	Unambiguous	IVREEGVATLFR	[K].IVREEGVATLFR.[G]			0.000331248	7.54454e-05	1.166	1	1	1	MHACOO_005497-T1	MHACOO_005497-T1 [369-380]			MHACOO_005497	MHACOO_005497-T1	1	1389.78	12	400687	1		High	High	High	3	0.2787	0	1	1	1	463.933	-0.44	-0.0002	37.6772	6.296e-05	7.581e-05	1.166	1.22	37.66
21230	FALSE		High	Unambiguous	LVLVGDGGTGK	[K].LVLVGDGGTGK.[T]			0.000111559	7.54454e-05	1.346	1	1	3	MHACOO_000558-T1	MHACOO_000558-T1 [17-27]			MHACOO_000558	MHACOO_000558-T1	0	1015.58	11	10456114	1		High	High	High	2	0.7403	0	1	1	1	508.293	0.96	0.00049	25.5307	6.296e-05	2.262e-05	1.346	3.08	25.67
21344	FALSE		High	Unambiguous	IVVPECELAFGSGIR	[R].IVVPECELAFGSGIR.[A]	1xCarbamidomethyl [C6]	1xCarbamidomethyl [C6]	9.56243e-07	7.54454e-05	2.133	1	1	1	MHACOO_004631-T1	MHACOO_004631-T1 [78-92]			MHACOO_004631	MHACOO_004631-T1	0	1646.86	15	1.1575e+06	1		High	High	High	3	0.8534	0	1	1	1	549.624	-0.54	-0.00029	54.5268	6.296e-05	1.149e-07	2.133	3.07	54.58
21347	FALSE		High	Unambiguous	IVVTGMGIASVFGNDVNTFYDNLLAGK	[R].IVVTGMGIASVFGNDVNTFYDNLLAGK.[S]			3.18099e-07	7.54454e-05	2.315	1	1	1	MHACOO_001460-T1	MHACOO_001460-T1 [36-62]			MHACOO_001460	MHACOO_001460-T1	0	2815.43	27	658565	1		High	High	High	3	0.8945	0	1	1	1	939.15	0.19	0.00018	98.6238	6.296e-05	3.403e-08	2.315	2.56	98.57
21404	FALSE		High	Unambiguous	LWNEVFLHAQHVVGLPAGTIK	[R].LWNEVFLHAQHVVGLPAGTIK.[A]			4.46994e-06	7.54454e-05	1.878	1	1	1	MHACOO_006615-T1	MHACOO_006615-T1 [229-249]			MHACOO_006615	MHACOO_006615-T1	0	2329.28	21	1.61357e+06	1		High	High	High	4	0.732	0	1	1	1	583.077	2.73	0.00159	60.8457	6.296e-05	6.378e-07	1.878	3.47	60.62
21405	FALSE		High	Unambiguous	LWNTIGECK	[K].LWNTIGECK.[Y]	1xCarbamidomethyl [C8]	1xCarbamidomethyl [C8]	0.000577641	7.54454e-05	1.074	1	1	1	MHACOO_006214-T1	MHACOO_006214-T1 [132-140]			MHACOO_006214	MHACOO_006214-T1	0	1120.55	9	1.47609e+06	1		High	High	High	2	0.6651	0	1	1	1	560.777	0.16	9e-05	31.1136	6.296e-05	0.0001412	1.074	2.18	31.21
21406	FALSE		High	Unambiguous	IWPEDAFPLQPVGR	[K].IWPEDAFPLQPVGR.[M]			5.54025e-08	7.54454e-05	2.604	1	1	18	MHACOO_007310-T1	MHACOO_007310-T1 [291-304]			MHACOO_007310	MHACOO_007310-T1	0	1624.85	14	3.72283e+06	7		High	High	High	3	0.7201	0	1	1	1	542.287	-1.22	-0.00066	66.5484	6.296e-05	4.885e-09	2.604	2.68	67.56
21410	FALSE		High	Unambiguous	IWQAFAVFLPVR	[K].IWQAFAVFLPVR.[S]			1.74013e-06	7.54454e-05	2.034	1	1	3	MHACOO_003591-T1	MHACOO_003591-T1 [362-373]			MHACOO_003591	MHACOO_003591-T1	0	1446.83	12	742682	2		High	High	High	2	0.6429	0	1	1	1	723.915	-1.33	-0.00096	77.9013	6.296e-05	2.24e-07	2.034	2.1	77.78
21411	FALSE		High	Unambiguous	IWQVAVTSTQGESGDALER	[R].IWQVAVTSTQGESGDALER.[E]			9.96021e-12	7.54454e-05	4.03	1	1	2	MHACOO_002399-T1	MHACOO_002399-T1 [212-230]			MHACOO_002399	MHACOO_002399-T1	0	2047.01	19	2.04432e+06	2		High	High	High	2	0.8525	0	1	1	1	1024.01	3.12	0.00319	44.829	6.296e-05	3.404e-13	4.03	3.39	44.87
21420	FALSE		High	Unambiguous	LWTGHGLAVVR	[R].LWTGHGLAVVR.[A]			4.06375e-05	7.54454e-05	1.513	1	1	1	MHACOO_006287-T1	MHACOO_006287-T1 [268-278]			MHACOO_006287	MHACOO_006287-T1	0	1208.69	11	952798	1		High	High	High	3	0.6918	0	1	1	1	403.568	-0.52	-0.00021	32.7143	6.296e-05	7.404e-06	1.513	2.92	32.73
21421	FALSE		High	Unambiguous	LWVALAESGSVGVFAPDTAGGGGTALGR	[R].LWVALAESGSVGVFAPDTAGGGGTALGR.[V]			1.73226e-05	7.54454e-05	1.654	1	1	2	MHACOO_006805-T1	MHACOO_006805-T1 [256-283]			MHACOO_006805	MHACOO_006805-T1	0	2616.34	28	398095	2		High	High	High	3	0.6039	0	1	1	1	872.787	1.51	0.00132	69.7683	6.296e-05	2.88e-06	1.654	1.54	69.81
21422	FALSE		High	Unambiguous	LWVDVPAGWLAGSAHR	[R].LWVDVPAGWLAGSAHR.[V]			4.40949e-07	7.54454e-05	2.261	1	3	3	MHACOO_003798-T1	MHACOO_003798-T1 [150-165]			MHACOO_003798	MHACOO_003798-T2; MHACOO_003798-T3; MHACOO_003798-T1	0	1734.91	16	3142460	1		High	High	High	3	0.6895	0	1	1	1	578.974	-0.65	-0.00037	62.7608	6.296e-05	4.888e-08	2.261	2.48	62.9
21423	FALSE		High	Unambiguous	IWVGYLSQCDAGLGQR	[R].IWVGYLSQCDAGLGQR.[V]	1xCarbamidomethyl [C9]	1xCarbamidomethyl [C9]	1.69079e-09	7.54454e-05	3.181	1	1	5	MHACOO_007310-T1	MHACOO_007310-T1 [466-481]			MHACOO_007310	MHACOO_007310-T1	0	1822.89	16	1.17155e+07	2		High	High	High	2	0.7359	0	1	1	1	911.95	1.48	0.00135	53.2069	6.296e-05	1.015e-10	3.181	3.37	53.03
21424	FALSE		High	Unambiguous	LWVNPDCGLK	[R].LWVNPDCGLK.[T]	1xCarbamidomethyl [C7]	1xCarbamidomethyl [C7]	0.000115681	7.54454e-05	1.34	1	1	5	MHACOO_003691-T1	MHACOO_003691-T1 [715-724]			MHACOO_003691	MHACOO_003691-T1	0	1201.6	10	6.7512e+07	4		High	High	High	2	0.6122	0	1	1	1	601.305	-1.27	-0.00077	39.2447	6.296e-05	2.362e-05	1.34	2.63	39.16
21425	FALSE		High	Unambiguous	LWYGGHDAERPEVGVAGPLGLPLHA	[R].LWYGGHDAERPEVGVAGPLGLPLHA.[-]			0.000325295	7.54454e-05	1.169	1	1	1	MHACOO_005986-T1	MHACOO_005986-T1 [891-915]			MHACOO_005986	MHACOO_005986-T1	0	2611.34	25	731701	1		High	High	High	4	0.8321	0	1	1	1	653.591	0.05	3e-05	57.5692	6.296e-05	7.459e-05	1.169	2.68	57.68
21428	FALSE		High	Unambiguous	LYAEGDSPSAVAFNCVQR	[K].LYAEGDSPSAVAFNCVQR.[G]	1xCarbamidomethyl [C15]	1xCarbamidomethyl [C15]	1.14991e-08	7.54454e-05	2.864	1	1	3	MHACOO_005950-T1	MHACOO_005950-T1 [73-90]			MHACOO_005950	MHACOO_005950-T1	0	1983.92	18	2.03655e+06	2		High	High	High	2	0.751	0	1	1	1	992.469	3.53	0.00351	42.4354	6.296e-05	8.531e-10	2.864	2.61	42.51
21429	FALSE		High	Unambiguous	LYAGYYLPSCTPR	[K].LYAGYYLPSCTPR.[V]	1xCarbamidomethyl [C10]	1xCarbamidomethyl [C10]	9.72267e-08	7.54454e-05	2.511	1	1	4	MHACOO_005824-T1	MHACOO_005824-T1 [309-321]			MHACOO_005824	MHACOO_005824-T1	0	1560.75	13	2.34583e+07	2		High	High	High	2	0.719	0	1	1	1	780.879	-0.25	-0.00019	44.3882	6.296e-05	9.135e-09	2.511	3.31	44.19
21430	FALSE		High	Unambiguous	LYALAPERPASAASGTAGAYAAVIR	[R].LYALAPERPASAASGTAGAYAAVIR.[D]			1.48687e-10	7.54454e-05	3.583	1	1	1	MHACOO_000511-T1	MHACOO_000511-T1 [42-66]			MHACOO_000511	MHACOO_000511-T1	0	2447.3	25	997882	1		High	High	High	3	0.6265	0	1	1	1	816.441	1.76	0.00144	46.2538	6.296e-05	6.838e-12	3.583	3.32	46.31
21431	FALSE		High	Unambiguous	LYALAQGGTAVGTGLNTRPGFDK	[R].LYALAQGGTAVGTGLNTRPGFDK.[A]			2.14053e-09	7.54454e-05	3.142	1	1	1	MHACOO_000206-T1	MHACOO_000206-T1 [277-299]			MHACOO_000206	MHACOO_000206-T1	0	2307.21	23	1.24005e+06	1		High	High	High	3	0.8215	0	1	1	1	769.741	0.02	1e-05	43.6963	6.296e-05	1.32e-10	3.142	3.81	43.8
21400	FALSE		High	Unambiguous	LWLADSGGLVTR	[R].LWLADSGGLVTR.[A]			0.000505725	7.54454e-05	1.096	1	1	2	MHACOO_004295-T1	MHACOO_004295-T1 [400-411]			MHACOO_004295	MHACOO_004295-T1	0	1287.71	12	715263	1		High	High	High	2	0.619	0	1	1	1	644.356	-1.05	-0.00068	51.0369	6.296e-05	0.000121	1.096	2.1	51.05
21345	FALSE		High	Unambiguous	IVVTDTAAGGGGGK	[K].IVVTDTAAGGGGGK.[R]			0.000514978	7.54454e-05	1.093	1	1	2	MHACOO_001853-T1	MHACOO_001853-T1 [196-209]			MHACOO_001853	MHACOO_001853-T1	0	1202.64	14	172853	1		High	High	High	2	0.8592	0	1	1	1	601.823	1.59	0.00096	15.1359	6.296e-05	0.0001239	1.093	2.06	15.17
21397	FALSE		High	Unambiguous	IWHHTFYNELR	[K].IWHHTFYNELR.[V]			3.10969e-06	7.54454e-05	1.938	1	1	5	MHACOO_000685-T2	MHACOO_000685-T2 [87-97]			MHACOO_000685	MHACOO_000685-T2	0	1515.75	11	1.14031e+07	3		High	High	High	3	0.4892	0	1	1	1	505.921	0.43	0.00022	29.8855	6.296e-05	4.265e-07	1.938	2.31	29.3
21394	FALSE		High	Unambiguous	IWGTDAVAITATCIR	[K].IWGTDAVAITATCIR.[V]	1xCarbamidomethyl [C13]	1xCarbamidomethyl [C13]	4.87206e-09	7.54454e-05	3.006	1	1	3	MHACOO_006817-T1	MHACOO_006817-T1 [262-276]			MHACOO_006817	MHACOO_006817-T1	0	1647.85	15	8521337	2		High	High	High	2	0.7199	0	1	1	1	824.429	-0.96	-0.00079	55.9501	6.296e-05	3.296e-10	3.006	2.82	55.78
21348	FALSE		High	Unambiguous	IVVTGMGIASVFGNDVNTFYDNLLAGK	[R].IVVTGMGIASVFGNDVNTFYDNLLAGK.[S]	1xOxidation [M6]	1xOxidation [M6]	0.0021032	7.54454e-05	0.86	1	1	1	MHACOO_001460-T1	MHACOO_001460-T1 [36-62]			MHACOO_001460	MHACOO_001460-T1	0	2831.43	27	274776	1		High	High	High	3	0.6757	0	1	1	1	944.483	2.02	0.00191	92.1257	6.296e-05	0.0005925	0.86	1.11	92.28
21352	FALSE		High	Unambiguous	LVWGDKVDYEVR	[R].LVWGDKVDYEVR.[F]			2.96283e-06	7.54454e-05	1.946	1	1	1	MHACOO_002869-T1	MHACOO_002869-T1 [202-213]			MHACOO_002869	MHACOO_002869-T1	1	1478.76	12	1.37262e+06	1		High	High	High	3	0.7112	0	1	1	1	493.593	0.29	0.00014	40.2505	6.296e-05	4.051e-07	1.946	3.29	40.29
21361	FALSE		High	Unambiguous	LWALDLAALPR	[K].LWALDLAALPR.[N]			2.41217e-06	7.54454e-05	1.98	1	1	4	MHACOO_006539-T1	MHACOO_006539-T1 [323-333]			MHACOO_006539	MHACOO_006539-T1	0	1238.73	11	2.68834e+06	2		High	High	High	2	0.6716	0	1	1	1	619.866	-0.44	-0.00027	69.8439	6.296e-05	3.215e-07	1.98	2.71	70.07
21365	FALSE		High	Unambiguous	LWAVDYEALFVR	[R].LWAVDYEALFVR.[T]			0.000130552	7.54454e-05	1.32	1	1	3	MHACOO_007188-T1	MHACOO_007188-T1 [512-523]			MHACOO_007188	MHACOO_007188-T1	0	1481.78	12	2.4922e+06	3		High	High	High	2	0.7308	0	1	1	1	741.392	-1.39	-0.00103	74.1963	6.296e-05	2.699e-05	1.32	2.6	74.1
21368	FALSE		High	Unambiguous	LWCPLTSSCAPLADYR	[R].LWCPLTSSCAPLADYR.[N]	2xCarbamidomethyl [C3; C9]	2xCarbamidomethyl [C3; C9]	1.26102e-07	7.54454e-05	2.468	1	1	4	MHACOO_001849-T1	MHACOO_001849-T1 [309-324]			MHACOO_001849	MHACOO_001849-T1	0	1909.89	16	7.36268e+06	2		High	High	High	2	0.8333	0	1	1	1	955.451	0.44	0.00042	57.5771	6.296e-05	1.214e-08	2.468	1.98	57.73
21372	FALSE		High	Unambiguous	LWDALPASELDLAAFNEGR	[R].LWDALPASELDLAAFNEGR.[F]			1.01431e-07	7.54454e-05	2.504	1	1	2	MHACOO_000250-T1	MHACOO_000250-T1 [270-288]			MHACOO_000250	MHACOO_000250-T1	0	2088.04	19	908152	2		High	High	High	3	0.7841	0	1	1	1	696.685	0	0	74.4786	6.296e-05	9.571e-09	2.504	2.64	74.57
21373	FALSE		High	Unambiguous	LWDAISGDELAQFPHAHIVR	[R].LWDAISGDELAQFPHAHIVR.[T]			1.7881e-08	7.54454e-05	2.791	2	2	1	MHACOO_001228-T2; MHACOO_001228-T1	MHACOO_001228-T2 [180-199]; MHACOO_001228-T1 [88-107]			MHACOO_001228;MHACOO_001228	MHACOO_001228-T2; MHACOO_001228-T1	0	2275.16	20	1459976	1	NotUnique	High	High	High	4	0.7996	0	1	1	1	569.546	0	0	56.9694	6.296e-05	1.391e-09	2.791	4.79	57.01
21378	FALSE		High	Unambiguous	IWDHAAGAVVATEAGAVVSDAAGDPLDFGR	[K].IWDHAAGAVVATEAGAVVSDAAGDPLDFGR.[G]			4.71997e-06	7.54454e-05	1.869	1	1	2	MHACOO_003173-T1	MHACOO_003173-T1 [380-409]			MHACOO_003173	MHACOO_003173-T1	0	2938.43	30	632029	1		High	High	High	3	0.8732	0	1	1	1	980.149	-0.46	-0.00045	71.6453	6.296e-05	6.764e-07	1.869	2.84	71.78
21385	FALSE		High	Unambiguous	LWELCSEEPFVPALGALTGGQAVQSVR	[K].LWELCSEEPFVPALGALTGGQAVQSVR.[A]	1xCarbamidomethyl [C5]	1xCarbamidomethyl [C5]	7.55254e-15	7.54454e-05	5.218	1	1	7	MHACOO_006616-T1	MHACOO_006616-T1 [49-75]			MHACOO_006616	MHACOO_006616-T1	0	2914.48	27	1.00095e+07	4		High	High	High	3	0.7394	0	1	1	1	972.165	0.77	0.00075	80.3733	6.296e-05	1.274e-15	5.218	5.68	80.29
21386	FALSE		High	Unambiguous	LWEVQTPQVVRPDLLR	[R].LWEVQTPQVVRPDLLR.[A]			0.000185391	7.54454e-05	1.262	1	3	1	MHACOO_002061-T1	MHACOO_002061-T1 [239-254]			MHACOO_002061	MHACOO_002061-T2; MHACOO_002061-T1; MHACOO_002061-T3	0	1949.1	16	417721	1		High	High	High	3	0.5657	0	1	1	1	650.372	2.4	0.00156	57.0299	6.296e-05	3.987e-05	1.262	1.98	57.26
21387	FALSE		High	Unambiguous	IWEVVNWADVGAR	[K].IWEVVNWADVGAR.[Y]			7.92775e-07	7.54454e-05	2.164	1	2	4	MHACOO_007222-T1	MHACOO_007222-T1 [204-216]			MHACOO_007222	MHACOO_007222-T1; MHACOO_007222-T2	0	1514.78	13	6.82798e+06	2		High	High	High	2	0.6761	0	1	1	1	757.891	0.39	0.00029	64.7755	6.296e-05	9.351e-08	2.164	2.84	64.59
21388	FALSE		High	Unambiguous	LWFVLR	[K].LWFVLR.[S]			0.00185296	7.54454e-05	0.881	1	1	1	MHACOO_003582-T1	MHACOO_003582-T1 [433-438]			MHACOO_003582	MHACOO_003582-T1	0	833.503	6	351579	1		High	High	High	2	0.5702	0	1	1	1	417.255	0.01	0	58.7148	6.296e-05	0.0005135	0.881	1.21	58.78
21389	FALSE		High	Unambiguous	LWGDDGLGPAAR	[R].LWGDDGLGPAAR.[L]			0.000335278	7.54454e-05	1.164	1	1	1	MHACOO_000395-T1	MHACOO_000395-T1 [305-316]			MHACOO_000395	MHACOO_000395-T1	0	1227.61	12	1.05873e+06	1		High	High	High	2	0.6705	0	1	1	1	614.309	-0.78	-0.00048	40.9192	6.296e-05	7.697e-05	1.164	1.76	41.01
21390	FALSE		High	Unambiguous	LWGDNATVLPAGGPCK	[R].LWGDNATVLPAGGPCK.[A]	1xCarbamidomethyl [C15]	1xCarbamidomethyl [C15]	2.58198e-05	7.54454e-05	1.588	1	1	2	MHACOO_007061-T1	MHACOO_007061-T1 [165-180]			MHACOO_007061	MHACOO_007061-T1	0	1655.82	16	581311	2		High	High	High	2	0.6494	0	1	1	1	828.416	1.7	0.00141	45.2995	6.296e-05	4.459e-06	1.588	1.74	45.3
21392	FALSE		High	Unambiguous	LWGPTLPPLR	[K].LWGPTLPPLR.[Y]			0.000218266	7.54454e-05	1.235	1	1	7	MHACOO_004624-T1	MHACOO_004624-T1 [46-55]			MHACOO_004624	MHACOO_004624-T1	0	1149.68	10	4.32854e+06	1		High	High	High	2	0.623	0	1	1	1	575.342	-0.87	-0.0005	55.307	6.296e-05	4.762e-05	1.235	1.91	55.05
21395	FALSE		High	Unambiguous	IWGTPPSAIDAAEDRDQWYAVLQK	[R].IWGTPPSAIDAAEDRDQWYAVLQK.[L]			0.000156518	7.54454e-05	1.29	1	1	2	MHACOO_005334-T1	MHACOO_005334-T1 [812-835]			MHACOO_005334	MHACOO_005334-T1	1	2730.35	24	1.44021e+06	1		High	High	High	3	0.7861	0	1	1	1	910.789	0.18	0.00016	64.5157	6.296e-05	3.305e-05	1.29	1.87	64.31
21228	FALSE		High	Unambiguous	IVIVALEGLENILK	[R].IVIVALEGLENILK.[V]			4.67724e-08	7.54454e-05	2.632	1	1	2	MHACOO_002775-T1	MHACOO_002775-T1 [439-452]			MHACOO_002775	MHACOO_002775-T1	0	1523.94	14	882546	2		High	High	High	2	0.9574	0	1	1	1	762.475	0.92	0.0007	81.2985	6.296e-05	4.04e-09	2.632	3.05	81.29
21227	FALSE		High	Unambiguous	LVLTMPASMSLER	[K].LVLTMPASMSLER.[R]	1xOxidation [M9]	1xOxidation [M9]	0.00168243	7.54454e-05	0.897	2	2	1	MHACOO_001295-T1; MHACOO_005509-T1	MHACOO_001295-T1 [150-162]; MHACOO_005509-T1 [105-117]			MHACOO_001295;MHACOO_005509	MHACOO_001295-T1; MHACOO_005509-T1	0	1463.76	13	183075	1	NotUnique	High	High	High	3	0.3947	0	1	1	1	488.593	2.93	0.00143	45.3312	6.296e-05	0.0004602	0.897	1.52	45.29
21226	FALSE		High	Unambiguous	LVLTMPASMSLER	[K].LVLTMPASMSLER.[R]			0.000240436	7.54454e-05	1.219	2	2	2	MHACOO_001295-T1; MHACOO_005509-T1	MHACOO_001295-T1 [150-162]; MHACOO_005509-T1 [105-117]			MHACOO_001295;MHACOO_005509	MHACOO_001295-T1; MHACOO_005509-T1	0	1447.76	13	3.03867e+06	1	NotUnique	High	High	High	2	0.2379	0	1	1	1	724.385	-1.32	-0.00096	55.7061	6.296e-05	5.311e-05	1.219	2.69	55.84
21075	FALSE		High	Unambiguous	IVCTIGPTTADR	[K].IVCTIGPTTADR.[E]	1xCarbamidomethyl [C3]	1xCarbamidomethyl [C3]	0.000151857	7.54454e-05	1.295	1	1	1	MHACOO_002474-T1	MHACOO_002474-T1 [92-103]			MHACOO_002474	MHACOO_002474-T1	0	1303.67	12	938810	1		High	High	High	2	0.7958	0	1	1	1	652.337	0.02	2e-05	23.8105	6.296e-05	3.187e-05	1.295	1.91	23.89
21076	FALSE		High	Unambiguous	IVCTIGPTTADRESLFR	[K].IVCTIGPTTADRESLFR.[L]	1xCarbamidomethyl [C3]	1xCarbamidomethyl [C3]	0.000753579	7.54454e-05	1.03	1	1	1	MHACOO_002474-T1	MHACOO_002474-T1 [92-108]			MHACOO_002474	MHACOO_002474-T1	1	1936	17	1.57323e+06	1		High	High	High	3	0.5479	0	1	1	1	646.004	1.28	0.00082	41.7126	6.296e-05	0.0001895	1.03	1.88	41.82
21079	FALSE		High	Unambiguous	LVDAHTVSVGDK	[R].LVDAHTVSVGDK.[T]			1.64544e-07	7.54454e-05	2.424	1	1	3	MHACOO_003526-T1	MHACOO_003526-T1 [206-217]			MHACOO_003526	MHACOO_003526-T1	0	1240.65	12	29133110	2		High	High	High	2	0.7888	0	1	1	1	620.831	1.24	0.00077	18.2864	6.296e-05	1.638e-08	2.424	3.03	18.37
21080	FALSE		High	Unambiguous	IVDALVSQSK	[K].IVDALVSQSK.[T]			1.08083e-05	7.54454e-05	1.732	1	1	2	MHACOO_006471-T1	MHACOO_006471-T1 [101-110]			MHACOO_006471	MHACOO_006471-T1	0	1059.6	10	7078598	1		High	High	High	2	0.5947	0	1	1	1	530.306	0.91	0.00048	23.4912	6.296e-05	1.695e-06	1.732	3.01	23.64
21083	FALSE		High	Unambiguous	IVDDFVAYAK	[R].IVDDFVAYAK.[T]			3.15226e-05	7.54454e-05	1.555	1	1	4	MHACOO_000646-T1	MHACOO_000646-T1 [193-202]			MHACOO_000646	MHACOO_000646-T1	0	1140.59	10	1.33948e+07	2		High	High	High	2	0.7444	0	1	1	1	570.8	-1.45	-0.00083	40.7975	6.296e-05	5.587e-06	1.555	2.23	40.98
21085	FALSE		High	Unambiguous	IVDDLPEDERDEFK	[K].IVDDLPEDERDEFK.[E]			2.8357e-07	7.54454e-05	2.334	1	2	3	MHACOO_001977-T2	MHACOO_001977-T2 [157-170]			MHACOO_001977	MHACOO_001977-T1; MHACOO_001977-T2	1	1719.81	14	8.31097e+06	2		High	High	High	3	0.8026	0	1	1	1	573.941	-0.12	-7e-05	35.2717	6.296e-05	2.998e-08	2.334	3.04	35.07
21088	FALSE		High	Unambiguous	IVDDSTISVNGK	[K].IVDDSTISVNGK.[N]			1.05978e-06	7.54454e-05	2.116	1	1	5	MHACOO_006366-T1	MHACOO_006366-T1 [100-111]			MHACOO_006366	MHACOO_006366-T1	0	1247.65	12	3.25312e+07	3		High	High	High	2	0.8443	0	1	1	1	624.328	1.29	0.00081	23.4462	6.296e-05	1.294e-07	2.116	3.34	23.49
21089	FALSE		High	Unambiguous	LVDDYEALVPEPPSLR	[K].LVDDYEALVPEPPSLR.[G]			3.84256e-10	7.54454e-05	3.426	1	1	7	MHACOO_003561-T1	MHACOO_003561-T1 [410-425]			MHACOO_003561	MHACOO_003561-T1	0	1812.94	16	2.81942e+06	2		High	High	High	2	0.7595	0	1	1	1	906.972	-0.13	-0.00012	60.5562	6.296e-05	1.965e-11	3.426	2.91	60.53
21092	FALSE		High	Unambiguous	LVDGATGEFDEAGITAALQAPAALADRYPGCAGTR	[K].LVDGATGEFDEAGITAALQAPAALADRYPGCAGTR.[N]	1xCarbamidomethyl [C31]	1xCarbamidomethyl [C31]	0.00112273	7.54454e-05	0.964	1	1	1	MHACOO_006234-T1	MHACOO_006234-T1 [970-1004]			MHACOO_006234	MHACOO_006234-T1	1	3505.7	35	258981	1		High	High	High	4	0.7902	0	1	1	1	877.182	1.79	0.00157	70.1586	6.296e-05	0.0002939	0.964	2.24	70.19
21093	FALSE		High	Unambiguous	LVDGAVKPGPLFR	[R].LVDGAVKPGPLFR.[A]			0.000373818	7.54454e-05	1.146	1	1	1	MHACOO_005222-T1	MHACOO_005222-T1 [759-771]			MHACOO_005222	MHACOO_005222-T1	0	1368.8	13	1.25167e+06	1		High	High	High	3	0.5805	0	1	1	1	456.938	0.02	1e-05	35.9586	6.296e-05	8.657e-05	1.146	2.36	36.13
21099	FALSE		High	Unambiguous	LVDIALEK	[R].LVDIALEK.[G]			0.00169262	7.54454e-05	0.896	1	1	3	MHACOO_003611-T1	MHACOO_003611-T1 [96-103]			MHACOO_003611	MHACOO_003611-T1	0	900.54	8	2.43211e+07	2		High	High	High	2	0.3378	0	1	1	1	450.774	-0.28	-0.00013	33.8867	6.296e-05	0.0004644	0.896	1.48	33.12
21101	FALSE		High	Unambiguous	IVDIPNSMTVLPELLPHSLDMAR	[K].IVDIPNSMTVLPELLPHSLDMAR.[R]			0.000499648	7.54454e-05	1.098	1	1	1	MHACOO_005789-T1	MHACOO_005789-T1 [305-327]			MHACOO_005789	MHACOO_005789-T1	0	2561.35	23	330428	1		High	High	High	3	0.5645	0	1	1	1	854.454	0.09	7e-05	76.9972	6.296e-05	0.0001197	1.098	1.86	76.96
21103	FALSE		High	Unambiguous	IVDNCPTAQFK	[R].IVDNCPTAQFK.[D]	1xCarbamidomethyl [C5]	1xCarbamidomethyl [C5]	0.000157467	7.54454e-05	1.289	1	1	2	MHACOO_006376-T1	MHACOO_006376-T1 [181-191]			MHACOO_006376	MHACOO_006376-T1	0	1292.63	11	7700570	1		High	High	High	2	0.8122	0	1	1	1	646.82	1.46	0.00094	23.2671	6.296e-05	3.322e-05	1.289	1.81	23.41
21106	FALSE		High	Unambiguous	LVDTASMVSR	[R].LVDTASMVSR.[R]			8.09693e-05	7.54454e-05	1.399	1	1	1	MHACOO_000615-T1	MHACOO_000615-T1 [362-371]			MHACOO_000615	MHACOO_000615-T1	0	1078.56	10	5434094	1		High	High	High	2	0.6181	0	1	1	1	539.781	-1.2	-0.00065	24.8269	6.296e-05	1.594e-05	1.399	2.54	24.87
21108	FALSE		High	Unambiguous	LVDTMVSAPR	[R].LVDTMVSAPR.[C]	1xOxidation [M5]	1xOxidation [M5]	0.000505725	7.54454e-05	1.096	1	1	2	MHACOO_002670-T1	MHACOO_002670-T1 [336-345]			MHACOO_002670	MHACOO_002670-T1	0	1104.57	10	904106	1		High	High	High	2	0.3833	0	1	1	1	552.789	-0.17	-9e-05	20.2741	6.296e-05	0.0001215	1.096	1.2	20.39
21074	FALSE		High	Unambiguous	IVCPIENTADAAR	[R].IVCPIENTADAAR.[L]	1xCarbamidomethyl [C3]	1xCarbamidomethyl [C3]	2.87458e-06	7.54454e-05	1.951	1	1	2	MHACOO_002838-T1	MHACOO_002838-T1 [36-48]			MHACOO_002838	MHACOO_002838-T1	0	1429.71	13	1.08655e+06	1		High	High	High	2	0.7189	0	1	1	1	715.358	-0.64	-0.00045	27.7913	6.296e-05	3.909e-07	1.951	2.49	27.84
21109	FALSE		High	Unambiguous	LVDTNGAGDAFVGGYLSQLVAGK	[K].LVDTNGAGDAFVGGYLSQLVAGK.[G]			1.34776e-07	7.54454e-05	2.457	1	2	3	MHACOO_001836-T1	MHACOO_001836-T1 [292-314]			MHACOO_001836	MHACOO_001836-T2; MHACOO_001836-T1	0	2252.16	23	4.1216e+06	2		High	High	High	3	0.8529	0	1	1	1	751.39	0.27	0.0002	73.8678	6.296e-05	1.314e-08	2.457	3.06	74.05
21069	FALSE		High	Unambiguous	LVAVISGLHAAVVPGVDAPVDVPDTPVER	[R].LVAVISGLHAAVVPGVDAPVDVPDTPVER.[A]			7.83244e-07	7.54454e-05	2.166	1	1	2	MHACOO_002465-T1	MHACOO_002465-T1 [35-63]			MHACOO_002465	MHACOO_002465-T1	0	2892.58	29	1.55513e+06	2		High	High	High	4	0.8148	0	1	1	1	723.901	-0.58	-0.00042	63.1581	6.296e-05	9.23e-08	2.166	2.7	63.19
21055	FALSE		High	Unambiguous	LVAQVNTHTYWGPSYPRPELGPQGAAAAGK	[K].LVAQVNTHTYWGPSYPRPELGPQGAAAAGK.[R]			9.59076e-05	7.54454e-05	1.371	1	1	1	MHACOO_005981-T1	MHACOO_005981-T1 [365-394]			MHACOO_005981	MHACOO_005981-T1	0	3136.6	30	912904	1		High	High	High	4	0.6456	0	1	1	1	784.903	-2.49	-0.00195	43.5279	6.296e-05	1.913e-05	1.371	2.85	43.61
20989	FALSE		High	Unambiguous	LTYTLDEMSGTIK	[R].LTYTLDEMSGTIK.[V]			1.44266e-06	7.54454e-05	2.065	1	1	11	MHACOO_001531-T1	MHACOO_001531-T1 [126-138]			MHACOO_001531	MHACOO_001531-T1	0	1471.73	13	7.30365e+07	5		High	High	High	2	0.738	0	1	1	1	736.371	0.16	0.00012	47.1631	6.296e-05	1.822e-07	2.065	3.55	46.92
20990	FALSE		High	Unambiguous	LTYTLDEMSGTIK	[R].LTYTLDEMSGTIK.[V]	1xOxidation [M8]	1xOxidation [M8]	4.10082e-07	7.54454e-05	2.273	1	1	7	MHACOO_001531-T1	MHACOO_001531-T1 [126-138]			MHACOO_001531	MHACOO_001531-T1	0	1487.73	13	1.31728e+07	3		High	High	High	2	0.695	0	1	1	1	744.368	-0.55	-0.00041	35.3978	6.296e-05	4.505e-08	2.273	3.77	35.65
20996	FALSE		High	Unambiguous	IVAAGTNPVQLTR	[K].IVAAGTNPVQLTR.[G]			1.67557e-07	7.54454e-05	2.421	1	1	2	MHACOO_006318-T1	MHACOO_006318-T1 [138-150]			MHACOO_006318	MHACOO_006318-T1	0	1339.77	13	6276482	1		High	High	High	2	0.6809	0	1	1	1	670.388	-1.01	-0.00068	30.5243	6.296e-05	1.668e-08	2.421	3.29	30.65
21006	FALSE		High	Unambiguous	LVAATAVSNR	[R].LVAATAVSNR.[L]			0.000505725	7.54454e-05	1.096	1	1	1	MHACOO_003722-T1	MHACOO_003722-T1 [210-219]			MHACOO_003722	MHACOO_003722-T1	0	1001.57	10	1136993	1		High	High	High	2	0.6298	0	1	1	1	501.291	0.62	0.00031	15.393	6.296e-05	0.0001215	1.096	2.35	15.37
21010	FALSE		High	Unambiguous	LVACVQGADLGAVTAAVEELATGK	[K].LVACVQGADLGAVTAAVEELATGK.[L]	1xCarbamidomethyl [C4]	1xCarbamidomethyl [C4]	0.000563845	7.54454e-05	1.078	1	1	1	MHACOO_005275-T1	MHACOO_005275-T1 [139-162]			MHACOO_005275	MHACOO_005275-T1	0	2343.22	24	143973	1		High	High	High	3	0.6691	0	1	1	1	781.747	1.84	0.00144	84.969	6.296e-05	0.0001367	1.078	1.39	85.02
21012	FALSE		High	Unambiguous	IVADATIDDK	[R].IVADATIDDK.[A]			0.000102504	7.54454e-05	1.36	1	1	1	MHACOO_006248-T1	MHACOO_006248-T1 [95-104]			MHACOO_006248	MHACOO_006248-T1	0	1060.55	10	4901858	1		High	High	High	2	0.7878	0	1	1	1	530.78	1.43	0.00076	19.2852	6.296e-05	2.064e-05	1.36	2.45	19.26
21018	FALSE		High	Unambiguous	LVAEVEGTCSGK	[K].LVAEVEGTCSGK.[F]	1xCarbamidomethyl [C9]	1xCarbamidomethyl [C9]	0.00143809	7.54454e-05	0.923	1	1	1	MHACOO_006043-T1	MHACOO_006043-T1 [30-41]			MHACOO_006043	MHACOO_006043-T1	0	1249.61	12	694313	1		High	High	High	2	0.6986	0	1	1	1	625.306	-3.64	-0.00228	17.8111	6.296e-05	0.0003875	0.923	2.19	17.85
21020	FALSE		High	Unambiguous	LVAFDADK	[R].LVAFDADK.[Q]			0.000860703	7.54454e-05	1.008	2	2	19	MHACOO_004388-T1; MHACOO_004327-T1	MHACOO_004388-T1 [187-194]; MHACOO_004327-T1 [128-135]			MHACOO_004388;MHACOO_004327	MHACOO_004388-T1; MHACOO_004327-T1	0	878.462	8	4.47873e+08	7	NotUnique	High	High	High	2	0.5763	0	1	1	1	439.734	-0.94	-0.00041	26.0442	6.296e-05	0.0002189	1.008	2.36	24.53
21025	FALSE		High	Unambiguous	LVAGATEVSIEAR	[R].LVAGATEVSIEAR.[Q]			2.24671e-05	7.54454e-05	1.611	1	1	1	MHACOO_001842-T1	MHACOO_001842-T1 [321-333]			MHACOO_001842	MHACOO_001842-T1	0	1315.72	13	382117	1		High	High	High	2	0.7346	0	1	1	1	658.365	1.49	0.00098	31.4914	6.296e-05	3.826e-06	1.611	2.11	31.55
21027	FALSE		High	Unambiguous	IVAGGDDAFSTTVAGR	[R].IVAGGDDAFSTTVAGR.[G]			0.000256969	7.54454e-05	1.208	1	1	1	MHACOO_006066-T1	MHACOO_006066-T1 [237-252]			MHACOO_006066	MHACOO_006066-T1	0	1536.77	16	405421	1		High	High	High	2	0.8312	0	1	1	1	768.884	-3.31	-0.00254	34.6377	6.296e-05	5.722e-05	1.208	1.54	34.52
21030	FALSE		High	Unambiguous	IVAGNVDPMELFGGEAAIEK	[R].IVAGNVDPMELFGGEAAIEK.[A]			3.36404e-06	7.54454e-05	1.925	1	1	2	MHACOO_000471-T1	MHACOO_000471-T1 [332-351]			MHACOO_000471	MHACOO_000471-T1	0	2060.04	20	839115	2		High	High	High	2	0.8483	0	1	1	1	1030.53	4.88	0.00503	68.5926	6.296e-05	4.669e-07	1.925	1.78	68.6
21031	FALSE		High	Unambiguous	LVAGPGEAQGSGYGADAPAGR	[R].LVAGPGEAQGSGYGADAPAGR.[L]			2.08629e-06	7.54454e-05	2.004	1	1	3	MHACOO_005986-T1	MHACOO_005986-T1 [870-890]			MHACOO_005986	MHACOO_005986-T1	0	1900.91	21	1.31551e+06	2		High	High	High	3	0.5781	0	1	1	1	634.31	-0.13	-8e-05	26.3456	6.296e-05	2.731e-07	2.004	3.2	26.29
21041	FALSE		High	Unambiguous	LVALLAESFNPHVR	[R].LVALLAESFNPHVR.[Y]			9.60578e-08	7.54454e-05	2.513	1	2	1	MHACOO_003569-T1	MHACOO_003569-T1 [693-706]			MHACOO_003569	MHACOO_003569-T2; MHACOO_003569-T1	0	1565.88	14	1.11586e+06	1		High	High	High	3	0.7119	0	1	1	1	522.632	0.67	0.00035	50.599	6.296e-05	8.989e-09	2.513	3.54	50.62
21047	FALSE		High	Unambiguous	LVANPGCYPTCAQLPLVPLVEAGLVDPHGIIIDAK	[R].LVANPGCYPTCAQLPLVPLVEAGLVDPHGIIIDAK.[S]	2xCarbamidomethyl [C7; C11]	2xCarbamidomethyl [C7; C11]	0.00206548	7.54454e-05	0.863	1	1	2	MHACOO_001902-T1	MHACOO_001902-T1 [183-217]			MHACOO_001902	MHACOO_001902-T1	0	3710.96	35	312555	1		High	High	High	3	0.7255	0	1	1	1	1237.66	0.08	0.0001	81.6108	6.296e-05	0.0005814	0.863	1.02	81.89
21053	FALSE		High	Unambiguous	LVAQAGIGTVASGVAK	[K].LVAQAGIGTVASGVAK.[A]			2.3616e-08	7.54454e-05	2.745	1	1	1	MHACOO_002399-T1	MHACOO_002399-T1 [1131-1146]			MHACOO_002399	MHACOO_002399-T1	0	1441.84	16	2.28389e+06	1		High	High	High	2	0.7712	0	1	1	1	721.425	3.9	0.00281	34.1645	6.296e-05	1.9e-09	2.745	3.89	34.24
21067	FALSE		High	Unambiguous	LVATQTPEFFWIGCADSR	[R].LVATQTPEFFWIGCADSR.[V]	1xCarbamidomethyl [C14]	1xCarbamidomethyl [C14]	1.62071e-09	7.54454e-05	3.188	1	1	5	MHACOO_001790-T1	MHACOO_001790-T1 [36-53]			MHACOO_001790	MHACOO_001790-T1	0	2098.01	18	5.71133e+06	2		High	High	High	3	0.7812	0	1	1	1	700.007	0.74	0.00052	68.2119	6.296e-05	9.722e-11	3.188	4.25	68.05
21124	FALSE		High	Unambiguous	IVEEGPVTK	[K].IVEEGPVTK.[A]			0.0021032	7.54454e-05	0.86	1	1	1	MHACOO_004166-T1	MHACOO_004166-T1 [356-364]			MHACOO_004166	MHACOO_004166-T1	0	971.541	9	333772	1		High	High	High	2	0.3986	0	1	1	1	486.275	1.79	0.00087	13.6063	6.296e-05	0.0005928	0.86	1.38	13.59
21126	FALSE		High	Unambiguous	IVEESLAGRK	[K].IVEESLAGRK.[A]			7.56482e-06	7.54454e-05	1.791	1	1	2	MHACOO_005915-T1	MHACOO_005915-T1 [248-257]			MHACOO_005915	MHACOO_005915-T1	1	1101.63	10	1.49696e+06	2		High	High	High	3	0.7047	0	1	1	1	367.881	0.71	0.00026	13.7813	6.296e-05	1.143e-06	1.791	2.98	13.78
21127	FALSE		High	Unambiguous	IVEFAEKPQGDALR	[R].IVEFAEKPQGDALR.[A]			8.29539e-09	7.54454e-05	2.918	1	1	1	MHACOO_004457-T1	MHACOO_004457-T1 [254-267]			MHACOO_004457	MHACOO_004457-T1	0	1572.84	14	2428072	1		High	High	High	3	0.7082	0	1	1	1	524.95	-0.88	-0.00046	30.071	6.296e-05	5.937e-10	2.918	4.01	30.19
21195	FALSE		High	Unambiguous	LVLASPTTASDGDYAR	[R].LVLASPTTASDGDYAR.[I]			1.53026e-07	7.54454e-05	2.436	1	1	7	MHACOO_003793-T1	MHACOO_003793-T1 [350-365]			MHACOO_003793	MHACOO_003793-T1	0	1636.82	16	8.36916e+06	3		High	High	High	2	0.9248	0	1	1	1	818.912	-0.03	-2e-05	35.3114	6.296e-05	1.506e-08	2.436	4.12	35.27
21197	FALSE		High	Unambiguous	LVLAVEAIADALVAK	[K].LVLAVEAIADALVAK.[V]			9.94511e-05	7.54454e-05	1.365	1	1	1	MHACOO_001006-T1	MHACOO_001006-T1 [303-317]			MHACOO_001006	MHACOO_001006-T1	0	1495.91	15	404350	1		High	High	High	3	0.7222	0	1	1	1	499.307	-1.36	-0.00068	81.3851	6.296e-05	1.996e-05	1.365	1.62	81.41
21198	FALSE		High	Unambiguous	IVIAYEPVWAIGTGVVATPDQAQAMHASIR	[K].IVIAYEPVWAIGTGVVATPDQAQAMHASIR.[G]			1.34974e-10	7.54454e-05	3.599	1	1	2	MHACOO_000641-T1	MHACOO_000641-T1 [213-242]			MHACOO_000641	MHACOO_000641-T1	0	3164.66	30	4586999	2		High	High	High	4	0.698	0	1	1	1	791.92	1.22	0.00097	68.7359	6.296e-05	6.129e-12	3.599	5.96	68.82
21199	FALSE		High	Unambiguous	IVIAYEPVWAIGTGVVATPDQAQAMHASIR	[K].IVIAYEPVWAIGTGVVATPDQAQAMHASIR.[G]	1xOxidation [M25]	1xOxidation [M25]	1.11232e-06	7.54454e-05	2.108	1	1	1	MHACOO_000641-T1	MHACOO_000641-T1 [213-242]			MHACOO_000641	MHACOO_000641-T1	0	3180.65	30	894904	1		High	High	High	4	0.7957	0	1	1	1	795.921	3.77	0.003	65.6174	6.296e-05	1.36e-07	2.108	2.3	65.74
21204	FALSE		High	Unambiguous	LVLEVAQHMGENTVR	[R].LVLEVAQHMGENTVR.[T]			3.26368e-10	7.54454e-05	3.453	1	1	5	MHACOO_007169-T2	MHACOO_007169-T2 [105-119]			MHACOO_007169	MHACOO_007169-T2	0	1695.88	15	1.39852e+07	2		High	High	High	3	0.7696	0	1	1	1	565.966	-0.1	-6e-05	40.2046	6.296e-05	1.635e-11	3.453	4.21	40.23
21205	FALSE		High	Unambiguous	LVLEVAQHMGENTVR	[R].LVLEVAQHMGENTVR.[T]	1xOxidation [M9]	1xOxidation [M9]	2.88762e-07	7.54454e-05	2.331	1	1	1	MHACOO_007169-T2	MHACOO_007169-T2 [105-119]			MHACOO_007169	MHACOO_007169-T2	0	1711.88	15	1.70044e+06	1		High	High	High	3	0.6635	0	1	1	1	571.299	0.84	0.00048	28.5218	6.296e-05	3.056e-08	2.331	3.12	28.62
21207	FALSE		High	Unambiguous	LVLGTHTAEGEQNFLMLAEVR	[K].LVLGTHTAEGEQNFLMLAEVR.[L]			4.62806e-07	7.54454e-05	2.253	1	2	1	MHACOO_004199-T2	MHACOO_004199-T2 [114-134]			MHACOO_004199	MHACOO_004199-T1; MHACOO_004199-T2	0	2328.2	21	1.20759e+06	1		High	High	High	3	0.7778	0	1	1	1	776.738	-0.6	-0.00047	60.2118	6.296e-05	5.148e-08	2.253	3.24	60.33
21209	FALSE		High	Unambiguous	LVLHEDGWLR	[R].LVLHEDGWLR.[A]			0.000178786	7.54454e-05	1.268	1	1	2	MHACOO_004912-T1	MHACOO_004912-T1 [166-175]			MHACOO_004912	MHACOO_004912-T1	0	1237.67	10	1.78467e+06	1		High	High	High	3	0.5272	0	1	1	1	413.227	-2	-0.00083	40.3958	6.296e-05	3.826e-05	1.268	1.84	40.55
21210	FALSE		High	Unambiguous	LVLLADEVYQENTYDPARPFVSAK	[K].LVLLADEVYQENTYDPARPFVSAK.[K]			8.38309e-14	7.54454e-05	4.82	1	1	4	MHACOO_003388-T1	MHACOO_003388-T1 [323-346]			MHACOO_003388	MHACOO_003388-T1	0	2738.4	24	6815081	2		High	High	High	3	0.8299	0	1	1	1	913.474	1.84	0.00168	61.7603	6.296e-05	3.253e-15	4.82	5.29	61.68
21213	FALSE		High	Unambiguous	LVLLSGAAGANPAASAAPR	[K].LVLLSGAAGANPAASAAPR.[A]			3.01707e-06	7.54454e-05	1.943	1	1	2	MHACOO_004601-T1	MHACOO_004601-T1 [106-124]			MHACOO_004601	MHACOO_004601-T1	0	1706.95	19	308974	1		High	High	High	2	0.7579	0	1	1	1	853.98	-1.11	-0.00095	41.9567	6.296e-05	4.117e-07	1.943	2.52	42.02
21215	FALSE		High	Unambiguous	LVLMTDVPGVLLDKDDVSTK	[K].LVLMTDVPGVLLDKDDVSTK.[F]			5.06752e-07	7.54454e-05	2.238	1	1	1	MHACOO_000329-T1	MHACOO_000329-T1 [245-264]			MHACOO_000329	MHACOO_000329-T1	1	2158.17	20	466390	1		High	High	High	3	0.5772	0	1	1	1	720.062	1.38	0.00099	63.0203	6.296e-05	5.701e-08	2.238	2.72	63.04
21217	FALSE		High	Unambiguous	LVLMVSSPK	[K].LVLMVSSPK.[L]			0.00106333	7.54454e-05	0.973	1	1	2	MHACOO_000251-T1	MHACOO_000251-T1 [522-530]			MHACOO_000251	MHACOO_000251-T1	0	973.575	9	8.26081e+06	1		High	High	High	2	0.5261	0	1	1	1	487.291	0.01	0	34.6402	6.296e-05	0.0002769	0.973	2.3	34.7
21218	FALSE		High	Unambiguous	LVLMVSSPK	[K].LVLMVSSPK.[L]	1xOxidation [M4]	1xOxidation [M4]	0.00108277	7.54454e-05	0.97	1	1	7	MHACOO_000251-T1	MHACOO_000251-T1 [522-530]			MHACOO_000251	MHACOO_000251-T1	0	989.57	9	2.84607e+06	2		High	High	High	2	0.569	0	1	1	1	495.289	0.45	0.00022	29.0223	6.296e-05	0.0002826	0.97	2.32	29.24
21220	FALSE		High	Unambiguous	IVLNGSPLTVGGSADWHVMTVPTLGPR	[R].IVLNGSPLTVGGSADWHVMTVPTLGPR.[E]			2.52789e-07	7.54454e-05	2.353	1	3	1	MHACOO_003798-T1	MHACOO_003798-T1 [739-765]			MHACOO_003798	MHACOO_003798-T2; MHACOO_003798-T3; MHACOO_003798-T1	0	2774.47	27	640988	1		High	High	High	3	0.6919	0	1	1	1	925.49	-3.88	-0.00359	67.2835	6.296e-05	2.628e-08	2.353	2.11	67.36
21224	FALSE		High	Unambiguous	LVLSDFTTFSR	[K].LVLSDFTTFSR.[L]			0.00064014	7.54454e-05	1.057	1	1	1	MHACOO_004030-T1	MHACOO_004030-T1 [150-160]			MHACOO_004030	MHACOO_004030-T1	0	1285.68	11	392473	1		High	High	High	2	0.7475	0	1	1	1	643.344	1.25	0.0008	59.8131	6.296e-05	0.0001582	1.057	2.02	59.73
21194	FALSE		High	Unambiguous	LVLAGGPLGLAAAALDVAVPYAATR	[R].LVLAGGPLGLAAAALDVAVPYAATR.[V]			0.00022633	7.54454e-05	1.229	1	1	2	MHACOO_004680-T1	MHACOO_004680-T1 [272-296]			MHACOO_004680	MHACOO_004680-T1	0	2350.35	25	304200	2		High	High	High	3	0.6585	0	1	1	1	784.122	0.74	0.00058	95.2493	6.296e-05	4.987e-05	1.229	1.64	95.5
21186	FALSE		High	Unambiguous	LVGYYQVNERPDDASLGTCGGR	[R].LVGYYQVNERPDDASLGTCGGR.[A]	1xCarbamidomethyl [C19]	1xCarbamidomethyl [C19]	0.000840153	7.54454e-05	1.012	1	1	1	MHACOO_000171-T1	MHACOO_000171-T1 [83-104]			MHACOO_000171	MHACOO_000171-T1	0	2427.14	22	337446	1		High	High	High	3	0.7486	0	1	1	1	809.717	0.82	0.00066	37.3946	6.296e-05	0.0002129	1.012	1.79	37.42
21179	FALSE		High	Unambiguous	LVGNHFFSPAHVMPLLEIVR	[R].LVGNHFFSPAHVMPLLEIVR.[A]			7.00311e-05	7.54454e-05	1.423	1	2	1	MHACOO_003781-T2	MHACOO_003781-T2 [486-505]			MHACOO_003781	MHACOO_003781-T2; MHACOO_003781-T1	0	2276.24	20	252153	1		High	High	High	4	0.644	0	1	1	1	569.815	0.36	0.00021	65.6556	6.296e-05	1.349e-05	1.423	2.5	65.53
21178	FALSE		High	Unambiguous	LVGNFSGGSELR	[R].LVGNFSGGSELR.[A]			2.19301e-05	7.54454e-05	1.615	1	1	1	MHACOO_003190-T1	MHACOO_003190-T1 [245-256]			MHACOO_003190	MHACOO_003190-T1	0	1235.64	12	2.86687e+06	1		High	High	High	2	0.6852	0	1	1	1	618.324	1.83	0.00113	31.3466	6.296e-05	3.72e-06	1.615	3.05	31.43
21129	FALSE		High	Unambiguous	LVEGAQAEQYLK	[R].LVEGAQAEQYLK.[D]			6.28086e-05	7.54454e-05	1.441	1	1	2	MHACOO_001191-T1	MHACOO_001191-T1 [678-689]			MHACOO_001191	MHACOO_001191-T1	0	1348.71	12	1.11992e+06	1		High	High	High	2	0.7051	0	1	1	1	674.857	-2.55	-0.00172	33.8367	6.296e-05	1.196e-05	1.441	2.34	33.86
21136	FALSE		High	Unambiguous	LVELLDEAVSR	[R].LVELLDEAVSR.[A]			2.28784e-05	7.54454e-05	1.608	1	1	2	MHACOO_001875-T1	MHACOO_001875-T1 [514-524]			MHACOO_001875	MHACOO_001875-T1	0	1243.69	11	648081	1		High	High	High	2	0.6384	0	1	1	1	622.348	0.38	0.00024	50.9744	6.296e-05	3.92e-06	1.608	2.24	50.86
21141	FALSE		High	Unambiguous	LVEQLATLHSVR	[R].LVEQLATLHSVR.[V]			1.6405e-05	7.54454e-05	1.663	1	1	2	MHACOO_004763-T1	MHACOO_004763-T1 [347-358]			MHACOO_004763	MHACOO_004763-T1	0	1365.78	12	1.30028e+06	1		High	High	High	3	0.6702	0	1	1	1	455.934	1.42	0.00065	33.832	6.296e-05	2.707e-06	1.663	2.82	33.88
21142	FALSE		High	Unambiguous	LVEQPSYDK	[R].LVEQPSYDK.[K]			0.000298896	7.54454e-05	1.183	1	2	1	MHACOO_001977-T2	MHACOO_001977-T2 [135-143]			MHACOO_001977	MHACOO_001977-T1; MHACOO_001977-T2	0	1078.54	9	5.58734e+06	1		High	High	High	2	0.7348	0	1	1	1	539.774	-0.05	-3e-05	16.1278	6.296e-05	6.766e-05	1.183	2.3	16.07
21144	FALSE		High	Unambiguous	LVEQSYGTGTADAPIAR	[K].LVEQSYGTGTADAPIAR.[R]			6.17706e-12	7.54454e-05	4.109	1	1	6	MHACOO_006800-T1	MHACOO_006800-T1 [374-390]			MHACOO_006800	MHACOO_006800-T1	0	1748.88	17	1.68885e+07	2		High	High	High	2	0.7835	0	1	1	1	874.944	0.14	0.00012	29.9841	6.296e-05	2e-13	4.109	3.88	29.81
21145	FALSE		High	Unambiguous	IVESADVDFFSKPR	[K].IVESADVDFFSKPR.[A]			5.77101e-05	7.54454e-05	1.455	1	1	1	MHACOO_006789-T1	MHACOO_006789-T1 [259-272]			MHACOO_006789	MHACOO_006789-T1	0	1609.82	14			NoQuanValues	High	High	High	2	0.2087	0	1	1	1	805.413	-1.7	-0.00137	42.2081	6.296e-05	1.091e-05	1.455	1.15
21146	FALSE		High	Unambiguous	LVESSFADR	[R].LVESSFADR.[V]			0.0005181	7.54454e-05	1.092	1	1	1	MHACOO_000877-T1	MHACOO_000877-T1 [139-147]			MHACOO_000877	MHACOO_000877-T1	0	1023.51	9	3721196	1		High	High	High	2	0.6909	0	1	1	1	512.26	2.14	0.0011	22.139	6.296e-05	0.0001245	1.092	2.75	22.21
20450	FALSE		High	Unambiguous	ISCGYTGSLAAR	[R].ISCGYTGSLAAR.[T]	1xCarbamidomethyl [C3]	1xCarbamidomethyl [C3]	0.00063245	7.54454e-05	1.059	1	1	1	MHACOO_000175-T1	MHACOO_000175-T1 [388-399]			MHACOO_000175	MHACOO_000175-T1	0	1255.61	12	656150	1		High	High	High	2	0.5	0	1	1	1	628.309	0.3	0.00019	24.1121	6.296e-05	0.0001557	1.059	1.06	24.21
21147	FALSE		High	Unambiguous	LVETELAAR	[K].LVETELAAR.[K]			0.000772013	7.54454e-05	1.026	1	1	2	MHACOO_006242-T1	MHACOO_006242-T1 [433-441]			MHACOO_006242	MHACOO_006242-T1	0	1001.56	9	1775030	1		High	High	High	2	0.3645	0	1	1	1	501.284	-1.16	-0.00058	23.0883	6.296e-05	0.0001936	1.026	2.14	23.1
21155	FALSE		High	Unambiguous	LVFIDQAPLQNR	[R].LVFIDQAPLQNR.[A]			0.000113602	7.54454e-05	1.343	1	1	1	MHACOO_005623-T1	MHACOO_005623-T1 [140-151]			MHACOO_005623	MHACOO_005623-T1	0	1413.78	12	539600	1		High	High	High	2	0.5367	0	1	1	1	707.395	-1.83	-0.00129	48.0883	6.296e-05	2.313e-05	1.343	1.77	48.05
21163	FALSE		High	Unambiguous	IVFTSVDGGSLQTVSEGYAR	[K].IVFTSVDGGSLQTVSEGYAR.[N]			7.51921e-06	7.54454e-05	1.792	1	1	2	MHACOO_006874-T1	MHACOO_006874-T1 [82-101]			MHACOO_006874	MHACOO_006874-T1	0	2086.05	20	2.39777e+06	2		High	High	High	2	0.839	0	1	1	1	1043.53	3.17	0.0033	52.8255	6.296e-05	1.14e-06	1.792	2.36	52.93
21164	FALSE		High	Unambiguous	LVFVDGAPVPSLSR	[R].LVFVDGAPVPSLSR.[G]			0.000713694	7.54454e-05	1.039	1	1	2	MHACOO_005007-T1	MHACOO_005007-T1 [151-164]			MHACOO_005007	MHACOO_005007-T1	0	1456.82	14	656268	1		High	High	High	2	0.7005	0	1	1	1	728.912	-0.06	-4e-05	53.9675	6.296e-05	0.0001784	1.039	2.17	54.27
21165	FALSE		High	Unambiguous	LVFVTNNSTK	[R].LVFVTNNSTK.[S]			0.000144686	7.54454e-05	1.303	1	2	1	MHACOO_005074-T1	MHACOO_005074-T1 [103-112]			MHACOO_005074	MHACOO_005074-T2; MHACOO_005074-T1	0	1122.62	10	6687505	1		High	High	High	2	0.6639	0	1	1	1	561.813	3.35	0.00188	26.4423	6.296e-05	3.028e-05	1.303	2.38	26.58
21166	FALSE		High	Unambiguous	LVGAAAALVEIK	[R].LVGAAAALVEIK.[-]			0.000116383	7.54454e-05	1.339	1	1	1	MHACOO_004475-T1	MHACOO_004475-T1 [366-377]			MHACOO_004475	MHACOO_004475-T1	0	1154.71	12	590860	1		High	High	High	2	0.6571	0	1	1	1	577.862	1.69	0.00098	46.0328	6.296e-05	2.373e-05	1.339	2.1	46.09
21171	FALSE		High	Unambiguous	LVGGPAAFEPWLK	[R].LVGGPAAFEPWLK.[G]			1.55125e-06	7.54454e-05	2.053	1	1	3	MHACOO_005491-T1	MHACOO_005491-T1 [452-464]			MHACOO_005491	MHACOO_005491-T1	0	1384.76	13	2.62012e+06	2		High	High	High	2	0.6743	0	1	1	1	692.883	-2.35	-0.00163	59.7267	6.296e-05	1.971e-07	2.053	2.61	59.64
21173	FALSE		High	Unambiguous	IVGLAAADKLDAFK	[R].IVGLAAADKLDAFK.[A]			2.8529e-07	7.54454e-05	2.333	1	1	1	MHACOO_003905-T1	MHACOO_003905-T1 [103-116]			MHACOO_003905	MHACOO_003905-T1	1	1431.82	14	1.67586e+06	1		High	High	High	3	0.8687	0	1	1	1	477.946	1.21	0.00058	46.4632	6.296e-05	3.011e-08	2.333	3.96	46.51
21154	FALSE		High	Unambiguous	LVFIATTADPSGLVAFALPLASLSR	[R].LVFIATTADPSGLVAFALPLASLSR.[D]			3.37929e-07	7.54454e-05	2.305	1	1	4	MHACOO_003337-T1	MHACOO_003337-T1 [62-86]			MHACOO_003337	MHACOO_003337-T1	0	2530.43	25	809093	3		High	High	High	3	0.82	0	1	1	1	844.147	-0.07	-6e-05	94.8049	6.296e-05	3.622e-08	2.305	2.5	94.63
21432	FALSE		High	Unambiguous	IYAMNLSAPFISQVPPFK	[K].IYAMNLSAPFISQVPPFK.[A]			2.48989e-09	7.54454e-05	3.117	1	2	8	MHACOO_001836-T1	MHACOO_001836-T1 [190-207]			MHACOO_001836	MHACOO_001836-T2; MHACOO_001836-T1	0	2023.07	18	2.19348e+06	2		High	High	High	3	0.7796	0	1	1	1	675.028	-1.12	-0.00076	72.5934	6.296e-05	1.556e-10	3.117	3.72	72.53
20448	FALSE		High	Unambiguous	ISAYADAGVR	[R].ISAYADAGVR.[C]			0.000508791	7.54454e-05	1.095	1	1	2	MHACOO_006578-T1	MHACOO_006578-T1 [226-235]			MHACOO_006578	MHACOO_006578-T1	0	1022.53	10	1.0156e+06	1		High	High	High	2	0.4605	0	1	1	1	511.767	0.65	0.00033	19.5687	6.296e-05	0.0001225	1.095	2.28	19.63
20436	FALSE		High	Unambiguous	LSALPGGTGDTIKLDADTYAGPASFDAAK	[R].LSALPGGTGDTIKLDADTYAGPASFDAAK.[G]			8.74645e-06	7.54454e-05	1.767	1	1	1	MHACOO_006567-T1	MHACOO_006567-T1 [128-156]			MHACOO_006567	MHACOO_006567-T1	1	2823.4	29	848741	1		High	High	High	3	0.7135	0	1	1	1	941.81	4.33	0.00408	55.7744	6.296e-05	1.341e-06	1.767	1.71	55.87
19721	FALSE		High	Unambiguous	IIYSGGPEVADVLEGEGYEGVRK	[R].IIYSGGPEVADVLEGEGYEGVRK.[L]			5.25477e-07	7.54454e-05	2.232	1	1	1	MHACOO_004649-T1	MHACOO_004649-T1 [270-292]			MHACOO_004649	MHACOO_004649-T1	1	2437.22	23	1.02093e+06	1		High	High	High	3	0.7961	0	1	1	1	813.081	1.38	0.00112	53.838	6.296e-05	5.916e-08	2.232	3.58	53.77
19722	FALSE		High	Unambiguous	ILYSSVIYPSNYGFIPK	[R].ILYSSVIYPSNYGFIPK.[T]			1.87111e-06	7.54454e-05	2.022	1	1	2	MHACOO_005967-T1	MHACOO_005967-T1 [53-69]			MHACOO_005967	MHACOO_005967-T1	0	1961.04	17	1.87224e+06	2		High	High	High	2	0.7656	0	1	1	1	981.026	1.31	0.00128	63.4783	6.296e-05	2.428e-07	2.022	2.73	63.51
19723	FALSE		High	Unambiguous	LIYTVPVGQNPTGAVAPR	[K].LIYTVPVGQNPTGAVAPR.[A]			2.77215e-06	7.54454e-05	1.957	1	1	1	MHACOO_001734-T1	MHACOO_001734-T1 [221-238]			MHACOO_001734	MHACOO_001734-T1	0	1853.03	18	510281	1		High	High	High	3	0.671	0	1	1	1	618.347	-0.34	-0.00021	44.2098	6.296e-05	3.764e-07	1.957	3.1	44.16
19732	FALSE		High	Unambiguous	IMADQFVGSLTFVR	[K].IMADQFVGSLTFVR.[V]			1.41887e-05	7.54454e-05	1.687	1	1	1	MHACOO_003675-T1	MHACOO_003675-T1 [386-399]			MHACOO_003675	MHACOO_003675-T1	0	1583.83	14	1.37227e+06	1		High	High	High	2	0.4615	0	1	1	1	792.416	-0.57	-0.00045	65.3874	6.296e-05	2.294e-06	1.687	1.95	65.5
19734	FALSE		High	Unambiguous	LMAGETLADVGFTSEPVLSHVAVK	[R].LMAGETLADVGFTSEPVLSHVAVK.[E]			9.91526e-11	7.54454e-05	3.65	1	1	3	MHACOO_005334-T1	MHACOO_005334-T1 [1020-1043]			MHACOO_005334	MHACOO_005334-T1	0	2471.29	24	3.2137e+06	2		High	High	High	3	0.7834	0	1	1	1	824.432	-0.88	-0.00072	61.3095	6.296e-05	4.35e-12	3.65	2.77	61.43
19736	FALSE		High	Unambiguous	LMAGVPTARPR	[R].LMAGVPTARPR.[A]			3.91895e-05	7.54454e-05	1.519	1	1	3	MHACOO_007299-T1	MHACOO_007299-T1 [372-382]			MHACOO_007299	MHACOO_007299-T1	0	1168.66	11	5106123	2		High	High	High	3	0.7236	0	1	1	1	390.226	0.34	0.00013	20.1972	6.296e-05	7.104e-06	1.519	2.46	20.31
19739	FALSE		High	Unambiguous	IMAQPGLSENVYEIVAK	[R].IMAQPGLSENVYEIVAK.[S]			7.17457e-05	7.54454e-05	1.419	1	1	2	MHACOO_003793-T1	MHACOO_003793-T1 [944-960]			MHACOO_003793	MHACOO_003793-T1	0	1861.97	17	4215122	2		High	High	High	2	0.8467	0	1	1	1	931.492	2.45	0.00228	55.5178	6.296e-05	1.391e-05	1.419	2.74	55.68
19740	FALSE		High	Unambiguous	LMASDQEMFTVDEK	[K].LMASDQEMFTVDEK.[V]			2.4526e-07	7.54454e-05	2.358	1	1	1	MHACOO_001100-T1	MHACOO_001100-T1 [10-23]			MHACOO_001100	MHACOO_001100-T1	0	1643.73	14			NoQuanValues	High	High	High	2	0.877	0	1	1	1	822.367	-0.89	-0.00073	42.3477	6.296e-05	2.553e-08	2.358	1.87
19744	FALSE		High	Unambiguous	IMATTDPDGWK	[K].IMATTDPDGWK.[V]			2.62925e-05	7.54454e-05	1.585	1	1	2	MHACOO_004971-T1	MHACOO_004971-T1 [303-313]			MHACOO_004971	MHACOO_004971-T1	0	1234.58	11	9387515	1		High	High	High	2	0.7746	0	1	1	1	617.792	-0.06	-4e-05	32.0558	6.296e-05	4.568e-06	1.585	2.84	32.19
19745	FALSE		High	Unambiguous	IMATTDPDGWK	[K].IMATTDPDGWK.[V]	1xOxidation [M2]	1xOxidation [M2]	3.11436e-05	7.54454e-05	1.557	1	1	3	MHACOO_004971-T1	MHACOO_004971-T1 [303-313]			MHACOO_004971	MHACOO_004971-T1	0	1250.57	11	1.78418e+06	1		High	High	High	2	0.8026	0	1	1	1	625.791	1.41	0.00088	27.4781	6.296e-05	5.517e-06	1.557	2.33	27.58
19748	FALSE		High	Unambiguous	IMCAVMLDTK	[R].IMCAVMLDTK.[G]	1xCarbamidomethyl [C3]	1xCarbamidomethyl [C3]	3.43076e-05	7.54454e-05	1.541	1	1	2	MHACOO_005322-T1	MHACOO_005322-T1 [75-84]			MHACOO_005322	MHACOO_005322-T1	0	1181.57	10	2192803	1		High	High	High	2	0.7384	0	1	1	1	591.291	0.9	0.00053	36.6399	6.296e-05	6.144e-06	1.541	2.79	36.65
19754	FALSE		High	Unambiguous	IMDEIQDGLR	[K].IMDEIQDGLR.[Y]			0.000116383	7.54454e-05	1.339	1	1	5	MHACOO_004431-T1	MHACOO_004431-T1 [103-112]			MHACOO_004431	MHACOO_004431-T1	0	1189.59	10	2.4849e+07	2		High	High	High	2	0.6851	0	1	1	1	595.298	-0.28	-0.00017	39.456	6.296e-05	2.381e-05	1.339	2.35	38.39
19755	FALSE		High	Unambiguous	IMDEIQDGLR	[K].IMDEIQDGLR.[Y]	1xOxidation [M2]	1xOxidation [M2]	3.05837e-05	7.54454e-05	1.56	1	1	2	MHACOO_004431-T1	MHACOO_004431-T1 [103-112]			MHACOO_004431	MHACOO_004431-T1	0	1205.58	10	6317166	1		High	High	High	2	0.8101	0	1	1	1	603.295	0.24	0.00014	28.7305	6.296e-05	5.391e-06	1.56	2.37	28.55
19756	FALSE		High	Unambiguous	LMDESQASCR	[R].LMDESQASCR.[D]	1xCarbamidomethyl [C9]	1xCarbamidomethyl [C9]	2.35452e-06	7.54454e-05	1.984	1	2	1	MHACOO_005338-T1	MHACOO_005338-T1 [433-442]			MHACOO_005338	MHACOO_005338-T2; MHACOO_005338-T1	0	1196.5	10	2.36502e+06	1		High	High	High	2	0.9494	0	1	1	1	598.754	-1.76	-0.00105	13.1173	6.296e-05	3.143e-07	1.984	2.37	13.19
19760	FALSE		High	Unambiguous	LMDIDSEQLGIPDTEYAATVK	[K].LMDIDSEQLGIPDTEYAATVK.[M]			5.84123e-05	7.54454e-05	1.453	1	1	1	MHACOO_005381-T1	MHACOO_005381-T1 [118-138]			MHACOO_005381	MHACOO_005381-T1	0	2309.12	21	2.28748e+06	1		High	High	High	3	0.7868	0	1	1	1	770.377	-1.72	-0.00133	61.121	6.296e-05	1.109e-05	1.453	3.94	61.08
19720	FALSE		High	Unambiguous	LLYPEPEDVFPCDLIHSETCRPPTSYL	[R].LLYPEPEDVFPCDLIHSETCRPPTSYL.[-]	2xCarbamidomethyl [C12; C20]	2xCarbamidomethyl [C12; C20]	1.3933e-09	7.54454e-05	3.213	1	2	5	MHACOO_001178-T2	MHACOO_001178-T2 [619-645]			MHACOO_001178	MHACOO_001178-T2; MHACOO_001178-T1	0	3248.53	27	2.72455e+06	2		High	High	High	3	0.8433	0	1	1	1	1083.51	-1.07	-0.00116	73.279	6.296e-05	8.21e-11	3.213	3	73.21
19761	FALSE		High	Unambiguous	LMDIDSEQLGIPDTEYAATVK	[K].LMDIDSEQLGIPDTEYAATVK.[M]	1xOxidation [M2]	1xOxidation [M2]	2.8789e-05	7.54454e-05	1.57	1	1	1	MHACOO_005381-T1	MHACOO_005381-T1 [118-138]			MHACOO_005381	MHACOO_005381-T1	0	2325.12	21			NoQuanValues	High	High	High	3	0.7479	0	1	1	1	775.704	-7.71	-0.00598	54.4033	6.296e-05	5.042e-06	1.57	2.38
19719	FALSE		High	Unambiguous	ILYFIGYSTGTPSNR	[R].ILYFIGYSTGTPSNR.[M]			0.000258528	7.54454e-05	1.207	1	1	1	MHACOO_002199-T1	MHACOO_002199-T1 [121-135]			MHACOO_002199	MHACOO_002199-T1	0	1688.86	15	149539	1		High	High	High	2	0.7627	0	1	1	1	844.937	1.03	0.00087	53.2053	6.296e-05	5.784e-05	1.207	1.77	53.2
19716	FALSE		High	Unambiguous	LLYECAPMSFIMEQAGGK	[R].LLYECAPMSFIMEQAGGK.[G]	1xCarbamidomethyl [C5]; 1xOxidation [M12]	1xCarbamidomethyl [C5]; 1xOxidation [M12]	0.00025235	7.54454e-05	1.211	1	1	1	MHACOO_001168-T1	MHACOO_001168-T1 [348-365]			MHACOO_001168	MHACOO_001168-T1	0	2060.95	18	591420	1		High	High	High	3	0.2957	0	1	1	1	687.655	1.1	0.00075	61.2871	6.296e-05	5.611e-05	1.211	1.86	61.31
19683	FALSE		High	Unambiguous	LLVEFDNPR	[K].LLVEFDNPR.[V]			0.000401942	7.54454e-05	1.134	1	1	2	MHACOO_001315-T1	MHACOO_001315-T1 [243-251]			MHACOO_001315	MHACOO_001315-T1	0	1102.59	9	4598612	1		High	High	High	2	0.4639	0	1	1	1	551.798	-0.03	-2e-05	40.6705	6.296e-05	9.43e-05	1.134	2.63	40.81
19685	FALSE		High	Unambiguous	LLVFGSDFSDAFTDAAGFGWK	[K].LLVFGSDFSDAFTDAAGFGWK.[M]			5.7625e-06	7.54454e-05	1.836	1	1	9	MHACOO_003526-T1	MHACOO_003526-T1 [140-160]			MHACOO_003526	MHACOO_003526-T1	0	2251.07	21	1.98827e+06	5		High	High	High	3	0.9073	0	1	1	1	751.028	-0.24	-0.00018	88.6335	6.296e-05	8.467e-07	1.836	2.48	88.46
19688	FALSE		High	Unambiguous	LLVGGRDEGVHGLLVR	[R].LLVGGRDEGVHGLLVR.[I]			5.31872e-07	7.54454e-05	2.23	1	2	1	MHACOO_004716-T1	MHACOO_004716-T1 [232-247]			MHACOO_004716	MHACOO_004716-T1; MHACOO_004716-T2	1	1689.98	16	1.50466e+06	1		High	High	High	4	0.7089	0	1	1	1	423.249	-0.72	-0.0003	37.4521	6.296e-05	6.021e-08	2.23	2.92	37.54
19689	FALSE		High	Unambiguous	LIVGKPEDNADITPLVSASSAK	[K].LIVGKPEDNADITPLVSASSAK.[F]			3.36908e-05	7.54454e-05	1.544	1	1	2	MHACOO_001006-T1	MHACOO_001006-T1 [325-346]			MHACOO_001006	MHACOO_001006-T1	0	2225.2	22	2572272	1		High	High	High	3	0.7163	0	1	1	1	742.406	0.19	0.00014	42.9409	6.296e-05	6.017e-06	1.544	2.08	43.06
19693	FALSE		High	Unambiguous	ILVIEGLHPFWDK	[K].ILVIEGLHPFWDK.[R]			4.34984e-08	7.54454e-05	2.644	1	1	5	MHACOO_000426-T1	MHACOO_000426-T1 [148-160]			MHACOO_000426	MHACOO_000426-T1	0	1566.87	13	1.95913e+07	2		High	High	High	3	0.8145	0	1	1	1	522.96	-1.68	-0.00088	64.9896	6.296e-05	3.732e-09	2.644	3.45	65.18
19694	FALSE		High	Unambiguous	ILVIEGLHPFWDKR	[K].ILVIEGLHPFWDKR.[V]			3.05837e-05	7.54454e-05	1.56	1	1	1	MHACOO_000426-T1	MHACOO_000426-T1 [148-161]			MHACOO_000426	MHACOO_000426-T1	1	1722.97	14	3.41892e+06	1		High	High	High	4	0.6913	0	1	1	1	431.498	-0.11	-5e-05	58.1286	6.296e-05	5.405e-06	1.56	3.11	58.24
19697	FALSE		High	Unambiguous	LLVLTADAVAVR	[K].LLVLTADAVAVR.[D]			0.000126664	7.54454e-05	1.325	1	1	1	MHACOO_003799-T1	MHACOO_003799-T1 [298-309]			MHACOO_003799	MHACOO_003799-T1	0	1240.76	12	787525	1		High	High	High	2	0.5947	0	1	1	1	620.885	-0.3	-0.00019	49.1805	6.296e-05	2.608e-05	1.325	1.9	49.12
19698	FALSE		High	Unambiguous	LIVLYDDNK	[K].LIVLYDDNK.[I]			0.000284785	7.54454e-05	1.191	1	1	10	MHACOO_003229-T1	MHACOO_003229-T1 [226-234]			MHACOO_003229	MHACOO_003229-T1	0	1092.59	9	3.96155e+07	4		High	High	High	2	0.8396	0	1	1	1	546.801	0.24	0.00013	36.7838	6.296e-05	6.428e-05	1.191	2.93	35.9
19700	FALSE		High	Unambiguous	IIVMSAIDNLVK	[R].IIVMSAIDNLVK.[G]			2.39398e-07	7.54454e-05	2.362	1	1	4	MHACOO_001902-T1	MHACOO_001902-T1 [347-358]			MHACOO_001902	MHACOO_001902-T1	0	1315.77	12	9.95976e+06	2		High	High	High	2	0.5336	0	1	1	1	658.386	-0.33	-0.00022	62.6333	6.296e-05	2.471e-08	2.362	2.83	62.46
19701	FALSE		High	Unambiguous	IIVMSAIDNLVK	[R].IIVMSAIDNLVK.[G]	1xOxidation [M4]	1xOxidation [M4]	7.57586e-05	7.54454e-05	1.41	1	1	3	MHACOO_001902-T1	MHACOO_001902-T1 [347-358]			MHACOO_001902	MHACOO_001902-T1	0	1331.76	12	1.5445e+06	2		High	High	High	2	0.6186	0	1	1	1	666.386	2.94	0.00196	50.8481	6.296e-05	1.478e-05	1.41	1.94	50.9
19704	FALSE		High	Unambiguous	LIVTVLPSFGER	[K].LIVTVLPSFGER.[Y]			3.59544e-06	7.54454e-05	1.914	1	1	4	MHACOO_001295-T1	MHACOO_001295-T1 [347-358]			MHACOO_001295	MHACOO_001295-T1	0	1330.77	12	9.51468e+06	2		High	High	High	2	0.8	0	1	1	1	665.891	1.21	0.0008	58.6265	6.296e-05	5.025e-07	1.914	2.5	58.84
19706	FALSE		High	Unambiguous	ILVVDTMLATGGTVCQVVADLVAR	[R].ILVVDTMLATGGTVCQVVADLVAR.[G]	1xCarbamidomethyl [C15]	1xCarbamidomethyl [C15]	0.00160314	7.54454e-05	0.905	1	1	2	MHACOO_001413-T1	MHACOO_001413-T1 [175-198]			MHACOO_001413	MHACOO_001413-T1	0	2501.35	24	296498	1		High	High	High	3	0.8033	0	1	1	1	834.456	2.73	0.00227	103.198	6.296e-05	0.0004382	0.905	1.22	102.98
19707	FALSE		High	Unambiguous	LLVYGAMFAEEFR	[K].LLVYGAMFAEEFR.[D]			0.000790898	7.54454e-05	1.022	1	1	1	MHACOO_002415-T1	MHACOO_002415-T1 [67-79]			MHACOO_002415	MHACOO_002415-T1	0	1545.78	13	155388	1		High	High	High	3	0.5612	0	1	1	1	515.93	-1.02	-0.00053	68.4865	6.296e-05	0.0001995	1.022	1.39	68.5
19714	FALSE		High	Unambiguous	IIYCMFEHTYYAR	[R].IIYCMFEHTYYAR.[D]	1xCarbamidomethyl [C4]	1xCarbamidomethyl [C4]	6.63223e-09	7.54454e-05	2.955	1	1	1	MHACOO_000122-T1	MHACOO_000122-T1 [551-563]			MHACOO_000122	MHACOO_000122-T1	0	1766.8	13	1.09754e+06	1		High	High	High	3	0.9258	0	1	1	1	589.606	0.05	3e-05	46.1944	6.296e-05	4.618e-10	2.955	3.64	46.26
19715	FALSE		High	Unambiguous	LLYECAPMSFIMEQAGGK	[R].LLYECAPMSFIMEQAGGK.[G]	1xCarbamidomethyl [C5]	1xCarbamidomethyl [C5]	2.10204e-09	7.54454e-05	3.145	1	1	4	MHACOO_001168-T1	MHACOO_001168-T1 [348-365]			MHACOO_001168	MHACOO_001168-T1	0	2044.95	18	3.60138e+06	1		High	High	High	3	0.8162	0	1	1	1	682.323	-0.12	-8e-05	69.5452	6.296e-05	1.297e-10	3.145	4.08	69.48
19717	FALSE		High	Unambiguous	LLYECYPMAYVLER	[R].LLYECYPMAYVLER.[A]	1xCarbamidomethyl [C5]	1xCarbamidomethyl [C5]	1.50504e-06	7.54454e-05	2.058	1	2	2	MHACOO_003186-T1	MHACOO_003186-T1 [285-298]			MHACOO_003186	MHACOO_003186-T2; MHACOO_003186-T1	0	1819.88	14	1.40513e+06	2		High	High	High	3	0.7431	0	1	1	1	607.298	1.27	0.00077	67.2387	6.296e-05	1.905e-07	2.058	2.88	67.24
19680	FALSE		High	Unambiguous	ILVDPASDAVLGIHMVGPDAGEIMQGFAVGMK	[K].ILVDPASDAVLGIHMVGPDAGEIMQGFAVGMK.[L]	1xOxidation [M]	1xOxidation [M15; M31]	8.32072e-07	7.54454e-05	2.156	1	1	3	MHACOO_003526-T1	MHACOO_003526-T1 [490-521]			MHACOO_003526	MHACOO_003526-T1	0	3254.63	32	1.24714e+06	3		High	High	High	4	0.3773	0	1	1	1	814.408	-5.01	-0.00408	80.1897	6.296e-05	9.898e-08	2.156	2.73	80.23
19768	FALSE		High	Unambiguous	LMEYLASHGLTPAGVQA	[K].LMEYLASHGLTPAGVQA.[-]			0.000356171	7.54454e-05	1.154	1	1	1	MHACOO_001182-T1	MHACOO_001182-T1 [60-76]			MHACOO_001182	MHACOO_001182-T1	0	1757.89	17	632787	1		High	High	High	2	0.6009	0	1	1	1	879.45	2.51	0.0022	53.7152	6.296e-05	8.229e-05	1.154	2.18	53.69
19772	FALSE		High	Unambiguous	IMGFDSEFGR	[K].IMGFDSEFGR.[A]			0.000164275	7.54454e-05	1.282	1	1	2	MHACOO_005406-T1	MHACOO_005406-T1 [263-272]			MHACOO_005406	MHACOO_005406-T1	0	1158.52	10	455424	1		High	High	High	2	0.8075	0	1	1	1	579.766	0.13	8e-05	49.2765	6.296e-05	3.487e-05	1.282	1.61	49.28
19840	FALSE		High	Unambiguous	INADPAPALVEK	[K].INADPAPALVEK.[Y]			0.000931021	7.54454e-05	0.995	1	1	1	MHACOO_001182-T1	MHACOO_001182-T1 [17-28]			MHACOO_001182	MHACOO_001182-T1	0	1237.68	12	2.98945e+06	1		High	High	High	2	0.6402	0	1	1	1	619.347	6.45	0.00399	28.7558	6.296e-05	0.000239	0.995	1.89	28.93
19842	FALSE		High	Unambiguous	INAEVAASPVMVYSWSQCPFCK	[K].INAEVAASPVMVYSWSQCPFCK.[K]	2xCarbamidomethyl [C18; C21]	2xCarbamidomethyl [C18; C21]	0.0016226	7.54454e-05	0.903	1	1	1	MHACOO_002998-T1	MHACOO_002998-T1 [103-124]			MHACOO_002998	MHACOO_002998-T1	0	2544.17	22	781035	1		High	High	High	3	0.6991	0	1	1	1	848.729	-0.23	-0.00019	65.3588	6.296e-05	0.0004428	0.903	1.13	65.04
19843	FALSE		High	Unambiguous	INAGIYCLSPSVLDR	[K].INAGIYCLSPSVLDR.[I]	1xCarbamidomethyl [C7]	1xCarbamidomethyl [C7]	2.03943e-09	7.54454e-05	3.15	1	1	1	MHACOO_006134-T1	MHACOO_006134-T1 [172-186]			MHACOO_006134	MHACOO_006134-T1	0	1677.86	15	3.70241e+06	1		High	High	High	2	0.7927	0	1	1	1	839.433	-2.03	-0.00171	54.7116	6.296e-05	1.25e-10	3.15	3.28	54.9
19846	FALSE		High	Unambiguous	LNALFQGDLDK	[R].LNALFQGDLDK.[A]			2.37238e-05	7.54454e-05	1.602	1	1	1	MHACOO_002558-T1	MHACOO_002558-T1 [231-241]			MHACOO_002558	MHACOO_002558-T1	0	1233.65	11	419051	1		High	High	High	2	0.7696	0	1	1	1	617.328	1.2	0.00074	42.5086	6.296e-05	4.075e-06	1.602	2.17	42.52
19848	FALSE		High	Unambiguous	INASETGQFER	[R].INASETGQFER.[T]			3.64463e-05	7.54454e-05	1.531	1	1	1	MHACOO_001377-T1	MHACOO_001377-T1 [288-298]			MHACOO_001377	MHACOO_001377-T1	0	1251.6	11	817651	1		High	High	High	2	0.784	0	1	1	1	626.301	-0.65	-0.0004	20.9598	6.296e-05	6.57e-06	1.531	2.13	21.01
19851	FALSE		High	Unambiguous	LNASPASAPTLSSAK	[R].LNASPASAPTLSSAK.[Y]			7.35023e-05	7.54454e-05	1.415	1	1	1	MHACOO_006916-T1	MHACOO_006916-T1 [562-576]			MHACOO_006916	MHACOO_006916-T1	0	1414.75	15	816068	1		High	High	High	2	0.7361	0	1	1	1	707.88	-1.03	-0.00073	24.591	6.296e-05	1.431e-05	1.415	2.16	24.7
19858	FALSE		High	Unambiguous	LNDLEDALQQAK	[K].LNDLEDALQQAK.[E]			6.18681e-07	7.54454e-05	2.205	1	3	6	134	000134 [444-455]			rf|NP_006112.2| keratin 1 [Homo sapiens (contaminant)]	000135; 000132; 000134	0	1357.7	12	7.61029e+06	2		High	High	High	2	0.6268	0	1	1	1	679.35	-2.08	-0.00141	43.0303	6.296e-05	7.115e-08	2.205	2.84	43.2
19859	FALSE		High	Unambiguous	LNDLLDALDFNQVVIFVK	[K].LNDLLDALDFNQVVIFVK.[S]			0.00106333	7.54454e-05	0.973	1	1	1	MHACOO_005938-T1	MHACOO_005938-T1 [290-307]			MHACOO_005938	MHACOO_005938-T1	0	2076.14	18	146883	1		High	High	High	3	0.7011	0	1	1	1	692.718	1.3	0.0009	90.3451	6.296e-05	0.0002762	0.973	0.87	90.37
19860	FALSE		High	Unambiguous	LNDVEDVER	[K].LNDVEDVER.[E]			0.00161284	7.54454e-05	0.904	1	1	1	MHACOO_006961-T1	MHACOO_006961-T1 [205-213]			MHACOO_006961	MHACOO_006961-T1	0	1088.52	9	3813090	1		High	High	High	2	0.4526	0	1	1	1	544.764	-1.29	-0.0007	19.0967	6.296e-05	0.0004406	0.904	2.85	19.14
19861	FALSE		High	Unambiguous	LNDVEDVEREMPGELNK	[K].LNDVEDVEREMPGELNK.[I]			0.00181972	7.54454e-05	0.884	1	1	1	MHACOO_006961-T1	MHACOO_006961-T1 [205-221]			MHACOO_006961	MHACOO_006961-T1	1	1986.94	17	927202	1		High	High	High	3	0.589	0	1	1	1	662.987	1.11	0.00074	44.3929	6.296e-05	0.0005037	0.884	1.63	44.38
19862	FALSE		High	Unambiguous	LNDVEDVEREMPGELNK	[K].LNDVEDVEREMPGELNK.[I]	1xOxidation [M11]	1xOxidation [M11]	0.000855519	7.54454e-05	1.009	1	1	1	MHACOO_006961-T1	MHACOO_006961-T1 [205-221]			MHACOO_006961	MHACOO_006961-T1	1	2002.94	17	540786	1		High	High	High	3	0.5952	0	1	1	1	668.316	-1.88	-0.00125	31.4421	6.296e-05	0.0002175	1.009	2.1	31.48
19875	FALSE		High	Unambiguous	INGLTHLNLTK	[R].INGLTHLNLTK.[L]			2.41217e-06	7.54454e-05	1.98	1	1	1	MHACOO_001647-T1	MHACOO_001647-T1 [384-394]			MHACOO_001647	MHACOO_001647-T1	0	1223.71	11	2.0485e+06	1		High	High	High	3	0.6131	0	1	1	1	408.575	-0.28	-0.00011	29.9728	6.296e-05	3.228e-07	1.98	3.36	30.07
19876	FALSE		High	Unambiguous	LNGIYSNLLGGAGVDLVEGR	[R].LNGIYSNLLGGAGVDLVEGR.[G]			7.14231e-08	7.54454e-05	2.562	1	1	3	MHACOO_003526-T1	MHACOO_003526-T1 [184-203]			MHACOO_003526	MHACOO_003526-T1	0	2017.07	20	2.65575e+06	2		High	High	High	2	0.7604	0	1	1	1	1009.04	-0.95	-0.00096	68.3387	6.296e-05	6.494e-09	2.562	2.88	68.49
19883	FALSE		High	Unambiguous	LNLAGSDYGPHLAAAADAR	[K].LNLAGSDYGPHLAAAADAR.[L]			1.21059e-06	7.54454e-05	2.094	1	1	1	MHACOO_005075-T1	MHACOO_005075-T1 [47-65]			MHACOO_005075	MHACOO_005075-T1	0	1882.94	19	986545	1		High	High	High	3	0.6538	0	1	1	1	628.319	1.51	0.00095	41.1075	6.296e-05	1.495e-07	2.094	1.82	41.28
19886	FALSE		High	Unambiguous	LNLFEGYMAR	[R].LNLFEGYMAR.[Y]			9.24903e-05	7.54454e-05	1.377	1	2	3	MHACOO_000903-T1	MHACOO_000903-T1 [327-336]			MHACOO_000903	MHACOO_000903-T1; MHACOO_000903-T2	0	1213.6	10	2.85887e+06	2		High	High	High	2	0.7757	0	1	1	1	607.305	-0.54	-0.00033	54.9559	6.296e-05	1.845e-05	1.377	2.72	54.76
19837	FALSE		High	Unambiguous	IMYGGSVNDANAATLATKPDIDGFLVGGASLK	[R].IMYGGSVNDANAATLATKPDIDGFLVGGASLK.[G]	1xOxidation [M2]	1xOxidation [M2]	1.37858e-12	7.54454e-05	4.357	1	1	2	MHACOO_006365-T1	MHACOO_006365-T1 [245-276]			MHACOO_006365	MHACOO_006365-T1	0	3182.6	32	1.48863e+06	2		High	High	High	4	0.8958	0	1	1	1	796.404	-2.43	-0.00193	62.2716	6.296e-05	3.796e-14	4.357	3.84	62.3
19770	FALSE		High	Unambiguous	LMGEGASLTAFGDFFGSR	[R].LMGEGASLTAFGDFFGSR.[K]			6.27163e-06	7.54454e-05	1.822	1	1	1	MHACOO_006450-T1	MHACOO_006450-T1 [147-164]			MHACOO_006450	MHACOO_006450-T1	0	1862.87	18	711372	1		High	High	High	2	0.8619	0	1	1	1	931.941	0.44	0.00041	74.14	6.296e-05	9.314e-07	1.822	2.39	74.03
19836	FALSE		High	Unambiguous	IMYGGSVNDANAATLATKPDIDGFLVGGASLK	[R].IMYGGSVNDANAATLATKPDIDGFLVGGASLK.[G]			1.2686e-11	7.54454e-05	3.99	1	1	3	MHACOO_006365-T1	MHACOO_006365-T1 [245-276]			MHACOO_006365	MHACOO_006365-T1	0	3166.61	32	4.50249e+06	2		High	High	High	3	0.9116	0	1	1	1	1056.21	0.92	0.00097	64.3461	6.296e-05	4.437e-13	3.99	3.62	64.45
19832	FALSE		High	Unambiguous	IMVGFIEDIR	[R].IMVGFIEDIR.[G]			0.000216951	7.54454e-05	1.236	1	1	1	MHACOO_001821-T1	MHACOO_001821-T1 [285-294]			MHACOO_001821	MHACOO_001821-T1	0	1192.64	10	3.83163e+06	1		High	High	High	2	0.7054	0	1	1	1	596.823	-1.41	-0.00084	57.5263	6.296e-05	4.744e-05	1.236	2.41	57.48
19776	FALSE		High	Unambiguous	IMGLDLPSGGHLTHGYYTGNGK	[R].IMGLDLPSGGHLTHGYYTGNGK.[K]			0.00149113	7.54454e-05	0.917	1	1	1	MHACOO_005605-T1	MHACOO_005605-T1 [124-145]			MHACOO_005605	MHACOO_005605-T1	0	2288.11	22	1.39699e+06	1		High	High	High	4	0.419	0	1	1	1	572.783	-0.44	-0.00025	45.0615	6.296e-05	0.0004032	0.917	1.79	44.97
19784	FALSE		High	Unambiguous	LMIEDIFNDVAPSEDGWR	[K].LMIEDIFNDVAPSEDGWR.[V]			2.64512e-09	7.54454e-05	3.107	1	2	5	MHACOO_003835-T1	MHACOO_003835-T1 [161-178]			MHACOO_003835	MHACOO_003835-T1; MHACOO_003835-T2	0	2106.98	18	2.19977e+06	2		High	High	High	2	0.8314	0	1	1	1	1054	1.36	0.00143	80.7139	6.296e-05	1.669e-10	3.107	2.61	80.51
19785	FALSE		High	Unambiguous	LMIEDIFNDVAPSEDGWR	[K].LMIEDIFNDVAPSEDGWR.[V]	1xOxidation [M2]	1xOxidation [M2]	3.73949e-08	7.54454e-05	2.669	1	2	2	MHACOO_003835-T1	MHACOO_003835-T1 [161-178]			MHACOO_003835	MHACOO_003835-T1; MHACOO_003835-T2	0	2122.97	18	527788	2		High	High	High	2	0.8743	0	1	1	1	1062	4.08	0.00433	75.692	6.296e-05	3.158e-09	2.669	1.91	76.01
19787	FALSE		High	Unambiguous	IMIHQPLGGASGQAVDIEIQAK	[R].IMIHQPLGGASGQAVDIEIQAK.[E]			0.00218069	7.54454e-05	0.854	1	1	2	MHACOO_005195-T1	MHACOO_005195-T1 [150-171]			MHACOO_005195	MHACOO_005195-T1	0	2276.21	22	713264	1		High	High	High	3	0.2245	0	1	1	1	759.404	-4.21	-0.0032	47.9723	6.296e-05	0.0006146	0.854	0.98	47.87
19789	FALSE		High	Unambiguous	LMLPVYNTEK	[R].LMLPVYNTEK.[A]			0.000237546	7.54454e-05	1.221	1	1	2	MHACOO_001932-T1	MHACOO_001932-T1 [121-130]			MHACOO_001932	MHACOO_001932-T1	0	1207.64	10	2.17838e+06	1		High	High	High	2	0.5171	0	1	1	1	604.323	-0.27	-0.00016	41.0851	6.296e-05	5.246e-05	1.221	2.05	41.18
19793	FALSE		High	Unambiguous	LMLVEVHLLESR	[K].LMLVEVHLLESR.[A]	1xOxidation [M2]	1xOxidation [M2]	1.11736e-07	7.54454e-05	2.488	1	1	1	MHACOO_001258-T1	MHACOO_001258-T1 [176-187]			MHACOO_001258	MHACOO_001258-T1	0	1454.8	12	621653	1		High	High	High	3	0.6557	0	1	1	1	485.605	-1.86	-0.0009	50.0578	6.296e-05	1.065e-08	2.488	3.34	50.04
19800	FALSE		High	Unambiguous	IMNVIGEPVDEAGPIPAK	[R].IMNVIGEPVDEAGPIPAK.[H]			7.64524e-07	7.54454e-05	2.17	1	2	3	MHACOO_007169-T2	MHACOO_007169-T2 [154-171]			MHACOO_007169	MHACOO_007169-T1; MHACOO_007169-T2	0	1849.97	18	6.78875e+06	2		High	High	High	3	0.6831	0	1	1	1	617.33	2.14	0.00132	48.0343	6.296e-05	9.006e-08	2.17	3.85	48.23
19801	FALSE		High	Unambiguous	IMNVIGEPVDEAGPIPAK	[R].IMNVIGEPVDEAGPIPAK.[H]	1xOxidation [M2]	1xOxidation [M2]	2.84429e-05	7.54454e-05	1.572	1	2	4	MHACOO_007169-T2	MHACOO_007169-T2 [154-171]			MHACOO_007169	MHACOO_007169-T1; MHACOO_007169-T2	0	1865.97	18	1443723	2		High	High	High	2	0.9369	0	1	1	1	933.486	-1.34	-0.00125	42.0448	6.296e-05	4.979e-06	1.572	2.06	42.2
19806	FALSE		High	Unambiguous	IMPTGVKPER	[K].IMPTGVKPER.[W]			0.000453592	7.54454e-05	1.114	1	1	1	MHACOO_006174-T1	MHACOO_006174-T1 [322-331]			MHACOO_006174	MHACOO_006174-T1	0	1127.62	10	469565	1		High	High	High	3	0.4012	0	1	1	1	376.546	0.69	0.00026	15.179	6.296e-05	0.0001076	1.114	1.72	15.14
19817	FALSE		High	Unambiguous	LMSDPAEGISAQPAEDNLR	[R].LMSDPAEGISAQPAEDNLR.[Y]			0.000161322	7.54454e-05	1.285	1	1	1	MHACOO_001864-T1	MHACOO_001864-T1 [15-33]			MHACOO_001864	MHACOO_001864-T1	0	2013.95	19	294316	1		High	High	High	3	0.5787	0	1	1	1	671.989	-0.5	-0.00034	41.0882	6.296e-05	3.426e-05	1.285	1.78	41.06
19821	FALSE		High	Unambiguous	LMTHDVCGPGTFGIFQK	[K].LMTHDVCGPGTFGIFQK.[E]	1xCarbamidomethyl [C7]	1xCarbamidomethyl [C7]	7.89193e-06	7.54454e-05	1.784	1	1	2	MHACOO_002294-T1	MHACOO_002294-T1 [76-92]			MHACOO_002294	MHACOO_002294-T1	0	1907.91	17	4.98096e+06	1		High	High	High	3	0.7331	0	1	1	1	636.643	0.15	9e-05	46.919	6.296e-05	1.196e-06	1.784	3.41	47.09
19822	FALSE		High	Unambiguous	LMTHDVCGPGTFGIFQK	[K].LMTHDVCGPGTFGIFQK.[E]	1xCarbamidomethyl [C7]; 1xOxidation [M2]	1xCarbamidomethyl [C7]; 1xOxidation [M2]	7.36157e-08	7.54454e-05	2.557	1	1	1	MHACOO_002294-T1	MHACOO_002294-T1 [76-92]			MHACOO_002294	MHACOO_002294-T1	0	1923.91	17	1.46853e+06	1		High	High	High	3	0.8474	0	1	1	1	641.974	-1.25	-0.0008	44.0011	6.296e-05	6.706e-09	2.557	4.26	44.08
19827	FALSE		High	Unambiguous	IMTTVFNGASSIAQAGGLAALSDAGYAEMR	[R].IMTTVFNGASSIAQAGGLAALSDAGYAEMR.[G]			2.84855e-08	7.54454e-05	2.714	1	1	1	MHACOO_004623-T1	MHACOO_004623-T1 [321-350]			MHACOO_004623	MHACOO_004623-T1	0	2973.44	30	284470	1		High	High	High	3	0.6901	0	1	1	1	991.821	1.81	0.0018	75.8543	6.296e-05	2.327e-09	2.714	3.13	75.82
19828	FALSE		High	Unambiguous	LMVACSDGK	[K].LMVACSDGK.[S]	1xCarbamidomethyl [C5]	1xCarbamidomethyl [C5]	0.000161322	7.54454e-05	1.285	1	1	4	MHACOO_000412-T1	MHACOO_000412-T1 [139-147]			MHACOO_000412	MHACOO_000412-T1	0	980.454	9	8.6065e+06	2		High	High	High	2	0.6135	0	1	1	1	490.73	-1.76	-0.00086	14.3135	6.296e-05	3.41e-05	1.285	1.63	14.46
19829	FALSE		High	Unambiguous	LMVACSDGK	[K].LMVACSDGK.[S]	1xCarbamidomethyl [C5]; 1xOxidation [M2]	1xCarbamidomethyl [C5]; 1xOxidation [M2]	0.000108237	7.54454e-05	1.351	1	1	2	MHACOO_000412-T1	MHACOO_000412-T1 [139-147]			MHACOO_000412	MHACOO_000412-T1	0	996.449	9	1.30749e+06	1		High	High	High	2	0.8302	0	1	1	1	498.728	0.5	0.00025	10.8827	6.296e-05	2.19e-05	1.351	2.12	10.95
19833	FALSE		High	Unambiguous	IMVGFIEDIR	[R].IMVGFIEDIR.[G]	1xOxidation [M2]	1xOxidation [M2]	7.43967e-05	7.54454e-05	1.413	1	1	1	MHACOO_001821-T1	MHACOO_001821-T1 [285-294]			MHACOO_001821	MHACOO_001821-T1	0	1208.63	10	1.97067e+06	1		High	High	High	2	0.0894	0	1	1	1	604.823	3.37	0.00204	52.3216	6.296e-05	1.444e-05	1.413	2.35	52.4
19891	FALSE		High	Unambiguous	LNLGVGAYR	[R].LNLGVGAYR.[T]			0.000908794	7.54454e-05	0.999	1	1	2	MHACOO_004238-T1	MHACOO_004238-T1 [87-95]			MHACOO_004238	MHACOO_004238-T1	0	962.542	9	7755619	1		High	High	High	2	0.6945	0	1	1	1	481.774	-0.64	-0.00031	33.5368	6.296e-05	0.0002322	0.999	2.75	33.68
19679	FALSE		High	Unambiguous	ILVDPASDAVLGIHMVGPDAGEIMQGFAVGMK	[K].ILVDPASDAVLGIHMVGPDAGEIMQGFAVGMK.[L]			1.50726e-09	7.54454e-05	3.2	1	1	4	MHACOO_003526-T1	MHACOO_003526-T1 [490-521]			MHACOO_003526	MHACOO_003526-T1	0	3238.63	32	1.28941e+06	2		High	High	High	3	0.754	0	1	1	1	1080.21	-1.5	-0.00162	84.3643	6.296e-05	8.941e-11	3.2	2.48	84.33
19676	FALSE		High	Unambiguous	ILVATDLVGR	[R].ILVATDLVGR.[G]			0.00049067	7.54454e-05	1.101	1	1	3	MHACOO_005938-T1	MHACOO_005938-T1 [352-361]			MHACOO_005938	MHACOO_005938-T1	0	1056.64	10	2505770	1		High	High	High	2	0.524	0	1	1	1	528.825	0.88	0.00047	41.749	6.296e-05	0.0001171	1.101	2.5	41.84
19530	FALSE		High	Unambiguous	LLNETTAAALAYGIYK	[R].LLNETTAAALAYGIYK.[T]			9.56243e-07	7.54454e-05	2.133	1	1	3	MHACOO_003283-T1	MHACOO_003283-T1 [171-186]			MHACOO_003283	MHACOO_003283-T1	0	1711.93	16	2060271	2		High	High	High	2	0.7147	0	1	1	1	856.467	0.06	6e-05	59.0645	6.296e-05	1.149e-07	2.133	3.61	59.1
19536	FALSE		High	Unambiguous	LLNYLADVR	[K].LLNYLADVR.[V]			0.000222261	7.54454e-05	1.232	1	1	1	MHACOO_006184-T1	MHACOO_006184-T1 [551-559]			MHACOO_006184	MHACOO_006184-T1	0	1076.61	9	2.04882e+06	1		High	High	High	2	0.5042	0	1	1	1	538.809	0.52	0.00028	44.9898	6.296e-05	4.874e-05	1.232	2.4	45.06
19538	FALSE		High	Unambiguous	ILPADSEHSAIFQVIQGLPEGGLRR	[R].ILPADSEHSAIFQVIQGLPEGGLRR.[I]			9.57696e-06	7.54454e-05	1.752	1	1	2	MHACOO_003905-T1	MHACOO_003905-T1 [196-220]			MHACOO_003905	MHACOO_003905-T1	1	2703.46	25	523383	1		High	High	High	4	0.7306	0	1	1	1	676.622	2.77	0.00187	64.0812	6.296e-05	1.484e-06	1.752	2.19	63.94
19548	FALSE		High	Unambiguous	IIPGYGGGMSSAK	[R].IIPGYGGGMSSAK.[A]			1.53492e-05	7.54454e-05	1.674	1	1	2	MHACOO_004531-T1	MHACOO_004531-T1 [255-267]			MHACOO_004531	MHACOO_004531-T1	0	1237.62	13	7.58043e+06	1		High	High	High	2	0.8092	0	1	1	1	619.316	-0.15	-9e-05	26.9155	6.296e-05	2.511e-06	1.674	2.62	27.02
19549	FALSE		High	Unambiguous	IIPGYGGGMSSAK	[R].IIPGYGGGMSSAK.[A]	1xOxidation [M9]	1xOxidation [M9]	0.000700873	7.54454e-05	1.042	1	1	2	MHACOO_004531-T1	MHACOO_004531-T1 [255-267]			MHACOO_004531	MHACOO_004531-T1	0	1253.62	13	2.2949e+06	2		High	High	High	2	0.78	0	1	1	1	627.314	1.22	0.00076	19.9887	6.296e-05	0.0001741	1.042	2	20.08
19554	FALSE		High	Unambiguous	LLPLLPLFSR	[R].LLPLLPLFSR.[C]			0.000180961	7.54454e-05	1.266	1	1	3	MHACOO_000437-T1	MHACOO_000437-T1 [676-685]			MHACOO_000437	MHACOO_000437-T1	0	1168.75	10	1.36462e+06	1		High	High	High	2	0.8555	0	1	1	1	584.876	-0.26	-0.00015	76.872	6.296e-05	3.882e-05	1.266	1.73	76.99
19556	FALSE		High	Unambiguous	IIPNFMLQGGDFTDGTGVGGESIYGAR	[R].IIPNFMLQGGDFTDGTGVGGESIYGAR.[F]			2.60153e-08	7.54454e-05	2.729	1	1	5	MHACOO_003957-T1	MHACOO_003957-T1 [42-68]			MHACOO_003957	MHACOO_003957-T1	0	2772.33	27	5.97818e+06	4		High	High	High	3	0.845	0	1	1	1	924.781	0.01	1e-05	70.5877	6.296e-05	2.108e-09	2.729	3.42	70.5
19557	FALSE		High	Unambiguous	IIPNFMLQGGDFTDGTGVGGESIYGAR	[R].IIPNFMLQGGDFTDGTGVGGESIYGAR.[F]	1xOxidation [M6]	1xOxidation [M6]	1.06459e-07	7.54454e-05	2.496	1	1	4	MHACOO_003957-T1	MHACOO_003957-T1 [42-68]			MHACOO_003957	MHACOO_003957-T1	0	2788.32	27	623722	1		High	High	High	3	0.7658	0	1	1	1	930.113	0.35	0.00033	65.2386	6.296e-05	1.009e-08	2.496	3.16	65.24
19567	FALSE		High	Unambiguous	IIPSATGEPSAEGLAFYHR	[R].IIPSATGEPSAEGLAFYHR.[V]			1.10051e-13	7.54454e-05	4.775	1	1	7	MHACOO_004924-T1	MHACOO_004924-T1 [116-134]			MHACOO_004924	MHACOO_004924-T1	0	2016.02	19	21120218	1		High	High	High	3	0.8052	0	1	1	1	672.677	-0.57	-0.00038	44.2399	6.296e-05	3.616e-15	4.775	5.39	44.19
19568	FALSE		High	Unambiguous	IIPTALAVVDPSNSGSSGAGWK	[K].IIPTALAVVDPSNSGSSGAGWK.[A]			7.17457e-05	7.54454e-05	1.419	1	1	1	MHACOO_001335-T1	MHACOO_001335-T1 [159-180]			MHACOO_001335	MHACOO_001335-T1	0	2127.11	22	616441	1		High	High	High	3	0.7071	0	1	1	1	709.707	-1.04	-0.00074	56.1872	6.296e-05	1.393e-05	1.419	2.39	56.32
19574	FALSE		High	Unambiguous	ILQAGVHVVVGTPGR	[R].ILQAGVHVVVGTPGR.[V]			1.90247e-07	7.54454e-05	2.4	1	2	2	MHACOO_004648-T2	MHACOO_004648-T2 [151-165]			MHACOO_004648	MHACOO_004648-T2; MHACOO_004648-T3	0	1502.88	15	1.26718e+06	1		High	High	High	3	0.6598	0	1	1	1	501.632	0.35	0.00018	31.298	6.296e-05	1.924e-08	2.4	3.38	31.31
19577	FALSE		High	Unambiguous	LIQEVTAASPIYLANSMNSLR	[K].LIQEVTAASPIYLANSMNSLR.[L]			1.74013e-06	7.54454e-05	2.034	1	1	3	MHACOO_003668-T1	MHACOO_003668-T1 [456-476]			MHACOO_003668	MHACOO_003668-T1	0	2291.21	21	1.55846e+06	2		High	High	High	3	0.6642	0	1	1	1	764.409	2.95	0.00225	66.4208	6.296e-05	2.246e-07	2.034	4.05	66.41
19579	FALSE		High	Unambiguous	IIQGGGTSGPAAAVTEWEGVDVSLTVDNVPPEGPPK	[K].IIQGGGTSGPAAAVTEWEGVDVSLTVDNVPPEGPPK.[D]			3.98474e-06	7.54454e-05	1.897	1	1	6	MHACOO_004952-T1	MHACOO_004952-T1 [149-184]			MHACOO_004952	MHACOO_004952-T1	0	3544.78	36	1.34858e+06	4		High	High	High	4	0.6446	0	1	1	1	886.947	-3.5	-0.0031	69.4553	6.296e-05	5.623e-07	1.897	1.66	68.94
19582	FALSE		High	Unambiguous	LLQLYEGPWAR	[R].LLQLYEGPWAR.[S]			2.8101e-05	7.54454e-05	1.574	1	1	3	MHACOO_001921-T1	MHACOO_001921-T1 [486-496]			MHACOO_001921	MHACOO_001921-T1	0	1345.73	11	1.31675e+06	1		High	High	High	2	0.7403	0	1	1	1	673.367	0.86	0.00058	57.5708	6.296e-05	4.926e-06	1.574	2.31	57.83
19584	FALSE		High	Unambiguous	LIQMVDATPPAAK	[K].LIQMVDATPPAAK.[L]			1.87959e-07	7.54454e-05	2.402	1	1	10	MHACOO_006718-T1	MHACOO_006718-T1 [102-114]			MHACOO_006718	MHACOO_006718-T1	0	1354.74	13	2.04833e+07	4		High	High	High	2	0.7993	0	1	1	1	677.873	-0.32	-0.00022	35.0447	6.296e-05	1.896e-08	2.402	2.79	34.64
19529	FALSE		High	Unambiguous	IINEPTAASLAYGFEK	[R].IINEPTAASLAYGFEK.[K]			1.36409e-11	7.54454e-05	3.978	1	1	7	MHACOO_006303-T1	MHACOO_006303-T1 [203-218]			MHACOO_006303	MHACOO_006303-T1	0	1723.89	16	19309883	2		High	High	High	3	0.8203	0	1	1	1	575.302	0.24	0.00014	51.9669	6.296e-05	4.826e-13	3.978	3.95	51.82
19585	FALSE		High	Unambiguous	LIQMVDATPPAAK	[K].LIQMVDATPPAAK.[L]	1xOxidation [M4]	1xOxidation [M4]	2.79316e-05	7.54454e-05	1.575	1	1	1	MHACOO_006718-T1	MHACOO_006718-T1 [102-114]			MHACOO_006718	MHACOO_006718-T1	0	1370.73	13	3736187	1		High	High	High	2	0.435	0	1	1	1	685.87	-1.14	-0.00078	23.9765	6.296e-05	4.867e-06	1.575	2.23	24.14
19528	FALSE		High	Unambiguous	IINEPTAAALSYGADKK	[R].IINEPTAAALSYGADKK.[E]			1.62071e-09	7.54454e-05	3.188	1	1	2	MHACOO_004570-T1	MHACOO_004570-T1 [212-228]			MHACOO_004570	MHACOO_004570-T1	1	1761.94	17	4.98819e+06	1		High	High	High	3	0.6763	0	1	1	1	587.985	0.48	0.00028	33.0223	6.296e-05	9.684e-11	3.188	3.12	33.03
19526	FALSE		High	Unambiguous	IINEPTAAAIAYGLDK	[R].IINEPTAAAIAYGLDK.[KG]			1.41241e-08	7.54454e-05	2.83	3	3	8	MHACOO_001539-T1; MHACOO_007158-T1; 000154	MHACOO_001539-T1 [170-185]; MHACOO_007158-T1 [215-230]; 000154 [168-183]			MHACOO_001539;MHACOO_007158;gi|67462334|sp|P0A6Y8|DNAK_ECOLI Chaperone protein dnaK (Heat shock protein 70) (Heat shock 70 kDa protein) (HSP70) [Escherichia coli (contaminant)]	MHACOO_001539-T1; MHACOO_007158-T1; 000154	0	1659.9	16	1.05752e+07	2	NotUnique	High	High	High	3	0.7492	0	1	1	1	553.97	-0.54	-0.0003	51.9876	6.296e-05	1.073e-09	2.83	3.11	51.77
19490	FALSE		High	Unambiguous	LILPYVDVPIQYFDLSVTHR	[K].LILPYVDVPIQYFDLSVTHR.[D]			6.03863e-11	7.54454e-05	3.732	1	1	3	MHACOO_000887-T2	MHACOO_000887-T2 [71-90]			MHACOO_000887	MHACOO_000887-T2	0	2388.3	20	5.03941e+06	2		High	High	High	3	0.797	0	1	1	1	796.771	1.22	0.00097	80.7847	6.296e-05	2.512e-12	3.732	4.04	80.9
19491	FALSE		High	Unambiguous	LLLQTQDSNPR	[K].LLLQTQDSNPR.[I]			1.52567e-05	7.54454e-05	1.675	1	1	1	MHACOO_001086-T1	MHACOO_001086-T1 [76-86]			MHACOO_001086	MHACOO_001086-T1	0	1284.69	11	1846232	1		High	High	High	2	0.831	0	1	1	1	642.848	-0.77	-0.0005	24.9672	6.296e-05	2.492e-06	1.675	2.84	24.91
19495	FALSE		High	Unambiguous	LILSLSSLSAHSR	[R].LILSLSSLSAHSR.[E]			9.81145e-06	7.54454e-05	1.748	1	1	4	MHACOO_005583-T1	MHACOO_005583-T1 [115-127]			MHACOO_005583	MHACOO_005583-T1	0	1383.8	13	3190505	2		High	High	High	3	0.7393	0	1	1	1	461.936	-0.96	-0.00044	45.5915	6.296e-05	1.526e-06	1.748	3.26	45.67
19498	FALSE		High	Unambiguous	LLITAPFR	[K].LLITAPFR.[R]			0.00193288	7.54454e-05	0.874	1	1	2	MHACOO_001206-T1	MHACOO_001206-T1 [908-915]			MHACOO_001206	MHACOO_001206-T1	0	930.577	8	500542	1		High	High	High	2	0.8506	0	1	1	1	465.793	1.06	0.00049	46.4295	6.296e-05	0.0005401	0.874	1.54	46.48
19499	FALSE		High	Unambiguous	LLITAPFRR	[K].LLITAPFRR.[E]			0.000537232	7.54454e-05	1.086	1	1	1	MHACOO_001206-T1	MHACOO_001206-T1 [908-916]			MHACOO_001206	MHACOO_001206-T1	1	1086.68	9	269845	1		High	High	High	3	0.6119	0	1	1	1	362.898	-0.09	-3e-05	36.7932	6.296e-05	0.0001299	1.086	2.19	36.87
19500	FALSE		High	Unambiguous	IILTASGGAFR	[R].IILTASGGAFR.[D]			0.000767363	7.54454e-05	1.027	1	1	2	MHACOO_003905-T1	MHACOO_003905-T1 [221-231]			MHACOO_003905	MHACOO_003905-T1	0	1105.64	11	1.69016e+06	1		High	High	High	2	0.6869	0	1	1	1	553.322	0.9	0.0005	36.6015	6.296e-05	0.0001934	1.027	2.14	36.67
19501	FALSE		High	Unambiguous	IIITATNLEEGR	[K].IIITATNLEEGR.[A]			1.63802e-06	7.54454e-05	2.044	1	1	1	MHACOO_002909-T1	MHACOO_002909-T1 [83-94]			MHACOO_002909	MHACOO_002909-T1	0	1329.74	12	1.0763e+06	1		High	High	High	2	0.7931	0	1	1	1	665.372	-0.08	-5e-05	38.1924	6.296e-05	2.091e-07	2.044	2.61	38.1
19504	FALSE		High	Unambiguous	LILTGASPQALMIAQGDGMENVR	[K].LILTGASPQALMIAQGDGMENVR.[S]			0.000256969	7.54454e-05	1.208	1	1	1	MHACOO_003935-T1	MHACOO_003935-T1 [85-107]			MHACOO_003935	MHACOO_003935-T1	0	2385.23	23			NoneMonoisotopic	High	High	High	3	0.6443	0	1	1	1	795.752	6.03	0.00479	62.7226	6.296e-05	5.719e-05	1.208	1.94
19516	FALSE		High	Unambiguous	LLMGPGPANAHPR	[R].LLMGPGPANAHPR.[V]			1.38076e-07	7.54454e-05	2.453	1	1	2	MHACOO_004431-T1	MHACOO_004431-T1 [71-83]			MHACOO_004431	MHACOO_004431-T1	0	1330.7	13	2.34863e+07	2		High	High	High	3	0.7132	0	1	1	1	444.24	-0.27	-0.00012	21.1228	6.296e-05	1.348e-08	2.453	3.8	21.2
19517	FALSE		High	Unambiguous	LLMGPGPANAHPR	[R].LLMGPGPANAHPR.[V]	1xOxidation [M3]	1xOxidation [M3]	9.47584e-09	7.54454e-05	2.896	1	1	4	MHACOO_004431-T1	MHACOO_004431-T1 [71-83]			MHACOO_004431	MHACOO_004431-T1	0	1346.7	13	5.14771e+06	3		High	High	High	3	0.5562	0	1	1	1	449.572	1.01	0.00045	15.7601	6.296e-05	6.881e-10	2.896	4.98	15.9
19518	FALSE		High	Unambiguous	LLMGPGPSNAHPR	[R].LLMGPGPSNAHPR.[V]			8.12186e-07	7.54454e-05	2.16	1	1	2	MHACOO_006872-T1	MHACOO_006872-T1 [27-39]			MHACOO_006872	MHACOO_006872-T1	0	1346.7	13	4.03884e+06	2		High	High	High	3	0.6201	0	1	1	1	449.571	-1.03	-0.00046	19.7598	6.296e-05	9.613e-08	2.16	3.58	19.69
19519	FALSE		High	Unambiguous	LLMLDGGAPAVAALAAEK	[R].LLMLDGGAPAVAALAAEK.[G]			0.000169317	7.54454e-05	1.277	1	1	2	MHACOO_002779-T1	MHACOO_002779-T1 [206-223]			MHACOO_002779	MHACOO_002779-T1	0	1710.95	18	640209	2		High	High	High	3	0.6835	0	1	1	1	570.988	2.45	0.0014	64.0508	6.296e-05	3.595e-05	1.277	2.18	63.95
19522	FALSE		High	Unambiguous	ILMVGLDAAGK	[R].ILMVGLDAAGK.[T]			2.84429e-05	7.54454e-05	1.572	1	1	1	MHACOO_005957-T1	MHACOO_005957-T1 [20-30]			MHACOO_005957	MHACOO_005957-T1	0	1087.62	11	2.39947e+06	1		High	High	High	2	0.4221	0	1	1	1	544.313	0.01	0	42.3829	6.296e-05	4.983e-06	1.572	2.44	42.4
19524	FALSE		High	Unambiguous	LLNAPLSEVDPVLVDIIEK	[K].LLNAPLSEVDPVLVDIIEK.[E]			3.16647e-10	7.54454e-05	3.458	1	1	6	MHACOO_005846-T1	MHACOO_005846-T1 [94-112]			MHACOO_005846	MHACOO_005846-T1	0	2077.18	19	6.79738e+06	4		High	High	High	3	0.8817	0	1	1	1	693.065	0.54	0.00037	80.7719	6.296e-05	1.586e-11	3.458	5.24	80.68
19525	FALSE		High	Unambiguous	LLNEGQAGDNVGLLLR	[K].LLNEGQAGDNVGLLLR.[G]			1.38076e-07	7.54454e-05	2.453	1	1	1	MHACOO_003838-T1	MHACOO_003838-T1 [321-336]			MHACOO_003838	MHACOO_003838-T1	0	1681.92	16	859859	1		High	High	High	2	0.6927	0	1	1	1	841.465	-0.79	-0.00067	52.5521	6.296e-05	1.35e-08	2.453	2.05	52.63
19527	FALSE		High	Unambiguous	IINEPTAAAIAYGLDKK	[R].IINEPTAAAIAYGLDKK.[SG]			8.81253e-09	7.54454e-05	2.908	2	2	2	MHACOO_001539-T1; MHACOO_007158-T1	MHACOO_001539-T1 [170-186]; MHACOO_007158-T1 [215-231]			MHACOO_001539;MHACOO_007158	MHACOO_001539-T1; MHACOO_007158-T1	1	1787.99	17	1.48649e+07	2	NotUnique	High	High	High	3	0.7127	0	1	1	1	596.668	-0.26	-0.00016	45.1158	6.296e-05	6.35e-10	2.908	4.63	45.27
19677	FALSE		High	Unambiguous	LIVDDATNDDNSVVALSMK	[R].LIVDDATNDDNSVVALSMK.[T]			5.93037e-07	7.54454e-05	2.212	1	1	2	MHACOO_004296-T1	MHACOO_004296-T1 [43-61]			MHACOO_004296	MHACOO_004296-T1	0	2019.99	19	2.56649e+06	2		High	High	High	3	0.8396	0	1	1	1	674.001	-0.75	-0.0005	52.5505	6.296e-05	6.799e-08	2.212	2.93	52.58
19587	FALSE		High	Unambiguous	LLQSAGLAR	[K].LLQSAGLAR.[L]			0.00115018	7.54454e-05	0.96	1	1	1	MHACOO_004403-T1	MHACOO_004403-T1 [81-89]			MHACOO_004403	MHACOO_004403-T1	0	928.557	9	773450	1		High	High	High	2	0.3267	0	1	1	1	464.783	0.98	0.00046	21.6248	6.296e-05	0.0003021	0.96	1.5	21.63
19597	FALSE		High	Unambiguous	LLRPAGEATDLLFLATER	[R].LLRPAGEATDLLFLATER.[H]			5.63279e-13	7.54454e-05	4.505	1	1	1	MHACOO_003874-T1	MHACOO_003874-T1 [95-112]			MHACOO_003874	MHACOO_003874-T1	0	1986.1	18	938169	1		High	High	High	3	0.8223	0	1	1	1	662.706	0.55	0.00037	63.9306	6.296e-05	1.399e-14	4.505	4.39	63.94
19645	FALSE		High	Unambiguous	LITAVGAVVNADPDVGDLLK	[R].LITAVGAVVNADPDVGDLLK.[V]			8.38392e-06	7.54454e-05	1.774	1	1	2	MHACOO_000250-T1	MHACOO_000250-T1 [716-735]			MHACOO_000250	MHACOO_000250-T1	0	1980.1	20	777756	2		High	High	High	2	0.6854	0	1	1	1	990.556	1.38	0.00136	68.6151	6.296e-05	1.282e-06	1.774	2.13	68.67
19646	FALSE		High	Unambiguous	LLTAVPGLGLRPAAAALAASR	[R].LLTAVPGLGLRPAAAALAASR.[V]			0.0015839	7.54454e-05	0.907	1	1	2	MHACOO_004482-T1	MHACOO_004482-T1 [355-375]			MHACOO_004482	MHACOO_004482-T1	0	1989.2	21	2.36911e+06	1		High	High	High	3	0.581	0	1	1	1	663.736	-1.15	-0.00076	55.3117	6.296e-05	0.0004303	0.907	2.1	55.47
19648	FALSE		High	Unambiguous	ILTEIYHIVSK	[K].ILTEIYHIVSK.[K]			0.000345566	7.54454e-05	1.159	1	1	1	MHACOO_001853-T1	MHACOO_001853-T1 [168-178]			MHACOO_001853	MHACOO_001853-T1	0	1315.76	11	254879	1		High	High	High	3	0.522	0	1	1	1	439.259	-0.44	-0.00019	45.2482	6.296e-05	7.941e-05	1.159	1.59	45.29
19650	FALSE		High	Unambiguous	LLTGQNPQSSAALAAAVVK	[R].LLTGQNPQSSAALAAAVVK.[A]			5.77982e-08	7.54454e-05	2.597	1	1	3	MHACOO_004150-T1	MHACOO_004150-T1 [204-222]			MHACOO_004150	MHACOO_004150-T1	0	1839.03	19	3.5359e+06	2		High	High	High	3	0.8162	0	1	1	1	613.682	-0.98	-0.0006	44.8687	6.296e-05	5.125e-09	2.597	3.7	44.97
19653	FALSE		High	Unambiguous	IITHPNFNGNTLDNDIMLIK	[K].IITHPNFNGNTLDNDIMLIK.[L]			8.37119e-07	7.54454e-05	2.155	1	6	10	141	000141 [78-97]			spt|P00761| Trypsin precursor (EC 3.4.21.4) [Sus scrofa (contaminant)]	000032; 000141; 000040; 000142; 000144; 000023	0	2283.18	20	226981831	3		High	High	High	2	0.8703	0	1	1	1	1142.09	-0.61	-0.00069	56.431	6.296e-05	9.933e-08	2.155	1.85	56.54
19654	FALSE		High	Unambiguous	IITHPNFNGNTLDNDIMLIK	[K].IITHPNFNGNTLDNDIMLIK.[L]	1xOxidation [M17]	1xOxidation [M17]	1.21787e-10	7.54454e-05	3.616	1	6	9	141	000141 [78-97]			spt|P00761| Trypsin precursor (EC 3.4.21.4) [Sus scrofa (contaminant)]	000032; 000141; 000040; 000142; 000144; 000023	0	2299.18	20	4.81034e+07	3		High	High	High	3	0.833	0	1	1	1	767.064	1.31	0.00101	53.5666	6.296e-05	5.467e-12	3.616	5.75	53.37
19655	FALSE		High	Unambiguous	IITHPNFNGNTLDNDIMLIKLSSPATLNSR	[K].IITHPNFNGNTLDNDIMLIKLSSPATLNSR.[V]			1.63552e-07	7.54454e-05	2.425	1	5	1	141	000141 [78-107]			spt|P00761| Trypsin precursor (EC 3.4.21.4) [Sus scrofa (contaminant)]	000032; 000141; 000040; 000142; 000023	1	3309.73	30	668476	1		High	High	High	4	0.8081	0	1	1	1	828.188	0.71	0.00058	64.6329	6.296e-05	1.623e-08	2.425	4.22	64.67
19656	FALSE		High	Unambiguous	IITHPNFNGNTLDNDIMLIKLSSPATLNSR	[K].IITHPNFNGNTLDNDIMLIKLSSPATLNSR.[V]	1xOxidation [M17]	1xOxidation [M17]	3.42563e-06	7.54454e-05	1.922	1	5	4	141	000141 [78-107]			spt|P00761| Trypsin precursor (EC 3.4.21.4) [Sus scrofa (contaminant)]	000032; 000141; 000040; 000142; 000023	1	3325.72	30	2.15373e+06	3		High	High	High	4	0.8	0	1	1	1	832.187	1.37	0.00114	66.51	6.296e-05	4.756e-07	1.922	2.15	70.55
19658	FALSE		High	Unambiguous	LITIQPTLIK	[K].LITIQPTLIK.[V]			4.67016e-05	7.54454e-05	1.49	1	1	2	MHACOO_005942-T1	MHACOO_005942-T1 [311-320]			MHACOO_005942	MHACOO_005942-T1	0	1139.74	10	3.11321e+06	1		High	High	High	2	0.7882	0	1	1	1	570.374	0.65	0.00037	46.2137	6.296e-05	8.614e-06	1.49	2.88	46.24
19663	FALSE		High	Unambiguous	LLTQAGVNMIEGR	[R].LLTQAGVNMIEGR.[G]			2.10846e-07	7.54454e-05	2.383	1	1	3	MHACOO_002415-T1	MHACOO_002415-T1 [118-130]			MHACOO_002415	MHACOO_002415-T1	0	1401.75	13	3.03036e+06	2		High	High	High	2	0.68	0	1	1	1	701.38	1.33	0.00093	43.3552	6.296e-05	2.156e-08	2.383	3.5	43.42
19664	FALSE		High	Unambiguous	LLTQAGVNMIEGR	[R].LLTQAGVNMIEGR.[G]	1xOxidation [M9]	1xOxidation [M9]	1.31955e-05	7.54454e-05	1.699	1	1	1	MHACOO_002415-T1	MHACOO_002415-T1 [118-130]			MHACOO_002415	MHACOO_002415-T1	0	1417.75	13	535986	1		High	High	High	2	0.4798	0	1	1	1	709.378	1.11	0.00078	32.4896	6.296e-05	2.124e-06	1.699	1.73	32.52
19665	FALSE		High	Unambiguous	LLTQLAALDAAYSDR	[R].LLTQLAALDAAYSDR.[G]			7.6799e-08	7.54454e-05	2.55	1	1	2	MHACOO_002836-T1	MHACOO_002836-T1 [52-66]			MHACOO_002836	MHACOO_002836-T1	0	1620.86	15	2.77026e+06	2		High	High	High	2	0.7434	0	1	1	1	810.934	1.03	0.00084	58.9017	6.296e-05	6.993e-09	2.55	3.39	58.99
19666	FALSE		High	Unambiguous	LLTRPDWFAQER	[R].LLTRPDWFAQER.[A]			0.000499648	7.54454e-05	1.098	1	1	1	MHACOO_001586-T1	MHACOO_001586-T1 [152-163]			MHACOO_001586	MHACOO_001586-T1	0	1531.8	12	505694	1		High	High	High	3	0.5217	0	1	1	1	511.27	-3.08	-0.00157	43.1351	6.296e-05	0.0001195	1.098	2.3	43.2
19670	FALSE		High	Unambiguous	LLVADLAAMPK	[R].LLVADLAAMPK.[L]			3.07692e-05	7.54454e-05	1.559	1	1	1	MHACOO_006675-T1	MHACOO_006675-T1 [320-330]			MHACOO_006675	MHACOO_006675-T1	0	1141.66	11	1.07607e+06	1		High	High	High	2	0.5833	0	1	1	1	571.337	0.7	0.0004	52.6318	6.296e-05	5.418e-06	1.559	1.8	52.58
19673	FALSE		High	Unambiguous	LLVAGASAYTR	[K].LLVAGASAYTR.[H]			6.63216e-05	7.54454e-05	1.432	1	1	2	MHACOO_005846-T1	MHACOO_005846-T1 [270-280]			MHACOO_005846	MHACOO_005846-T1	0	1121.63	11	11328764	1		High	High	High	2	0.6555	0	1	1	1	561.32	1.03	0.00058	30.4687	6.296e-05	1.271e-05	1.432	2.38	30.26
19644	FALSE		High	Unambiguous	LLTASPDASVVDVMGLMVDHNIR	[R].LLTASPDASVVDVMGLMVDHNIR.[H]			6.36669e-12	7.54454e-05	4.104	1	1	1	MHACOO_003889-T1	MHACOO_003889-T1 [173-195]			MHACOO_003889	MHACOO_003889-T1	0	2453.25	23	946298	1		High	High	High	3	0.8125	0	1	1	1	818.423	0.56	0.00046	74.5782	6.296e-05	2.073e-13	4.104	3.36	74.63
19592	FALSE		High	Unambiguous	LLRDYQELMNTK	[R].LLRDYQELMNTK.[L]			0.000172417	7.54454e-05	1.274	1	3	1	134	000134 [461-472]			rf|NP_006112.2| keratin 1 [Homo sapiens (contaminant)]	000135; 000132; 000134	1	1523.79	12	1.84227e+06	1		High	High	High	3	0.6503	0	1	1	1	508.601	0.41	0.00021	38.3212	6.296e-05	3.686e-05	1.274	2.86	38.46
19643	FALSE		High	Unambiguous	LLTASNNQISGK	[K].LLTASNNQISGK.[L]			4.21391e-05	7.54454e-05	1.507	1	1	1	MHACOO_004942-T1	MHACOO_004942-T1 [238-249]			MHACOO_004942	MHACOO_004942-T1	0	1245.68	12	1.12073e+06	1		High	High	High	2	0.743	0	1	1	1	623.343	-0.27	-0.00017	19.0745	6.296e-05	7.69e-06	1.507	2.14	19.1
19641	FALSE		High	Unambiguous	LLTAISDYLGGDPAWAPDAVYALLR	[R].LLTAISDYLGGDPAWAPDAVYALLR.[N]			0.0005181	7.54454e-05	1.092	1	1	1	MHACOO_003072-T1	MHACOO_003072-T1 [151-175]			MHACOO_003072	MHACOO_003072-T1	0	2661.39	25	158240	1		High	High	High	3	0.7039	0	1	1	1	887.806	4.22	0.00374	95.4731	6.296e-05	0.000125	1.092	1.52	95.49
19598	FALSE		High	Unambiguous	LLRPPAASALEGVTWR	[R].LLRPPAASALEGVTWR.[V]			7.11008e-07	7.54454e-05	2.182	1	1	1	MHACOO_005281-T1	MHACOO_005281-T1 [624-639]			MHACOO_005281	MHACOO_005281-T1	0	1736.98	16	578241	1		High	High	High	3	0.7481	0	1	1	1	579.666	1.58	0.00092	49.2765	6.296e-05	8.308e-08	2.182	3.89	49.29
19606	FALSE		High	Unambiguous	LLSAVTGLSGSGPAYGFLAIEALADGGVR	[R].LLSAVTGLSGSGPAYGFLAIEALADGGVR.[A]			3.14274e-07	7.54454e-05	2.317	1	1	3	MHACOO_000277-T1	MHACOO_000277-T1 [165-193]			MHACOO_000277	MHACOO_000277-T1	0	2762.47	29	471356	1		High	High	High	3	0.754	0	1	1	1	921.5	4.94	0.00455	88.9309	6.296e-05	3.352e-08	2.317	3.78	88.95
19608	FALSE		High	Unambiguous	LLSEEVFDFAR	[R].LLSEEVFDFAR.[G]			0.000218266	7.54454e-05	1.235	1	1	2	MHACOO_002750-T1	MHACOO_002750-T1 [166-176]			MHACOO_002750	MHACOO_002750-T1	0	1325.67	11	1.1479e+06	1		High	High	High	2	0.5608	0	1	1	1	663.34	-1.19	-0.00079	60.8695	6.296e-05	4.771e-05	1.235	1.48	60.76
19610	FALSE		High	Unambiguous	ILSEIVWPADPPFDADDFRR	[R].ILSEIVWPADPPFDADDFRR.[F]			0.000621088	7.54454e-05	1.062	1	1	1	MHACOO_005772-T1	MHACOO_005772-T1 [74-93]			MHACOO_005772	MHACOO_005772-T1	1	2359.17	20	352874	1		High	High	High	3	0.5882	0	1	1	1	787.064	2.15	0.00169	69.1995	6.296e-05	0.0001523	1.062	1.87	69.21
19614	FALSE		High	Unambiguous	ILSGDRDHFAALAVDAVLR	[K].ILSGDRDHFAALAVDAVLR.[L]			4.49706e-06	7.54454e-05	1.877	1	1	1	MHACOO_007303-T1	MHACOO_007303-T1 [169-187]			MHACOO_007303	MHACOO_007303-T1	1	2039.1	19	592649	1		High	High	High	4	0.6387	0	1	1	1	510.532	1.96	0.001	57.057	6.296e-05	6.432e-07	1.877	3.93	57.11
19615	FALSE		High	Unambiguous	LISHYIGEK	[K].LISHYIGEK.[Y]			5.80601e-05	7.54454e-05	1.454	1	1	4	MHACOO_001911-T1	MHACOO_001911-T1 [267-275]			MHACOO_001911	MHACOO_001911-T1	0	1059.58	9	27726357	2		High	High	High	3	0.4848	0	1	1	1	353.866	-1.12	-0.0004	18.5163	6.296e-05	1.1e-05	1.454	2.97	18.63
19618	FALSE		High	Unambiguous	IISLGIGDTTEPIPPTIAK	[R].IISLGIGDTTEPIPPTIAK.[A]			5.6245e-10	7.54454e-05	3.363	1	1	17	MHACOO_004623-T1	MHACOO_004623-T1 [77-95]			MHACOO_004623	MHACOO_004623-T1	0	1936.1	19	3.33295e+06	5		High	High	High	2	0.8401	0	1	1	1	968.553	-0.76	-0.00073	57.6889	6.296e-05	2.987e-11	3.363	3.44	57.5
19623	FALSE		High	Unambiguous	ILSPAASAFYEAFYGAK	[R].ILSPAASAFYEAFYGAK.[G]			2.14379e-08	7.54454e-05	2.761	1	1	3	MHACOO_004795-T1	MHACOO_004795-T1 [247-263]			MHACOO_004795	MHACOO_004795-T1	0	1805.91	17	3.38526e+06	2		High	High	High	2	0.748	0	1	1	1	903.46	1.24	0.00112	70.1973	6.296e-05	1.703e-09	2.761	2.46	70.08
19627	FALSE		High	Unambiguous	LLSSIPEAPMSVEGLTPEVDAQGFMTR	[K].LLSSIPEAPMSVEGLTPEVDAQGFMTR.[E]			9.72267e-08	7.54454e-05	2.511	1	1	1	MHACOO_003283-T1	MHACOO_003283-T1 [277-303]			MHACOO_003283	MHACOO_003283-T1	0	2875.42	27	906451	1		High	High	High	3	0.8597	0	1	1	1	959.146	1.13	0.00109	72.4905	6.296e-05	9.115e-09	2.511	3.92	72.48
19632	FALSE		High	Unambiguous	LLSTPAVGSEANVLR	[K].LLSTPAVGSEANVLR.[H]			6.11243e-07	7.54454e-05	2.207	1	1	3	MHACOO_006804-T1	MHACOO_006804-T1 [144-158]			MHACOO_006804	MHACOO_006804-T1	0	1526.85	15	3.18889e+06	2		High	High	High	2	0.7529	0	1	1	1	763.93	-0.57	-0.00044	41.6648	6.296e-05	7.024e-08	2.207	2.59	41.78
19633	FALSE		High	Unambiguous	IISTQNSYSLLVR	[K].IISTQNSYSLLVR.[S]			5.93037e-07	7.54454e-05	2.212	1	2	3	MHACOO_000903-T1	MHACOO_000903-T1 [251-263]			MHACOO_000903	MHACOO_000903-T1; MHACOO_000903-T2	0	1493.83	13	4.86321e+06	2		High	High	High	2	0.8211	0	1	1	1	747.422	2.71	0.00202	43.7729	6.296e-05	6.798e-08	2.212	2.46	43.9
19634	FALSE		High	Unambiguous	LISVSTTGAHFDTK	[R].LISVSTTGAHFDTK.[L]			6.31896e-05	7.54454e-05	1.44	1	1	2	MHACOO_005942-T1	MHACOO_005942-T1 [297-310]			MHACOO_005942	MHACOO_005942-T1	0	1476.77	14	3.48827e+06	2		High	High	High	3	0.671	0	1	1	1	492.928	-0.46	-0.00023	34.1629	6.296e-05	1.209e-05	1.44	3.07	34.26
19635	FALSE		High	Unambiguous	LISYAESR	[K].LISYAESR.[G]			0.00207798	7.54454e-05	0.862	1	1	6	MHACOO_007322-T1	MHACOO_007322-T1 [201-208]			MHACOO_007322	MHACOO_007322-T1	0	938.494	8	1.16512e+07	2		High	High	High	2	0.4357	0	1	1	1	469.751	0.65	0.0003	19.21	6.296e-05	0.000585	0.862	1.4	19.02
19637	FALSE		High	Unambiguous	ILTADPQVK	[K].ILTADPQVK.[A]			0.000800513	7.54454e-05	1.02	1	1	1	MHACOO_007215-T1	MHACOO_007215-T1 [348-356]			MHACOO_007215	MHACOO_007215-T1	0	984.572	9	4655592	1		High	High	High	2	0.7114	0	1	1	1	492.79	0.2	0.0001	19.5432	6.296e-05	0.0002024	1.02	2.01	19.68
19639	FALSE		High	Unambiguous	LITALNEIADLLGRK	[K].LITALNEIADLLGRK.[D]			7.21809e-05	7.54454e-05	1.418	1	1	2	MHACOO_007195-T1	MHACOO_007195-T1 [225-239]			MHACOO_007195	MHACOO_007195-T1	1	1639.97	15	353859	1		High	High	High	3	0.7778	0	1	1	1	547.33	1.37	0.00075	75.4301	6.296e-05	1.397e-05	1.418	2.34	75.47
19642	FALSE		High	Unambiguous	IITAIYLK	[K].IITAIYLK.[V]			0.00115715	7.54454e-05	0.959	1	1	1	MHACOO_005222-T1	MHACOO_005222-T1 [783-790]			MHACOO_005222	MHACOO_005222-T1	0	934.597	8	1.2695e+06	1		High	High	High	2	1	0	1	1	1	467.802	-1.1	-0.00051	39.6829	6.296e-05	0.0003048	0.959	1.95	39.73
19892	FALSE		High	Unambiguous	LNLGVVGPGLVGSAFLAQMQAAAPSLLEK	[R].LNLGVVGPGLVGSAFLAQMQAAAPSLLEK.[G]			1.74277e-05	7.54454e-05	1.653	1	1	2	MHACOO_006484-T1	MHACOO_006484-T1 [5-33]			MHACOO_006484	MHACOO_006484-T1	0	2851.58	29	375225	1		High	High	High	3	0.7262	0	1	1	1	951.197	0.07	6e-05	92.6775	6.296e-05	2.898e-06	1.653	2.52	92.62
19894	FALSE		High	Unambiguous	INIIDTPGHVDFTIEVER	[R].INIIDTPGHVDFTIEVER.[AS]			4.0026e-11	7.54454e-05	3.8	1	2	8	MHACOO_003675-T1	MHACOO_003675-T1 [146-163]			MHACOO_003675	MHACOO_003675-T1; 000158	0	2068.07	18	2.98842e+06	1		High	High	High	3	0.7677	0	1	1	1	690.031	3.71	0.00256	58.5031	6.296e-05	1.59e-12	3.8	4.65	58.66
19896	FALSE		High	Unambiguous	LNLLQLAPGGHLGR	[R].LNLLQLAPGGHLGR.[F]			6.59218e-05	7.54454e-05	1.433	1	1	1	MHACOO_001076-T1	MHACOO_001076-T1 [234-247]			MHACOO_001076	MHACOO_001076-T1	0	1458.85	14	408548	1		High	High	High	3	0.6633	0	1	1	1	486.957	0.89	0.00043	51.9603	6.296e-05	1.265e-05	1.433	1.99	52.05
20256	FALSE		High	Unambiguous	IQEGRPNAADLMR	[K].IQEGRPNAADLMR.[N]			0.000722371	7.54454e-05	1.037	1	1	4	MHACOO_005334-T1	MHACOO_005334-T1 [1146-1158]			MHACOO_005334	MHACOO_005334-T1	0	1470.75	13	3.37812e+06	3		High	High	High	3	0.5703	0	1	1	1	490.922	1.39	0.00068	25.0883	6.296e-05	0.0001809	1.037	2.49	25.18
20258	FALSE		High	Unambiguous	IQELQGMGIAVK	[R].IQELQGMGIAVK.[V]			2.48997e-05	7.54454e-05	1.594	1	1	2	MHACOO_006267-T1	MHACOO_006267-T1 [132-143]			MHACOO_006267	MHACOO_006267-T1	0	1286.71	12	3.2478e+06	1		High	High	High	2	0.4643	0	1	1	1	643.858	-4.5	-0.0029	40.1583	6.296e-05	4.306e-06	1.594	2.24	40.26
20259	FALSE		High	Unambiguous	IQELQGMGIAVK	[R].IQELQGMGIAVK.[V]	1xOxidation [M7]	1xOxidation [M7]	0.000198141	7.54454e-05	1.251	1	1	1	MHACOO_006267-T1	MHACOO_006267-T1 [132-143]			MHACOO_006267	MHACOO_006267-T1	0	1302.71	12	677171	1		High	High	High	2	0.4709	0	1	1	1	651.857	-1.68	-0.0011	28.5685	6.296e-05	4.294e-05	1.251	1.72	28.49
20260	FALSE		High	Unambiguous	LQEPGSPCAPFVGQVQAQK	[K].LQEPGSPCAPFVGQVQAQK.[D]	1xCarbamidomethyl [C8]	1xCarbamidomethyl [C8]	3.42024e-11	7.54454e-05	3.826	1	1	10	MHACOO_006406-T1	MHACOO_006406-T1 [30-48]			MHACOO_006406	MHACOO_006406-T1	0	2041.02	19	7.33315e+07	3		High	High	High	2	0.8599	0	1	1	1	1021.01	-0.36	-0.00037	40.0059	6.296e-05	1.341e-12	3.826	4.64	39.88
20262	FALSE		High	Unambiguous	IQETVGPIVDDVR	[R].IQETVGPIVDDVR.[A]			8.28313e-06	7.54454e-05	1.776	1	1	2	MHACOO_000231-T1	MHACOO_000231-T1 [84-96]			MHACOO_000231	MHACOO_000231-T1	0	1440.77	13	1.62824e+06	1		High	High	High	2	0.6909	0	1	1	1	720.888	-0.56	-0.00041	38.5826	6.296e-05	1.268e-06	1.776	2.2	38.53
20265	FALSE		High	Unambiguous	LQGAPAWGSPDVLR	[R].LQGAPAWGSPDVLR.[F]			2.68548e-07	7.54454e-05	2.343	1	1	5	MHACOO_004426-T1	MHACOO_004426-T1 [383-396]			MHACOO_004426	MHACOO_004426-T1	0	1466.78	14	1.56922e+07	2		High	High	High	2	0.7778	0	1	1	1	733.892	1.64	0.0012	46.2939	6.296e-05	2.822e-08	2.343	3.24	46.14
20266	FALSE		High	Unambiguous	LQGAQGPVGAWGHEYVR	[R].LQGAQGPVGAWGHEYVR.[N]			2.86146e-09	7.54454e-05	3.094	1	1	1	MHACOO_003989-T1	MHACOO_003989-T1 [131-147]			MHACOO_003989	MHACOO_003989-T1	0	1824.91	17	1.16673e+06	1		High	High	High	3	0.8077	0	1	1	1	608.977	1.21	0.00074	36.5984	6.296e-05	1.816e-10	3.094	3.64	36.63
20271	FALSE		High	Unambiguous	IQGIGAGFIPGNLDTGLLDGVVAVK	[K].IQGIGAGFIPGNLDTGLLDGVVAVK.[S]			4.48337e-08	7.54454e-05	2.639	1	1	6	MHACOO_001295-T1	MHACOO_001295-T1 [280-304]			MHACOO_001295	MHACOO_001295-T1	0	2424.35	25	6.94527e+06	3		High	High	High	3	0.6872	0	1	1	1	808.787	-1.07	-0.00087	79.1037	6.296e-05	3.872e-09	2.639	4.7	78.98
20280	FALSE		High	Unambiguous	LQIIDPSASGGQPFAIGDKPGTR	[R].LQIIDPSASGGQPFAIGDKPGTR.[L]			0.000925414	7.54454e-05	0.996	1	1	1	MHACOO_002580-T1	MHACOO_002580-T1 [53-75]			MHACOO_002580	MHACOO_002580-T1	0	2325.22	23	2.20309e+06	1		High	High	High	3	0.7267	0	1	1	1	775.746	1.8	0.0014	49.4897	6.296e-05	0.0002373	0.996	1.5	49.25
20281	FALSE		High	Unambiguous	LQLLTPFPAWDGADLSGAK	[R].LQLLTPFPAWDGADLSGAK.[V]			5.97514e-10	7.54454e-05	3.353	1	1	4	MHACOO_000463-T1	MHACOO_000463-T1 [581-599]			MHACOO_000463	MHACOO_000463-T1	0	2000.05	19	6.62304e+06	2		High	High	High	3	0.842	0	1	1	1	667.354	-0.3	-0.0002	74.0533	6.296e-05	3.208e-11	3.353	4.43	74.11
20286	FALSE		High	Unambiguous	IQNAGTEVVEAK	[R].IQNAGTEVVEAK.[A]			3.56832e-07	7.54454e-05	2.296	1	1	2	MHACOO_004363-T1	MHACOO_004363-T1 [276-287]			MHACOO_004363	MHACOO_004363-T1	0	1258.66	12	17558812	1		High	High	High	2	0.7042	0	1	1	1	629.836	1.15	0.00072	17.4908	6.296e-05	3.871e-08	2.296	2.4	17.25
20287	FALSE		High	Unambiguous	LQNGSDIR	[R].LQNGSDIR.[G]			0.00178708	7.54454e-05	0.887	1	1	1	MHACOO_001728-T1	MHACOO_001728-T1 [95-102]			MHACOO_001728	MHACOO_001728-T1	0	902.469	8	436572	1		High	High	High	2	0.5506	0	1	1	1	451.737	-2.07	-0.00093	9.542	6.296e-05	0.0004921	0.887	1.58	9.52
20294	FALSE		High	Unambiguous	LQQAVVSAGPAGGPAVAAYALR	[K].LQQAVVSAGPAGGPAVAAYALR.[A]			9.53294e-05	7.54454e-05	1.372	1	2	2	MHACOO_003569-T1	MHACOO_003569-T1 [180-201]			MHACOO_003569	MHACOO_003569-T2; MHACOO_003569-T1	0	2067.13	22	627687	1		High	High	High	3	0.4328	0	1	1	1	689.715	-1.78	-0.00123	47.651	6.296e-05	1.901e-05	1.372	2.38	47.88
20295	FALSE		High	Unambiguous	IQQQTTGGVCAGPGLV	[R].IQQQTTGGVCAGPGLV.[-]	1xCarbamidomethyl [C10]	1xCarbamidomethyl [C10]	0.00114326	7.54454e-05	0.961	1	1	1	MHACOO_005421-T1	MHACOO_005421-T1 [1155-1170]			MHACOO_005421	MHACOO_005421-T1	0	1585.8	16	921112	1		High	High	High	2	0.5238	0	1	1	1	793.404	0.23	0.00018	37.828	6.296e-05	0.0003009	0.961	0.84	37.9
20296	FALSE		High	Unambiguous	LQSILAPEMEFGGPVAGDK	[K].LQSILAPEMEFGGPVAGDK.[G]			1.49141e-08	7.54454e-05	2.821	1	1	3	MHACOO_000671-T1	MHACOO_000671-T1 [143-161]			MHACOO_000671	MHACOO_000671-T1	0	1958.99	19	3.05412e+06	1		High	High	High	2	0.8393	0	1	1	1	979.997	-1.4	-0.00137	59.9421	6.296e-05	1.136e-09	2.821	2.8	60.08
20254	FALSE		High	Unambiguous	IQDGTGLPGSGGR	[R].IQDGTGLPGSGGR.[G]			0.000667799	7.54454e-05	1.05	1	1	1	MHACOO_004925-T1	MHACOO_004925-T1 [362-374]			MHACOO_004925	MHACOO_004925-T1	0	1214.61	13	634077	1		High	High	High	2	0.7933	0	1	1	1	607.809	-0.86	-0.00052	18.6656	6.296e-05	0.0001657	1.05	1.79	18.68
20297	FALSE		High	Unambiguous	LQSILAPEMEFGGPVAGDK	[K].LQSILAPEMEFGGPVAGDK.[G]	1xOxidation [M9]	1xOxidation [M9]	1.43396e-06	7.54454e-05	2.066	1	1	2	MHACOO_000671-T1	MHACOO_000671-T1 [143-161]			MHACOO_000671	MHACOO_000671-T1	0	1974.98	19	1.81879e+06	2		High	High	High	3	0.7785	0	1	1	1	658.997	-3.13	-0.00206	51.7635	6.296e-05	1.805e-07	2.066	3.25	51.8
20253	FALSE		High	Unambiguous	LQDFKKPGSQAEPGSFFGFESAFK	[R].LQDFKKPGSQAEPGSFFGFESAFK.[G]			0.000206707	7.54454e-05	1.244	1	1	1	MHACOO_005191-T1	MHACOO_005191-T1 [132-155]			MHACOO_005191	MHACOO_005191-T1	1	2649.3	24	308807	1		High	High	High	4	0.7092	0	1	1	1	663.081	1.72	0.00114	56.3127	6.296e-05	4.486e-05	1.244	2.51	56.3
20251	FALSE		High	Unambiguous	IQDDLWSEVLAALAATEAAAGKK	[K].IQDDLWSEVLAALAATEAAAGKK.[Y]			1.71389e-12	7.54454e-05	4.321	1	1	1	MHACOO_005961-T1	MHACOO_005961-T1 [147-169]			MHACOO_005961	MHACOO_005961-T1	1	2371.25	23	1.2202e+06	1		High	High	High	3	0.8688	0	1	1	1	791.088	-0.03	-2e-05	93.5427	6.296e-05	4.82e-14	4.321	4.42	93.43
20204	FALSE		High	Unambiguous	LPVALMVCNQAPPVGDQPSLMTFR	[R].LPVALMVCNQAPPVGDQPSLMTFR.[D]	1xCarbamidomethyl [C8]	1xCarbamidomethyl [C8]	0.000128205	7.54454e-05	1.323	1	1	1	MHACOO_002555-T1	MHACOO_002555-T1 [544-567]			MHACOO_002555	MHACOO_002555-T1	0	2641.33	24	895121	1		High	High	High	3	0.7208	0	1	1	1	881.114	-1.45	-0.00128	68.3435	6.296e-05	2.656e-05	1.323	1.97	68.28
20208	FALSE		High	Unambiguous	IPVDPFTAGVYIATMMATIEVLR	[K].IPVDPFTAGVYIATMMATIEVLR.[I]			5.77951e-12	7.54454e-05	4.12	1	1	1	MHACOO_006838-T1	MHACOO_006838-T1 [411-433]			MHACOO_006838	MHACOO_006838-T1	0	2508.32	23			NoQuanValues	High	High	High	3	0.7634	0	1	1	1	836.772	-8.46	-0.00707	104.557	6.296e-05	1.866e-13	4.12	4.86
20212	FALSE		High	Unambiguous	LPVLGGAPQK	[R].LPVLGGAPQK.[R]			0.00195634	7.54454e-05	0.872	1	1	3	MHACOO_002842-T1	MHACOO_002842-T1 [229-238]			MHACOO_002842	MHACOO_002842-T1	0	979.593	10	1.22639e+06	1		High	High	High	2	0.7083	0	1	1	1	490.3	-0.41	-0.0002	27.5983	6.296e-05	0.0005449	0.872	2.64	27.75
20213	FALSE		High	Unambiguous	LPVLGGAPQKR	[R].LPVLGGAPQKR.[A]			5.35098e-07	7.54454e-05	2.229	1	1	2	MHACOO_002842-T1	MHACOO_002842-T1 [229-239]			MHACOO_002842	MHACOO_002842-T1	1	1135.69	11	1.05294e+06	1		High	High	High	3	0.7249	0	1	1	1	379.237	1.15	0.00043	21.3363	6.296e-05	6.044e-08	2.229	3.09	21.54
20214	FALSE		High	Unambiguous	IPVLGHADGVCHIYVDAGAPSDVGAVTR	[K].IPVLGHADGVCHIYVDAGAPSDVGAVTR.[I]	1xCarbamidomethyl [C11]	1xCarbamidomethyl [C11]	1.19598e-10	7.54454e-05	3.619	1	2	4	MHACOO_004792-T2	MHACOO_004792-T2 [288-315]			MHACOO_004792	MHACOO_004792-T2; MHACOO_004792-T1	0	2846.43	28	3322606	1		High	High	High	4	0.8117	0	1	1	1	712.363	1.44	0.00103	48.1203	6.296e-05	5.366e-12	3.619	5.31	47.86
20216	FALSE		High	Unambiguous	IPVISNVDASPHADPATIK	[R].IPVISNVDASPHADPATIK.[E]			6.36669e-12	7.54454e-05	4.104	1	1	2	MHACOO_000487-T1	MHACOO_000487-T1 [278-296]			MHACOO_000487	MHACOO_000487-T1	0	1945.04	19	7529197	1		High	High	High	3	0.8324	0	1	1	1	649.017	-0.81	-0.00053	38.5222	6.296e-05	2.075e-13	4.104	5.61	38.47
20221	FALSE		High	Unambiguous	IPVTILTGFLGAGK	[R].IPVTILTGFLGAGK.[T]			2.52404e-08	7.54454e-05	2.734	1	1	2	MHACOO_004890-T1	MHACOO_004890-T1 [13-26]			MHACOO_004890	MHACOO_004890-T1	0	1386.84	14	1.08415e+06	1		High	High	High	2	0.7804	0	1	1	1	693.921	-0.62	-0.00043	70.8407	6.296e-05	2.036e-09	2.734	3.37	71.01
20225	FALSE		High	Unambiguous	LPYSPDAIYAVFTPR	[R].LPYSPDAIYAVFTPR.[G]			0.000102504	7.54454e-05	1.36	1	1	2	MHACOO_007344-T1	MHACOO_007344-T1 [392-406]			MHACOO_007344	MHACOO_007344-T1	0	1709.89	15	650965	2		High	High	High	2	0.7358	0	1	1	1	855.451	3.3	0.00282	69.7828	6.296e-05	2.063e-05	1.36	2.12	69.75
20227	FALSE		High	Unambiguous	LPYTPAFTPPPSTPVAR	[R].LPYTPAFTPPPSTPVAR.[V]			2.94939e-05	7.54454e-05	1.566	1	1	3	MHACOO_003738-T1	MHACOO_003738-T1 [1150-1166]			MHACOO_003738	MHACOO_003738-T1	0	1811.97	17	736887	1		High	High	High	3	0.6128	0	1	1	1	604.66	-1.45	-0.00087	46.8522	6.296e-05	5.183e-06	1.566	2.97	46.83
20235	FALSE		High	Unambiguous	LQAGYLFPEIAR	[K].LQAGYLFPEIAR.[R]			0.00123662	7.54454e-05	0.948	1	1	2	MHACOO_004623-T1	MHACOO_004623-T1 [52-63]			MHACOO_004623	MHACOO_004623-T1	0	1377.75	12	6766724	1		High	High	High	2	0.4149	0	1	1	1	689.38	0.26	0.00018	57.4613	6.296e-05	0.0003284	0.948	0.94	56.64
20238	FALSE		High	Unambiguous	LQAMKPTAVLVNAAR	[R].LQAMKPTAVLVNAAR.[G]			6.57216e-11	7.54454e-05	3.718	1	1	4	MHACOO_004426-T1	MHACOO_004426-T1 [298-312]			MHACOO_004426	MHACOO_004426-T1	0	1582.91	15	1.33093e+07	2		High	High	High	3	0.7025	0	1	1	1	528.308	0.36	0.00019	34.2446	6.296e-05	2.77e-12	3.718	4	34.29
20239	FALSE		High	Unambiguous	LQAMKPTAVLVNAAR	[R].LQAMKPTAVLVNAAR.[G]	1xOxidation [M4]	1xOxidation [M4]	7.66804e-05	7.54454e-05	1.408	1	1	1	MHACOO_004426-T1	MHACOO_004426-T1 [298-312]			MHACOO_004426	MHACOO_004426-T1	0	1598.9	15	2.26459e+06	1		High	High	High	3	0.5142	0	1	1	1	533.638	-3.57	-0.0019	26.2201	6.296e-05	1.5e-05	1.408	2.82	26.36
20241	FALSE		High	Unambiguous	LQAPAAAWEVEEAGLEGIASSFR	[R].LQAPAAAWEVEEAGLEGIASSFR.[C]			7.97542e-11	7.54454e-05	3.686	1	1	2	MHACOO_002108-T1	MHACOO_002108-T1 [238-260]			MHACOO_002108	MHACOO_002108-T1	0	2402.2	23	2.44177e+06	2		High	High	High	2	0.9024	0	1	1	1	1201.61	3.13	0.00375	80.9009	6.296e-05	3.414e-12	3.686	4.1	80.91
20248	FALSE		High	Unambiguous	IQDAGTEVVEAK	[R].IQDAGTEVVEAK.[G]			3.32858e-05	7.54454e-05	1.546	1	1	2	MHACOO_003134-T1	MHACOO_003134-T1 [278-289]			MHACOO_003134	MHACOO_003134-T1	0	1259.65	12	3.6315e+06	2		High	High	High	2	0.6977	0	1	1	1	630.328	1.09	0.00069	18.8874	6.296e-05	5.918e-06	1.546	2.58	18.97
20250	FALSE		High	Unambiguous	IQDDLWSEVLAALAATEAAAGK	[K].IQDDLWSEVLAALAATEAAAGK.[K]			3.86018e-07	7.54454e-05	2.283	1	1	2	MHACOO_005961-T1	MHACOO_005961-T1 [147-168]			MHACOO_005961	MHACOO_005961-T1	0	2243.16	22	433799	1		High	High	High	3	0.7395	0	1	1	1	748.39	-0.12	-9e-05	103.558	6.296e-05	4.221e-08	2.283	2.38	103.44
20252	FALSE		High	Unambiguous	IQDDPAVSPLISLTHALDACR	[R].IQDDPAVSPLISLTHALDACR.[Y]	1xCarbamidomethyl [C20]	1xCarbamidomethyl [C20]	1.32151e-08	7.54454e-05	2.841	1	1	2	MHACOO_000511-T1	MHACOO_000511-T1 [84-104]			MHACOO_000511	MHACOO_000511-T1	0	2292.17	21	567773	1		High	High	High	3	0.7186	0	1	1	1	764.726	-0.4	-0.0003	69.3721	6.296e-05	9.973e-10	2.841	2.95	69.46
20196	FALSE		High	Unambiguous	LPTLDAGAALAAVDGHFAPLIQQAK	[R].LPTLDAGAALAAVDGHFAPLIQQAK.[D]			5.73622e-09	7.54454e-05	2.979	1	1	3	MHACOO_004784-T1	MHACOO_004784-T1 [108-132]			MHACOO_004784	MHACOO_004784-T1	0	2488.36	25	1.308e+06	2		High	High	High	4	0.6543	0	1	1	1	622.845	0.52	0.00032	75.745	6.296e-05	3.949e-10	2.979	3.5	75.77
20298	FALSE		High	Unambiguous	LQSILAPEMEFGGPVAGDKGDALYAMELALSLEK	[K].LQSILAPEMEFGGPVAGDKGDALYAMELALSLEK.[L]			5.0367e-11	7.54454e-05	3.762	1	1	2	MHACOO_000671-T1	MHACOO_000671-T1 [143-176]			MHACOO_000671	MHACOO_000671-T1	1	3563.8	34	5.12756e+06	2		High	High	High	3	0.8515	0	1	1	1	1188.61	0.16	0.00019	86.3576	6.296e-05	2.063e-12	3.762	5.05	86.19
20304	FALSE		High	Unambiguous	LQSVTVADALK	[R].LQSVTVADALK.[H]			0.000543766	7.54454e-05	1.084	1	1	1	MHACOO_003905-T1	MHACOO_003905-T1 [238-248]			MHACOO_003905	MHACOO_003905-T1	0	1144.66	11	1.8668e+06	1		High	High	High	2	0.5319	0	1	1	1	572.833	0.73	0.00042	35.2717	6.296e-05	0.0001316	1.084	1.41	35.37
20376	FALSE		High	Unambiguous	IRLENEIQTYR	[K].IRLENEIQTYR.[SG]			2.06432e-05	7.54454e-05	1.625	1	6	2	136	000136 [440-450]			cra|hCP1812051| keratin 10 (epidermolytic hyperkeratosis; keratosis palmaris et plantaris) [Homo sapiens (contaminant)]	000131; 000136; 000129; 000122; 000130; 000133	1	1434.77	11	1.38889e+07	2		High	High	High	2	0.6176	0	1	1	1	717.888	-0.39	-0.00028	31.4406	6.296e-05	3.493e-06	1.625	1.7	31.47
20377	FALSE		High	Unambiguous	LRLPDAASHASVVAALK	[K].LRLPDAASHASVVAALK.[A]			4.0577e-06	7.54454e-05	1.894	1	1	1	MHACOO_002118-T1	MHACOO_002118-T1 [58-74]			MHACOO_002118	MHACOO_002118-T1	1	1718.99	17	398539	1		High	High	High	3	0.7645	0	1	1	1	573.668	-0.45	-0.00026	40.1599	6.296e-05	5.728e-07	1.894	3.44	40.16
20382	FALSE		High	Unambiguous	LRPADADIHDLVSGYVGGAGEAVALICEVTPK	[R].LRPADADIHDLVSGYVGGAGEAVALICEVTPK.[E]	1xCarbamidomethyl [C27]	1xCarbamidomethyl [C27]	6.21486e-08	7.54454e-05	2.585	1	1	2	MHACOO_002684-T1	MHACOO_002684-T1 [122-153]			MHACOO_002684	MHACOO_002684-T1	0	3293.68	32	304763	1		High	High	High	4	0.6622	0	1	1	1	824.178	1.65	0.00136	82.6563	6.296e-05	5.533e-09	2.585	2.22	82.53
20385	FALSE		High	Unambiguous	IRPEGVNVDFTGAR	[R].IRPEGVNVDFTGAR.[V]			1.95202e-06	7.54454e-05	2.015	1	1	3	MHACOO_005941-T1	MHACOO_005941-T1 [470-483]			MHACOO_005941	MHACOO_005941-T1	0	1530.8	14	5.50334e+06	2		High	High	High	3	0.7972	0	1	1	1	510.939	0.78	0.0004	33.1571	6.296e-05	2.544e-07	2.015	3.6	33.24
20387	FALSE		High	Unambiguous	LRPSSQYDSEYWTTNSGAPVWNNNNSLTVGPR	[K].LRPSSQYDSEYWTTNSGAPVWNNNNSLTVGPR.[G]			6.77392e-11	7.54454e-05	3.713	1	1	4	MHACOO_007310-T1	MHACOO_007310-T1 [5-36]			MHACOO_007310	MHACOO_007310-T1	0	3610.69	32	7520691	2		High	High	High	4	0.8775	0	1	1	1	903.431	2.65	0.00239	53.2962	6.296e-05	2.862e-12	3.713	4.49	53.13
20388	FALSE		High	Unambiguous	LRPVDCETGKPFAALVPGYVSR	[K].LRPVDCETGKPFAALVPGYVSR.[S]	1xCarbamidomethyl [C6]	1xCarbamidomethyl [C6]	1.79894e-08	7.54454e-05	2.79	1	1	3	MHACOO_006376-T1	MHACOO_006376-T1 [230-251]			MHACOO_006376	MHACOO_006376-T1	0	2432.28	22	4.53227e+06	2		High	High	High	4	0.6824	0	1	1	1	608.824	0.11	7e-05	48.2048	6.296e-05	1.404e-09	2.79	3.81	48.47
20400	FALSE		High	Unambiguous	LRVPAGPSSGVCNDYVPMESVR	[R].LRVPAGPSSGVCNDYVPMESVR.[T]	1xCarbamidomethyl [C12]	1xCarbamidomethyl [C12]	1.89667e-09	7.54454e-05	3.162	1	1	2	MHACOO_002446-T1	MHACOO_002446-T1 [313-334]			MHACOO_002446	MHACOO_002446-T1	1	2390.16	22	2.08734e+06	1		High	High	High	3	0.8294	0	1	1	1	797.393	2.07	0.00165	42.7189	6.296e-05	1.153e-10	3.162	3.81	42.9
20401	FALSE		High	Unambiguous	LRVPAGPSSGVCNDYVPMESVR	[R].LRVPAGPSSGVCNDYVPMESVR.[T]	1xCarbamidomethyl [C12]; 1xOxidation [M18]	1xCarbamidomethyl [C12]; 1xOxidation [M18]	4.49022e-07	7.54454e-05	2.258	1	1	1	MHACOO_002446-T1	MHACOO_002446-T1 [313-334]			MHACOO_002446	MHACOO_002446-T1	1	2406.15	22	457576	1		High	High	High	3	0.7	0	1	1	1	802.724	1.89	0.00151	37.537	6.296e-05	4.993e-08	2.258	2.7	37.65
20408	FALSE		High	Unambiguous	LSAAGAGIQGSGWAWLGYDPAAR	[R].LSAAGAGIQGSGWAWLGYDPAAR.[R]			0.000692454	7.54454e-05	1.044	1	2	8	MHACOO_007222-T1	MHACOO_007222-T1 [136-158]			MHACOO_007222	MHACOO_007222-T1; MHACOO_007222-T2	0	2275.13	23	2.92645e+06	4		High	High	High	2	0.8933	0	1	1	1	1138.07	-0.39	-0.00045	67.8008	6.296e-05	0.0001727	1.044	1.5	67.91
20409	FALSE		High	Unambiguous	LSAAIDGQADVPPGVFTAMLAK	[K].LSAAIDGQADVPPGVFTAMLAK.[I]			1.04704e-06	7.54454e-05	2.118	1	1	2	MHACOO_005748-T1	MHACOO_005748-T1 [379-400]			MHACOO_005748	MHACOO_005748-T1	0	2172.14	22	757013	1		High	High	High	3	0.6679	0	1	1	1	724.717	-0.71	-0.00051	67.6323	6.296e-05	1.271e-07	2.118	2.65	67.54
20410	FALSE		High	Unambiguous	LSAALGPADSPK	[R].LSAALGPADSPK.[A]			0.000169317	7.54454e-05	1.277	1	1	1	MHACOO_003824-T1	MHACOO_003824-T1 [81-92]			MHACOO_003824	MHACOO_003824-T1	0	1126.61	12	313420	1		High	High	High	2	0.6617	0	1	1	1	563.81	2.82	0.00159	22.5564	6.296e-05	3.614e-05	1.277	2.69	22.51
20418	FALSE		High	Unambiguous	LSADFDNFRK	[R].LSADFDNFRK.[R]			4.98399e-06	7.54454e-05	1.86	1	1	1	MHACOO_003168-T1	MHACOO_003168-T1 [154-163]			MHACOO_003168	MHACOO_003168-T1	1	1212.6	10	2.90785e+06	1		High	High	High	3	0.7508	0	1	1	1	404.872	-0.59	-0.00024	30.8042	6.296e-05	7.21e-07	1.86	3.21	30.83
20421	FALSE		High	Unambiguous	LSAEDVAALR	[R].LSAEDVAALR.[A]			0.000437437	7.54454e-05	1.12	1	1	1	MHACOO_005083-T1	MHACOO_005083-T1 [49-58]			MHACOO_005083	MHACOO_005083-T1	0	1044.57	10	356064	1		High	High	High	2	0.5445	0	1	1	1	522.788	0.93	0.00048	37.682	6.296e-05	0.0001037	1.12	1.91	37.64
20431	FALSE		High	Unambiguous	ISAGQGPTQAEVTK	[R].ISAGQGPTQAEVTK.[A]			1.53955e-07	7.54454e-05	2.435	1	1	1	MHACOO_005209-T1	MHACOO_005209-T1 [335-348]			MHACOO_005209	MHACOO_005209-T1	0	1386.72	14	1.55102e+06	1		High	High	High	2	0.6815	0	1	1	1	693.865	0.01	1e-05	16.358	6.296e-05	1.523e-08	2.435	2.92	16.49
20432	FALSE		High	Unambiguous	ISALAALVDAACPER	[R].ISALAALVDAACPER.[E]	1xCarbamidomethyl [C12]	1xCarbamidomethyl [C12]	1.02665e-07	7.54454e-05	2.502	1	1	1	MHACOO_003793-T1	MHACOO_003793-T1 [808-822]			MHACOO_003793	MHACOO_003793-T1	0	1556.81	15	130029600	1		High	High	High	2	0.7434	0	1	1	1	778.909	-0.18	-0.00014	64.2819	6.296e-05	9.661e-09	2.502	4.17	64.95
20366	FALSE		High	Unambiguous	LRGESMQAAADASPSGMVSVIGLDAAK	[K].LRGESMQAAADASPSGMVSVIGLDAAK.[V]	2xOxidation [M6; M17]	2xOxidation [M6; M17]	5.85015e-08	7.54454e-05	2.595	1	1	1	MHACOO_000487-T1	MHACOO_000487-T1 [164-190]			MHACOO_000487	MHACOO_000487-T1	1	2664.3	27	479287	1		High	High	High	3	0.7085	0	1	1	1	888.771	0.85	0.00075	37.2733	6.296e-05	5.174e-09	2.595	2.95	37.31
20299	FALSE		High	Unambiguous	LQSILAPEMEFGGPVAGDKGDALYAMELALSLEK	[K].LQSILAPEMEFGGPVAGDKGDALYAMELALSLEK.[L]	1xOxidation [M]	1xOxidation [M9; M26]	5.7625e-06	7.54454e-05	1.836	1	1	3	MHACOO_000671-T1	MHACOO_000671-T1 [143-176]			MHACOO_000671	MHACOO_000671-T1	1	3579.8	34	2.20233e+06	3		High	High	High	4	0.321	0	1	1	1	895.703	-1.3	-0.00116	77.0807	6.296e-05	8.452e-07	1.836	3.24	81.71
20365	FALSE		High	Unambiguous	LRGESMQAAADASPSGMVSVIGLDAAK	[K].LRGESMQAAADASPSGMVSVIGLDAAK.[V]	1xOxidation [M]	1xOxidation [M6; M17]	4.24588e-08	7.54454e-05	2.648	1	1	2	MHACOO_000487-T1	MHACOO_000487-T1 [164-190]			MHACOO_000487	MHACOO_000487-T1	1	2648.3	27	1.24557e+06	2		High	High	High	3	0.6412	0	1	1	1	883.438	-0.84	-0.00074	48.184	6.296e-05	3.631e-09	2.648	3.01	48.22
20355	FALSE		High	Unambiguous	LRELGEELADRFR	[K].LRELGEELADRFR.[A]			9.36156e-05	7.54454e-05	1.375	1	1	1	MHACOO_005873-T1	MHACOO_005873-T1 [608-620]			MHACOO_005873	MHACOO_005873-T1	2	1603.86	13	797251	1		High	High	High	4	0.6693	0	1	1	1	401.719	0.27	0.00011	42.6741	6.296e-05	1.861e-05	1.375	3.78	42.7
20306	FALSE		High	Unambiguous	IQTDGLVDAVVWNPWIEK	[R].IQTDGLVDAVVWNPWIEK.[A]			1.21978e-05	7.54454e-05	1.712	1	1	2	MHACOO_004277-T1	MHACOO_004277-T1 [225-242]			MHACOO_004277	MHACOO_004277-T1	0	2083.09	18	2.06774e+06	1		High	High	High	3	0.709	0	1	1	1	695.034	0.77	0.00053	76.591	6.296e-05	1.938e-06	1.712	1.89	76.76
20307	FALSE		High	Unambiguous	LQTMTTTDTR	[R].LQTMTTTDTR.[N]			9.88516e-05	7.54454e-05	1.366	1	1	1	MHACOO_001307-T1	MHACOO_001307-T1 [79-88]			MHACOO_001307	MHACOO_001307-T1	0	1167.57	10	1.08205e+06	1		High	High	High	2	0.8304	0	1	1	1	584.288	0.84	0.00049	14.1282	6.296e-05	1.986e-05	1.366	2.24	14.21
20310	FALSE		High	Unambiguous	IQVEHPVTEMITGVDLIQEQIR	[R].IQVEHPVTEMITGVDLIQEQIR.[A]			0.000908794	7.54454e-05	0.999	1	1	1	MHACOO_000387-T1	MHACOO_000387-T1 [365-386]			MHACOO_000387	MHACOO_000387-T1	0	2548.34	22			NoQuanValues	High	High	High	3	0.7519	0	1	1	1	850.12	1.13	0.00096	68.7262	6.296e-05	0.000233	0.999	1.33
20311	FALSE		High	Unambiguous	IQVEHTITEEVTGVDLVQAQIR	[R].IQVEHTITEEVTGVDLVQAQIR.[I]			1.91975e-09	7.54454e-05	3.16	1	1	2	MHACOO_006184-T1	MHACOO_006184-T1 [379-400]			MHACOO_006184	MHACOO_006184-T1	0	2478.32	22	863168	1		High	High	High	3	0.7938	0	1	1	1	826.779	1.65	0.00136	57.6698	6.296e-05	1.167e-10	3.16	4.17	57.68
20312	FALSE		High	Unambiguous	LQVGVFSATLPPEALEITR	[K].LQVGVFSATLPPEALEITR.[K]			6.49349e-07	7.54454e-05	2.197	1	2	5	MHACOO_004648-T2	MHACOO_004648-T2 [211-229]			MHACOO_004648	MHACOO_004648-T2; MHACOO_004648-T3	0	2041.13	19	899797	2		High	High	High	2	0.7087	0	1	1	1	1021.07	4.19	0.00427	71.3275	6.296e-05	7.511e-08	2.197	2.06	71.43
20316	FALSE		High	Unambiguous	IQYATLCISENPGCHFIATNTDAR	[K].IQYATLCISENPGCHFIATNTDAR.[T]	2xCarbamidomethyl [C7; C14]	2xCarbamidomethyl [C7; C14]	1.05967e-14	7.54454e-05	5.162	1	2	6	MHACOO_005074-T1	MHACOO_005074-T1 [215-238]			MHACOO_005074	MHACOO_005074-T2; MHACOO_005074-T1	0	2752.28	24	1.39218e+07	2		High	High	High	3	0.8961	0	1	1	1	918.1	1.57	0.00144	50.1398	6.296e-05	1.452e-15	5.162	5.39	50.29
20317	FALSE		High	Unambiguous	IQYGGSVTAANAPTLAACPDVDGFLVGGASLKPEFADIVR	[R].IQYGGSVTAANAPTLAACPDVDGFLVGGASLKPEFADIVR.[A]	1xCarbamidomethyl [C18]	1xCarbamidomethyl [C18]	2.15986e-15	7.54454e-05	5.425	1	1	4	MHACOO_000641-T1	MHACOO_000641-T1 [259-298]			MHACOO_000641	MHACOO_000641-T1	0	4048.05	40	5.75621e+06	2		High	High	High	4	0.8558	0	1	1	1	1012.77	4.22	0.00428	75.0983	6.296e-05	7.826e-16	5.425	4.23	74.92
20324	FALSE		High	Unambiguous	LRADEADVRPWAEATFGLK	[K].LRADEADVRPWAEATFGLK.[S]			0.000264856	7.54454e-05	1.203	1	1	1	MHACOO_002357-T1	MHACOO_002357-T1 [376-394]			MHACOO_002357	MHACOO_002357-T1	1	2145.11	19	1.2454e+06	1		High	High	High	4	0.6928	0	1	1	1	537.033	0.02	1e-05	53.7566	6.296e-05	5.918e-05	1.203	3.45	53.77
20339	FALSE		High	Unambiguous	LRDAGCLNAVICHDPAVPTADLVAK	[R].LRDAGCLNAVICHDPAVPTADLVAK.[A]	2xCarbamidomethyl [C6; C12]	2xCarbamidomethyl [C6; C12]	1.12414e-07	7.54454e-05	2.487	1	1	2	MHACOO_003231-T1	MHACOO_003231-T1 [196-220]			MHACOO_003231	MHACOO_003231-T1	1	2676.36	25	2.12186e+06	2		High	High	High	4	0.7867	0	1	1	1	669.847	2.77	0.00185	46.943	6.296e-05	1.073e-08	2.487	4.5	47.04
20340	FALSE		High	Unambiguous	IRDAVLLHSVK	[R].IRDAVLLHSVK.[V]			6.47367e-05	7.54454e-05	1.436	1	1	2	MHACOO_006134-T1	MHACOO_006134-T1 [287-297]			MHACOO_006134	MHACOO_006134-T1	1	1250.76	11	2.35498e+06	2		High	High	High	3	0.7084	0	1	1	1	417.591	0.54	0.00022	20.4	6.296e-05	1.237e-05	1.436	3.67	20.49
20341	FALSE		High	Unambiguous	LRDCVPLADAVESAQR	[R].LRDCVPLADAVESAQR.[R]	1xCarbamidomethyl [C4]	1xCarbamidomethyl [C4]	8.24537e-09	7.54454e-05	2.919	1	1	2	MHACOO_006248-T1	MHACOO_006248-T1 [128-143]			MHACOO_006248	MHACOO_006248-T1	1	1799.91	16	3653164	1		High	High	High	3	0.7601	0	1	1	1	600.64	-0.86	-0.00052	38.5238	6.296e-05	5.889e-10	2.919	5.42	38.49
20342	FALSE		High	Unambiguous	LRDDAVLAAAEALAGAVTPADLEAGR	[R].LRDDAVLAAAEALAGAVTPADLEAGR.[I]			6.36703e-08	7.54454e-05	2.581	1	1	1	MHACOO_004295-T1	MHACOO_004295-T1 [556-581]			MHACOO_004295	MHACOO_004295-T1	1	2536.34	26	796605	1		High	High	High	3	0.7202	0	1	1	1	846.119	2.39	0.00202	81.3241	6.296e-05	5.71e-09	2.581	4.11	81.37
20343	FALSE		High	Unambiguous	LRDELVDDSLLGDQPAFAK	[K].LRDELVDDSLLGDQPAFAK.[A]			2.75543e-06	7.54454e-05	1.958	1	1	2	MHACOO_005748-T1	MHACOO_005748-T1 [75-93]			MHACOO_005748	MHACOO_005748-T1	1	2102.08	19	5.48502e+06	1		High	High	High	3	0.7106	0	1	1	1	701.362	-2	-0.0014	54.5017	6.296e-05	3.724e-07	1.958	3.11	54.46
20348	FALSE		High	Unambiguous	LRDNAAGFGDLTPAGAAAALPR	[R].LRDNAAGFGDLTPAGAAAALPR.[L]			1.00973e-06	7.54454e-05	2.124	1	1	2	MHACOO_001955-T1	MHACOO_001955-T1 [539-560]			MHACOO_001955	MHACOO_001955-T1	1	2125.11	22	1175796	2		High	High	High	3	0.7239	0	1	1	1	709.044	1.17	0.00083	50.548	6.296e-05	1.225e-07	2.124	3.73	50.56
20351	FALSE		High	Unambiguous	IREEDLPFEK	[K].IREEDLPFEK.[E]			0.000636283	7.54454e-05	1.058	1	1	7	MHACOO_005256-T1	MHACOO_005256-T1 [79-88]			MHACOO_005256	MHACOO_005256-T1	1	1275.66	10	9.11183e+06	2		High	High	High	3	0.6996	0	1	1	1	425.89	-1.03	-0.00044	32.2582	6.296e-05	0.0001568	1.058	2.43	32.07
20364	FALSE		High	Unambiguous	LRGESMQAAADASPSGMVSVIGLDAAK	[K].LRGESMQAAADASPSGMVSVIGLDAAK.[V]			3.02121e-17	7.54454e-05	6.131	1	1	2	MHACOO_000487-T1	MHACOO_000487-T1 [164-190]			MHACOO_000487	MHACOO_000487-T1	1	2632.31	27	3.02144e+06	1		High	High	High	3	0.8691	0	1	1	1	878.109	1.57	0.00138	53.234	6.296e-05	1.48e-16	6.131	6.95	53.24
20191	FALSE		High	Unambiguous	LPTEATEIER	[R].LPTEATEIER.[A]			5.20721e-05	7.54454e-05	1.472	1	1	1	MHACOO_000696-T1	MHACOO_000696-T1 [285-294]			MHACOO_000696	MHACOO_000696-T1	0	1158.6	10	1.37829e+06	1		High	High	High	2	0.5409	0	1	1	1	579.804	1.17	0.00068	25.4561	6.296e-05	9.748e-06	1.472	2.57	25.6
20187	FALSE		High	Unambiguous	LPSVGDVTAAGAGADADK	[R].LPSVGDVTAAGAGADADK.[-]			1.82639e-06	7.54454e-05	2.026	1	1	2	MHACOO_006857-T1	MHACOO_006857-T1 [151-168]			MHACOO_006857	MHACOO_006857-T1	0	1614.8	18	690951	1		High	High	High	2	0.6826	0	1	1	1	807.9	-2.09	-0.00168	38.0047	6.296e-05	2.366e-07	2.026	2.3	37.9
20186	FALSE		High	Unambiguous	IPSSVDVEGIK	[K].IPSSVDVEGIK.[I]			0.000205461	7.54454e-05	1.245	1	1	2	MHACOO_002450-T1	MHACOO_002450-T1 [235-245]			MHACOO_002450	MHACOO_002450-T1	0	1143.63	11	7.92166e+06	1		High	High	High	2	0.5598	0	1	1	1	572.317	1.43	0.00082	33.2255	6.296e-05	4.458e-05	1.245	2.59	33.09
19958	FALSE		High	Unambiguous	LPADTLAFMFETHAPPR	[R].LPADTLAFMFETHAPPR.[V]			1.4317e-11	7.54454e-05	3.97	1	1	1	MHACOO_002210-T1	MHACOO_002210-T1 [332-348]			MHACOO_002210	MHACOO_002210-T1	0	1913.96	17	671505	1		High	High	High	3	0.7403	0	1	1	1	638.657	-0.06	-4e-05	63.8924	6.296e-05	5.103e-13	3.97	4.62	63.95
19962	FALSE		High	Unambiguous	LPAFTLPEPATGK	[R].LPAFTLPEPATGK.[D]			4.71279e-07	7.54454e-05	2.25	1	1	3	MHACOO_002842-T1	MHACOO_002842-T1 [73-85]			MHACOO_002842	MHACOO_002842-T1	0	1341.74	13	5305482	1		High	High	High	2	0.6022	0	1	1	1	671.374	-0.15	-0.0001	50.5304	6.296e-05	5.253e-08	2.25	2.74	50.43
19963	FALSE		High	Unambiguous	LPAFTVDAGTALGPLLR	[R].LPAFTVDAGTALGPLLR.[E]			2.8789e-05	7.54454e-05	1.57	1	1	2	MHACOO_004086-T1	MHACOO_004086-T1 [354-370]			MHACOO_004086	MHACOO_004086-T1	0	1711.97	17	462866	2		High	High	High	2	0.6413	0	1	1	1	856.49	-1.08	-0.00093	71.1588	6.296e-05	5.037e-06	1.57	1.84	71.22
19966	FALSE		High	Unambiguous	LPAGEVGYPGGIFDPLGFAK	[K].LPAGEVGYPGGIFDPLGFAK.[G]			5.31844e-11	7.54454e-05	3.753	1	1	3	MHACOO_000272-T1	MHACOO_000272-T1 [152-171]			MHACOO_000272	MHACOO_000272-T1	0	2005.04	20	2.41401e+06	2		High	High	High	2	0.8567	0	1	1	1	1003.03	0.41	0.00042	73.2822	6.296e-05	2.185e-12	3.753	3.14	73.17
19970	FALSE		High	Unambiguous	LPAGSLPPR	[K].LPAGSLPPR.[L]			0.000753579	7.54454e-05	1.03	1	1	7	MHACOO_002446-T1	MHACOO_002446-T1 [304-312]			MHACOO_002446	MHACOO_002446-T1	0	907.536	9	1.13564e+06	3		High	High	High	2	0.7035	0	1	1	1	454.272	1.47	0.00067	19.5703	6.296e-05	0.0001893	1.03	1.99	19.71
19971	FALSE		High	Unambiguous	LPAGTDVPLFMQGIMHLTQGSK	[R].LPAGTDVPLFMQGIMHLTQGSK.[C]			3.18048e-19	7.54454e-05	6.884	1	1	3	MHACOO_004624-T1	MHACOO_004624-T1 [111-132]			MHACOO_004624	MHACOO_004624-T1	0	2341.2	22	2892456	1		High	High	High	3	0.8431	0	1	1	1	781.072	-0.76	-0.00059	77.1	6.296e-05	2.507e-17	6.884	7.2	77
19972	FALSE		High	Unambiguous	LPAGTDVPLFMQGIMHLTQGSK	[R].LPAGTDVPLFMQGIMHLTQGSK.[C]	1xOxidation [M15]	1xOxidation [M15]	5.0598e-08	7.54454e-05	2.619	1	1	2	MHACOO_004624-T1	MHACOO_004624-T1 [111-132]			MHACOO_004624	MHACOO_004624-T1	0	2357.2	22	746725	2		High	High	High	3	0.1372	0	1	1	1	786.41	6.38	0.00502	70.5186	6.296e-05	4.429e-09	2.619	3.28	70.51
19975	FALSE		High	Unambiguous	LPAGWEAALPTFTPEDK	[K].LPAGWEAALPTFTPEDK.[G]			3.17597e-12	7.54454e-05	4.219	1	1	11	MHACOO_003229-T1	MHACOO_003229-T1 [383-399]			MHACOO_003229	MHACOO_003229-T1	0	1842.93	17	1.60337e+07	3		High	High	High	2	0.8471	0	1	1	1	921.967	-0.45	-0.00041	63.9213	6.296e-05	9.578e-14	4.219	5.82	63.91
19976	FALSE		High	Unambiguous	LPALNVPEAFIAR	[R].LPALNVPEAFIAR.[H]			2.43046e-05	7.54454e-05	1.598	1	1	6	MHACOO_003591-T1	MHACOO_003591-T1 [305-317]			MHACOO_003591	MHACOO_003591-T1	0	1410.81	13	1.05104e+06	2		High	High	High	2	0.6026	0	1	1	1	705.907	-3.1	-0.00219	60.5864	6.296e-05	4.184e-06	1.598	3.07	60.76
19977	FALSE		High	Unambiguous	IPALSDNYIWLLVAQDGER	[R].IPALSDNYIWLLVAQDGER.[G]			0.00219388	7.54454e-05	0.853	1	1	1	MHACOO_004334-T1	MHACOO_004334-T1 [68-86]			MHACOO_004334	MHACOO_004334-T1	0	2173.13	19			NoQuanValues	High	High	High	2	0.5619	0	1	1	1	1087.07	0.77	0.00083	80.0224	6.296e-05	0.0006217	0.853	1.05
19978	FALSE		High	Unambiguous	LPALTSAAVYEVPVASLLK	[R].LPALTSAAVYEVPVASLLK.[A]			2.6893e-14	7.54454e-05	5.008	1	1	4	MHACOO_007188-T1	MHACOO_007188-T1 [805-823]			MHACOO_007188	MHACOO_007188-T1	0	1942.13	19	3.41677e+06	2		High	High	High	2	0.824	0	1	1	1	971.565	-1.4	-0.00136	73.4059	6.296e-05	2.089e-15	5.008	5.17	73.38
19983	FALSE		High	Unambiguous	LPAPWDAADAAR	[R].LPAPWDAADAAR.[L]			4.84272e-05	7.54454e-05	1.484	1	2	1	MHACOO_006653-T2	MHACOO_006653-T2 [374-385]			MHACOO_006653	MHACOO_006653-T2; MHACOO_006653-T1	0	1253.63	12	815595	1		High	High	High	2	0.6026	0	1	1	1	627.317	-0.34	-0.00021	42.7986	6.296e-05	8.992e-06	1.484	1.56	42.68
19989	FALSE		High	Unambiguous	IPATWEGIAAAGK	[R].IPATWEGIAAAGK.[L]			1.01431e-07	7.54454e-05	2.504	1	1	1	MHACOO_000320-T1	MHACOO_000320-T1 [191-203]			MHACOO_000320	MHACOO_000320-T1	0	1284.69	13	2873669	1		High	High	High	2	0.7324	0	1	1	1	642.849	-2.36	-0.00151	42.9857	6.296e-05	9.578e-09	2.504	2.99	43.1
19993	FALSE		High	Unambiguous	IPAVVSLVEK	[R].IPAVVSLVEK.[L]			1.611e-05	7.54454e-05	1.666	1	1	7	MHACOO_006303-T1	MHACOO_006303-T1 [376-385]			MHACOO_006303	MHACOO_006303-T1	0	1054.65	10	19238604	1		High	High	High	2	0.8475	0	1	1	1	527.829	0.03	1e-05	44.2812	6.296e-05	2.648e-06	1.666	2.95	44.15
19998	FALSE		High	Unambiguous	LPCIFVVENNK	[K].LPCIFVVENNK.[W]	1xCarbamidomethyl [C3]	1xCarbamidomethyl [C3]	2.6253e-06	7.54454e-05	1.966	1	1	1	MHACOO_005813-T1	MHACOO_005813-T1 [241-251]			MHACOO_005813	MHACOO_005813-T1	0	1332.7	11	2829517	1		High	High	High	2	0.5987	0	1	1	1	666.853	-0.03	-2e-05	48.2887	6.296e-05	3.527e-07	1.966	1.57	48.72
19945	FALSE		High	Unambiguous	INYANPDMVGHTGDLAATIR	[R].INYANPDMVGHTGDLAATIR.[A]	1xOxidation [M8]	1xOxidation [M8]	6.14951e-07	7.54454e-05	2.206	1	1	1	MHACOO_003611-T1	MHACOO_003611-T1 [420-439]			MHACOO_003611	MHACOO_003611-T1	0	2145.04	20	3.07162e+06	1		High	High	High	3	0.5319	0	1	1	1	715.678	-9.14	-0.00654	39.0706	6.296e-05	7.067e-08	2.206	2.82	39.22
20013	FALSE		High	Unambiguous	IPDTLLIDAMGGPAAAK	[K].IPDTLLIDAMGGPAAAK.[A]			3.17614e-08	7.54454e-05	2.696	1	1	2	MHACOO_005336-T1	MHACOO_005336-T1 [81-97]			MHACOO_005336	MHACOO_005336-T1	0	1653.89	17	2.19023e+06	2		High	High	High	2	0.7715	0	1	1	1	827.448	0.3	0.00024	61.3016	6.296e-05	2.638e-09	2.696	3.37	61.28
19944	FALSE		High	Unambiguous	INYANPDMVGHTGDLAATIR	[R].INYANPDMVGHTGDLAATIR.[A]			1.54409e-13	7.54454e-05	4.719	1	1	4	MHACOO_003611-T1	MHACOO_003611-T1 [420-439]			MHACOO_003611	MHACOO_003611-T1	0	2129.04	20	1.93242e+07	2		High	High	High	3	0.8258	0	1	1	1	710.353	-0.1	-7e-05	44.8863	6.296e-05	4.126e-15	4.719	5.51	45.03
19939	FALSE		High	Unambiguous	LNVLSNPTLTVNGVR	[R].LNVLSNPTLTVNGVR.[A]			6.13076e-05	7.54454e-05	1.445	1	1	1	MHACOO_002371-T1	MHACOO_002371-T1 [472-486]			MHACOO_002371	MHACOO_002371-T1	0	1596.91	15	342939	1		High	High	High	2	0.7539	0	1	1	1	798.958	0.68	0.00054	47.2989	6.296e-05	1.165e-05	1.445	1.91	47.32
19897	FALSE		High	Unambiguous	INLITDPLDISDELPNDYR	[K].INLITDPLDISDELPNDYR.[N]			2.81431e-08	7.54454e-05	2.716	1	1	1	MHACOO_006772-T1	MHACOO_006772-T1 [27-45]			MHACOO_006772	MHACOO_006772-T1	0	2216.11	19	446465	1		High	High	High	2	0.8022	0	1	1	1	1108.56	-0.04	-5e-05	74.1849	6.296e-05	2.299e-09	2.716	2.68	74.14
19898	FALSE		High	Unambiguous	LNLMEDPLDISNDLPSDYR	[K].LNLMEDPLDISNDLPSDYR.[N]			4.86463e-10	7.54454e-05	3.387	1	1	1	MHACOO_006771-T1	MHACOO_006771-T1 [28-46]			MHACOO_006771	MHACOO_006771-T1	0	2220.05	19	301928	1		High	High	High	2	0.8567	0	1	1	1	1110.53	0.3	0.00034	73.5342	6.296e-05	2.544e-11	3.387	3.21	73.56
19899	FALSE		High	Unambiguous	LNLMEDPLDISNDLPSDYR	[K].LNLMEDPLDISNDLPSDYR.[N]	1xOxidation [M4]	1xOxidation [M4]	1.74277e-05	7.54454e-05	1.653	1	1	2	MHACOO_006771-T1	MHACOO_006771-T1 [28-46]			MHACOO_006771	MHACOO_006771-T1	0	2236.04	19	965414	2		High	High	High	3	0.7323	0	1	1	1	746.018	-2.31	-0.00172	66.0342	6.296e-05	2.892e-06	1.653	2.69	66.23
19900	FALSE		High	Unambiguous	LNLMEDPLDISNDLPSDYRNWASVMGR	[K].LNLMEDPLDISNDLPSDYRNWASVMGR.[V]			5.02166e-05	7.54454e-05	1.478	1	1	1	MHACOO_006771-T1	MHACOO_006771-T1 [28-54]			MHACOO_006771	MHACOO_006771-T1	1	3121.47	27	426960	1		High	High	High	3	0.8723	0	1	1	1	1041.16	-2.83	-0.00295	82.6611	6.296e-05	9.375e-06	1.478	1.88	82.49
19901	FALSE		High	Unambiguous	LNLMEDPLDISNDLPSDYRNWASVMGR	[K].LNLMEDPLDISNDLPSDYRNWASVMGR.[V]	1xOxidation [M4]	1xOxidation [M4; M25]	8.48594e-06	7.54454e-05	1.772	1	1	1	MHACOO_006771-T1	MHACOO_006771-T1 [28-54]			MHACOO_006771	MHACOO_006771-T1	1	3137.47	27	687444	1		High	High	High	3	0.685	0	1	1	1	1046.49	-0.84	-0.00088	77.5701	6.296e-05	1.297e-06	1.772	2.54	77.66
19915	FALSE		High	Unambiguous	INNSLGQVLLCK	[K].INNSLGQVLLCK.[R]	1xCarbamidomethyl [C11]	1xCarbamidomethyl [C11]	0.00147324	7.54454e-05	0.919	1	1	1	MHACOO_002550-T1	MHACOO_002550-T1 [144-155]			MHACOO_002550	MHACOO_002550-T1	0	1358.75	12	1.05955e+06	1		High	High	High	2	0.6806	0	1	1	1	679.877	0.74	0.0005	43.3155	6.296e-05	0.0003985	0.919	1.44	43.34
19916	FALSE		High	Unambiguous	LNPAPGVAASDWK	[K].LNPAPGVAASDWK.[Q]			3.30356e-06	7.54454e-05	1.928	1	1	5	MHACOO_005964-T1	MHACOO_005964-T1 [841-853]			MHACOO_005964	MHACOO_005964-T1	0	1325.68	13	7.14321e+06	2		High	High	High	2	0.6746	0	1	1	1	663.345	-1.17	-0.00077	33.6402	6.296e-05	4.566e-07	1.928	2.52	33.78
19917	FALSE		High	Unambiguous	INPDVDPQVHPYVSTGLASSK	[R].INPDVDPQVHPYVSTGLASSK.[F]			4.78421e-13	7.54454e-05	4.532	1	1	2	MHACOO_001821-T1	MHACOO_001821-T1 [218-238]			MHACOO_001821	MHACOO_001821-T1	0	2224.12	21	8875221	1		High	High	High	3	0.8005	0	1	1	1	742.045	-1.53	-0.00113	38.5413	6.296e-05	1.171e-14	4.532	4.11	38.43
19927	FALSE		High	Unambiguous	LNRPSLMVYGGTIR	[R].LNRPSLMVYGGTIR.[A]			3.93085e-07	7.54454e-05	2.28	1	1	1	MHACOO_000013-T1	MHACOO_000013-T1 [194-207]			MHACOO_000013	MHACOO_000013-T1	0	1576.86	14	3.785e+06	1		High	High	High	3	0.6281	0	1	1	1	526.291	-2.67	-0.0014	37.8655	6.296e-05	4.284e-08	2.28	2.85	38
19929	FALSE		High	Unambiguous	INSYTEFAR	[K].INSYTEFAR.[D]			0.000487714	7.54454e-05	1.102	1	1	1	MHACOO_002725-T1	MHACOO_002725-T1 [323-331]			MHACOO_002725	MHACOO_002725-T1	0	1100.54	9	3652366	1		High	High	High	2	0.5444	0	1	1	1	550.773	0.65	0.00036	28.291	6.296e-05	0.000117	1.102	2.7	28.33
19930	FALSE		High	Unambiguous	LNTDESPSVATEYGIR	[K].LNTDESPSVATEYGIR.[S]			3.88931e-10	7.54454e-05	3.424	1	1	4	MHACOO_000172-T1	MHACOO_000172-T1 [113-128]			MHACOO_000172	MHACOO_000172-T1	0	1751.84	16	2.07213e+07	2		High	High	High	2	0.848	0	1	1	1	876.426	0.33	0.00029	37.4906	6.296e-05	1.988e-11	3.424	3.42	37.65
19933	FALSE		High	Unambiguous	LNTPLAASWAAEAESR	[R].LNTPLAASWAAEAESR.[R]			1.59887e-06	7.54454e-05	2.048	1	1	2	MHACOO_000452-T1	MHACOO_000452-T1 [221-236]			MHACOO_000452	MHACOO_000452-T1	0	1686.84	16	275505	1		High	High	High	2	0.6281	0	1	1	1	843.929	3.37	0.00284	50.6198	6.296e-05	2.034e-07	2.048	1.99	50.65
19934	FALSE		High	Unambiguous	INVAFPSAAGIWEGLSR	[K].INVAFPSAAGIWEGLSR.[N]			1.58681e-07	7.54454e-05	2.43	1	1	1	MHACOO_004619-T1	MHACOO_004619-T1 [139-155]			MHACOO_004619	MHACOO_004619-T1	0	1787.94	17	573268	1		High	High	High	3	0.7143	0	1	1	1	596.654	2.22	0.00132	72.6221	6.296e-05	1.574e-08	2.43	3.43	72.65
19935	FALSE		High	Unambiguous	LNVAINGFGR	[K].LNVAINGFGR.[I]			9.41834e-05	7.54454e-05	1.374	1	1	2	MHACOO_006366-T1	MHACOO_006366-T1 [41-50]			MHACOO_006366	MHACOO_006366-T1	0	1060.59	10	16393945	1		High	High	High	2	0.7588	0	1	1	1	530.798	-0.42	-0.00022	39.8854	6.296e-05	1.883e-05	1.374	3.11	39.99
19937	FALSE		High	Unambiguous	LNVLANVVR	[R].LNVLANVVR.[K]			0.000514978	7.54454e-05	1.093	1	1	2	MHACOO_000927-T1	MHACOO_000927-T1 [333-341]			MHACOO_000927	MHACOO_000927-T1	0	997.615	9	728470	1		High	High	High	2	0.7418	0	1	1	1	499.312	1.1	0.00055	40.6943	6.296e-05	0.0001242	1.093	2.13	40.61
19942	FALSE		High	Unambiguous	INVYFNEATGGR	[R].INVYFNEATGGR.[Y]			2.73882e-06	7.54454e-05	1.959	1	1	2	MHACOO_000035-T1	MHACOO_000035-T1 [47-58]			MHACOO_000035	MHACOO_000035-T1	0	1340.66	12	1.23851e+06	1		High	High	High	2	0.6908	0	1	1	1	670.833	0.24	0.00016	37.1428	6.296e-05	3.699e-07	1.959	2.49	37.22
20017	FALSE		High	Unambiguous	IPELEAHLEK	[K].IPELEAHLEK.[Q]			0.000119232	7.54454e-05	1.335	1	1	1	MHACOO_000511-T1	MHACOO_000511-T1 [14-23]			MHACOO_000511	MHACOO_000511-T1	0	1178.64	10	786676	1		High	High	High	3	0.5217	0	1	1	1	393.552	-0.31	-0.00012	29.327	6.296e-05	2.441e-05	1.335	1.84	29.46
20020	FALSE		High	Unambiguous	LPFAAAQIGQSYR	[R].LPFAAAQIGQSYR.[N]			1.91401e-07	7.54454e-05	2.399	1	1	2	MHACOO_000122-T1	MHACOO_000122-T1 [283-295]			MHACOO_000122	MHACOO_000122-T1	0	1421.75	13	1.45081e+06	1		High	High	High	2	0.5946	0	1	1	1	711.381	0.14	0.0001	44.0645	6.296e-05	1.936e-08	2.399	2.96	44.16
20028	FALSE		High	Unambiguous	LPFSFDDLWSKPPK	[R].LPFSFDDLWSKPPK.[A]			0.000345566	7.54454e-05	1.159	1	1	1	MHACOO_000970-T1	MHACOO_000970-T1 [257-270]			MHACOO_000970	MHACOO_000970-T1	0	1676.87	14	310923	1		High	High	High	3	0.68	0	1	1	1	559.627	-1	-0.00056	65.7583	6.296e-05	7.958e-05	1.159	1.75	65.82
20108	FALSE		High	Unambiguous	IPMLAIHLQR	[R].IPMLAIHLQR.[E]			1.0759e-08	7.54454e-05	2.875	1	1	2	MHACOO_000960-T1	MHACOO_000960-T1 [165-174]			MHACOO_000960	MHACOO_000960-T1	0	1191.7	10	1.01456e+06	1		High	High	High	3	0.6007	0	1	1	1	397.905	-1.77	-0.0007	43.2324	6.296e-05	7.903e-10	2.875	2.98	43.41
20110	FALSE		High	Unambiguous	IPMTCLWPGR	[K].IPMTCLWPGR.[Q]	1xCarbamidomethyl [C5]	1xCarbamidomethyl [C5]	0.000101886	7.54454e-05	1.361	1	1	2	MHACOO_002450-T1	MHACOO_002450-T1 [246-255]			MHACOO_002450	MHACOO_002450-T1	0	1230.61	10	2.29288e+06	1		High	High	High	2	0.5868	0	1	1	1	615.808	-3.29	-0.00203	50.655	6.296e-05	2.05e-05	1.361	2.42	50.51
20111	FALSE		High	Unambiguous	IPMTCLWPGR	[K].IPMTCLWPGR.[Q]	1xCarbamidomethyl [C5]; 1xOxidation [M3]	1xCarbamidomethyl [C5]; 1xOxidation [M3]	6.55244e-05	7.54454e-05	1.434	1	1	1	MHACOO_002450-T1	MHACOO_002450-T1 [246-255]			MHACOO_002450	MHACOO_002450-T1	0	1246.61	10	876149	1		High	High	High	2	0.6391	0	1	1	1	623.806	-1.14	-0.00071	40.97	6.296e-05	1.255e-05	1.434	1.69	41.18
20113	FALSE		High	Unambiguous	LPNLPIVGK	[K].LPNLPIVGK.[G]			1.60129e-05	7.54454e-05	1.667	1	1	2	MHACOO_001757-T1	MHACOO_001757-T1 [114-122]			MHACOO_001757	MHACOO_001757-T1	0	950.603	9	1.86156e+06	1		High	High	High	2	0.9324	0	1	1	1	475.805	-0.04	-2e-05	43.8972	6.296e-05	2.639e-06	1.667	2.22	44.16
20114	FALSE		High	Unambiguous	LPNPFIIASGPPGTNHAVMAK	[R].LPNPFIIASGPPGTNHAVMAK.[A]			1.2666e-16	7.54454e-05	5.894	1	1	4	MHACOO_005260-T1	MHACOO_005260-T1 [79-99]			MHACOO_005260	MHACOO_005260-T1	0	2132.13	21	3.66097e+06	1		High	High	High	3	0.7709	0	1	1	1	711.382	-0.86	-0.00061	51.4492	6.296e-05	2.586e-16	5.894	4.06	51.35
20115	FALSE		High	Unambiguous	LPNPFIIASGPPGTNHAVMAK	[R].LPNPFIIASGPPGTNHAVMAK.[A]	1xOxidation [M19]	1xOxidation [M19]	1.3518e-09	7.54454e-05	3.218	1	1	3	MHACOO_005260-T1	MHACOO_005260-T1 [79-99]			MHACOO_005260	MHACOO_005260-T1	0	2148.13	21	902570	1		High	High	High	3	0.766	0	1	1	1	716.714	-0.42	-0.0003	47.6211	6.296e-05	7.932e-11	3.218	3.59	47.65
20121	FALSE		High	Unambiguous	LPPDAPCALVVSAFGWSAYQER	[R].LPPDAPCALVVSAFGWSAYQER.[V]	1xCarbamidomethyl [C7]	1xCarbamidomethyl [C7]	7.11008e-07	7.54454e-05	2.182	1	1	1	MHACOO_007279-T1	MHACOO_007279-T1 [649-670]			MHACOO_007279	MHACOO_007279-T1	0	2434.19	22	325795	1		High	High	High	3	0.8	0	1	1	1	812.066	-1.31	-0.00106	77.0886	6.296e-05	8.319e-08	2.182	2.95	77.24
20124	FALSE		High	Unambiguous	LPPGDVVGVTALLLTCSYQAK	[K].LPPGDVVGVTALLLTCSYQAK.[E]	1xCarbamidomethyl [C16]	1xCarbamidomethyl [C16]	1.5536e-05	7.54454e-05	1.672	1	1	2	MHACOO_000966-T1	MHACOO_000966-T1 [84-104]			MHACOO_000966	MHACOO_000966-T1	0	2202.18	21	267590	1		High	High	High	3	0.7451	0	1	1	1	734.732	-0.93	-0.00069	77.7605	6.296e-05	2.551e-06	1.672	3.06	77.87
20126	FALSE		High	Unambiguous	LPPIDTDPNRCER	[R].LPPIDTDPNRCER.[A]	1xCarbamidomethyl [C11]	1xCarbamidomethyl [C11]	0.000283068	7.54454e-05	1.192	1	1	2	MHACOO_006388-T1	MHACOO_006388-T1 [59-71]			MHACOO_006388	MHACOO_006388-T1	1	1582.76	13	2.42439e+06	1		High	High	High	3	0.6433	0	1	1	1	528.26	1.13	0.0006	22.8562	6.296e-05	6.379e-05	1.192	1.71	23.09
20138	FALSE		High	Unambiguous	LPPSPSPPTPTDLANQFAAAGFGDVK	[R].LPPSPSPPTPTDLANQFAAAGFGDVK.[V]			1.15682e-12	7.54454e-05	4.386	1	1	4	MHACOO_001450-T1	MHACOO_001450-T1 [93-118]			MHACOO_001450	MHACOO_001450-T1	0	2595.31	26	3.88335e+06	1		High	High	High	3	0.8404	0	1	1	1	865.774	-0.13	-0.00011	71.5071	6.296e-05	3.111e-14	4.386	6.58	71.59
20144	FALSE		High	Unambiguous	IPPTVLPPISESLR	[R].IPPTVLPPISESLR.[K]			3.5468e-07	7.54454e-05	2.297	1	1	8	MHACOO_000646-T1	MHACOO_000646-T1 [333-346]			MHACOO_000646	MHACOO_000646-T1	0	1518.89	14	1.88852e+06	4		High	High	High	3	0.7978	0	1	1	1	506.968	1.09	0.00055	53.2977	6.296e-05	3.824e-08	2.297	2.67	53.19
20145	FALSE		High	Unambiguous	IPPTVLPPISESLRK	[R].IPPTVLPPISESLRK.[D]			1.51179e-11	7.54454e-05	3.961	1	1	4	MHACOO_000646-T1	MHACOO_000646-T1 [333-347]			MHACOO_000646	MHACOO_000646-T1	1	1646.98	15	6.19887e+06	3		High	High	High	3	0.7365	0	1	1	1	549.666	-0.44	-0.00024	44.0758	6.296e-05	5.412e-13	3.961	4.25	44.06
20161	FALSE		High	Unambiguous	LPRPTVSGGAAAPAPAAAAAGGEAK	[K].LPRPTVSGGAAAPAPAAAAAGGEAK.[K]			2.8529e-07	7.54454e-05	2.333	1	1	3	MHACOO_007100-T1	MHACOO_007100-T1 [192-216]			MHACOO_007100	MHACOO_007100-T1	0	2159.16	25	2.17097e+06	1		High	High	High	3	0.8081	0	1	1	1	720.391	0.61	0.00044	26.5141	6.296e-05	3.006e-08	2.333	4.43	26.47
20170	FALSE		High	Unambiguous	IPSAVGYQPTLATDLGGLQER	[R].IPSAVGYQPTLATDLGGLQER.[I]			1.08568e-10	7.54454e-05	3.635	1	2	5	MHACOO_007169-T2	MHACOO_007169-T2 [337-357]			MHACOO_007169	MHACOO_007169-T1; MHACOO_007169-T2	0	2186.15	21	1.39898e+07	2		High	High	High	3	0.7415	0	1	1	1	729.386	-1.31	-0.00096	56.7368	6.296e-05	4.822e-12	3.635	5.88	56.53
20183	FALSE		High	Unambiguous	LPSPPRPPGPPAGGPSETFYFTVNGVPVWAK	[R].LPSPPRPPGPPAGGPSETFYFTVNGVPVWAK.[G]			0.00052758	7.54454e-05	1.089	1	1	1	MHACOO_007188-T1	MHACOO_007188-T1 [362-392]			MHACOO_007188	MHACOO_007188-T1	0	3219.66	31	454737	1		High	High	High	4	0.6762	0	1	1	1	805.671	-0.09	-7e-05	64.6858	6.296e-05	0.0001272	1.089	2.1	64.69
20107	FALSE		High	Unambiguous	LPMFGCTDSSQVLAEIQSAVK	[K].LPMFGCTDSSQVLAEIQSAVK.[S]	1xCarbamidomethyl [C6]; 1xOxidation [M3]	1xCarbamidomethyl [C6]; 1xOxidation [M3]	5.53967e-16	7.54454e-05	5.65	1	1	12	MHACOO_004327-T1	MHACOO_004327-T1 [99-119]			MHACOO_004327	MHACOO_004327-T1	0	2297.12	21	1.0564e+08	6		High	High	High	2	0.8859	0	1	1	1	1149.06	-0.61	-0.0007	72.2366	6.296e-05	4.595e-16	5.65	5.17	72.07
20106	FALSE		High	Unambiguous	LPMFGCTDSSQVLAEIQSAVK	[K].LPMFGCTDSSQVLAEIQSAVK.[S]	1xCarbamidomethyl [C6]	1xCarbamidomethyl [C6]	7.15246e-15	7.54454e-05	5.227	1	1	30	MHACOO_004327-T1	MHACOO_004327-T1 [99-119]			MHACOO_004327	MHACOO_004327-T1	0	2281.12	21	1.72858e+08	15		High	High	High	2	0.9441	0	1	1	1	1141.06	-0.92	-0.00105	77.1032	6.296e-05	1.247e-15	5.227	4.29	76.63
20105	FALSE		High	Unambiguous	LPMFGCTDSSQVLAEIQSAIK	[K].LPMFGCTDSSQVLAEIQSAIK.[S]	1xCarbamidomethyl [C6]; 1xOxidation [M3]	1xCarbamidomethyl [C6]; 1xOxidation [M3]	2.96252e-14	7.54454e-05	4.992	1	1	7	MHACOO_004388-T1	MHACOO_004388-T1 [158-178]			MHACOO_004388	MHACOO_004388-T1	0	2311.13	21	9.09569e+06	3		High	High	High	3	0.8539	0	1	1	1	771.048	-0.48	-0.00037	76.0325	6.296e-05	2.169e-15	4.992	5.34	75.97
20104	FALSE		High	Unambiguous	LPMFGCTDSSQVLAEIQSAIK	[K].LPMFGCTDSSQVLAEIQSAIK.[S]	1xCarbamidomethyl [C6]	1xCarbamidomethyl [C6]	1.02816e-10	7.54454e-05	3.644	1	1	3	MHACOO_004388-T1	MHACOO_004388-T1 [158-178]			MHACOO_004388	MHACOO_004388-T1	0	2295.14	21	14260450	2		High	High	High	3	0.7338	0	1	1	1	765.717	-0.17	-0.00013	80.4183	6.296e-05	4.548e-12	3.644	2.93	80.17
20035	FALSE		High	Unambiguous	IPGAEKPRPLELK	[R].IPGAEKPRPLELK.[A]			7.48479e-05	7.54454e-05	1.412	1	1	1	MHACOO_001161-T1	MHACOO_001161-T1 [92-104]			MHACOO_001161	MHACOO_001161-T1	0	1447.86	13	389190	1		High	High	High	4	0.3	0	1	1	1	362.721	-0.01	0	21.9393	6.296e-05	1.453e-05	1.412	1.8	21.9
20045	FALSE		High	Unambiguous	LPGFHACVGGGGSR	[R].LPGFHACVGGGGSR.[Q]	1xCarbamidomethyl [C7]	1xCarbamidomethyl [C7]	1.90537e-06	7.54454e-05	2.019	1	1	1	MHACOO_004795-T1	MHACOO_004795-T1 [99-112]			MHACOO_004795	MHACOO_004795-T1	0	1371.66	14	4773282	1		High	High	High	3	0.7099	0	1	1	1	457.89	-2.74	-0.00125	24.6659	6.296e-05	2.472e-07	2.019	3.62	24.76
20046	FALSE		High	Unambiguous	LPGGGGDVVEVGYSR	[K].LPGGGGDVVEVGYSR.[A]			2.358e-09	7.54454e-05	3.126	1	1	2	MHACOO_000615-T1	MHACOO_000615-T1 [93-107]			MHACOO_000615	MHACOO_000615-T1	0	1461.73	15	4.12941e+06	1		High	High	High	2	0.7333	0	1	1	1	731.371	0.73	0.00053	35.2509	6.296e-05	1.469e-10	3.126	2.7	34.95
20051	FALSE		High	Unambiguous	IPGLAPRPGPDGK	[R].IPGLAPRPGPDGK.[Y]			0.000567263	7.54454e-05	1.077	1	1	2	MHACOO_003722-T1	MHACOO_003722-T1 [67-79]			MHACOO_003722	MHACOO_003722-T1	0	1274.72	13	682439	1		High	High	High	3	0.5548	0	1	1	1	425.579	0.25	0.0001	21.478	6.296e-05	0.0001377	1.077	1.46	21.22
20053	FALSE		High	Unambiguous	LPGLVALTAGSPSSFAR	[R].LPGLVALTAGSPSSFAR.[A]			2.50131e-06	7.54454e-05	1.974	1	1	2	MHACOO_001707-T1	MHACOO_001707-T1 [289-305]			MHACOO_001707	MHACOO_001707-T1	0	1643.91	17	450369	1		High	High	High	2	0.7983	0	1	1	1	822.458	-1.65	-0.00136	57.6969	6.296e-05	3.357e-07	1.974	2.38	57.84
20062	FALSE		High	Unambiguous	LPGSATALVALLDGR	[K].LPGSATALVALLDGR.[A]			4.77014e-07	7.54454e-05	2.248	1	1	2	MHACOO_006103-T1	MHACOO_006103-T1 [218-232]			MHACOO_006103	MHACOO_006103-T1	0	1453.84	15	309025	1		High	High	High	2	0.6378	0	1	1	1	727.42	-2.5	-0.00182	70.4963	6.296e-05	5.32e-08	2.248	2.54	70.45
20063	FALSE		High	Unambiguous	LPGSGALLHVDIGGGGSAR	[K].LPGSGALLHVDIGGGGSAR.[R]			9.31918e-12	7.54454e-05	4.041	1	1	1	MHACOO_003738-T1	MHACOO_003738-T1 [948-966]			MHACOO_003738	MHACOO_003738-T1	0	1733.93	19	1.56165e+06	1		High	High	High	3	0.7529	0	1	1	1	578.648	0.01	0	43.6282	6.296e-05	3.164e-13	4.041	4.25	43.65
20439	FALSE		High	Unambiguous	LSASDPSTSAYSADLGTDALR	[R].LSASDPSTSAYSADLGTDALR.[S]			1.3933e-09	7.54454e-05	3.213	1	1	1	MHACOO_001710-T1	MHACOO_001710-T1 [61-81]			MHACOO_001710	MHACOO_001710-T1	0	2097.99	21	347090	1		High	High	High	2	0.8953	0	1	1	1	1049.5	0.1	0.0001	45.3281	6.296e-05	8.198e-11	3.213	2.96	45.33
20066	FALSE		High	Unambiguous	LPGTPVLVTALPGK	[K].LPGTPVLVTALPGK.[A]			4.36961e-05	7.54454e-05	1.501	1	1	2	MHACOO_007224-T1	MHACOO_007224-T1 [255-268]			MHACOO_007224	MHACOO_007224-T1	0	1362.84	14	2.09206e+06	2		High	High	High	2	0.8138	0	1	1	1	681.922	1.14	0.00078	48.0422	6.296e-05	8.013e-06	1.501	1.88	48.21
20080	FALSE		High	Unambiguous	LPLDGATNCCGVAASHTLR	[R].LPLDGATNCCGVAASHTLR.[L]	2xCarbamidomethyl [C9; C10]	2xCarbamidomethyl [C9; C10]	1.80716e-05	7.54454e-05	1.647	1	1	1	MHACOO_003669-T1	MHACOO_003669-T1 [126-144]			MHACOO_003669	MHACOO_003669-T1	0	2012.96	19	358952	1		High	High	High	3	0.4541	0	1	1	1	671.657	-4.22	-0.00283	33.2539	6.296e-05	3.016e-06	1.647	2.07	33.27
20081	FALSE		High	Unambiguous	LPLDHALFR	[R].LPLDHALFR.[F]			2.55094e-05	7.54454e-05	1.59	1	1	1	MHACOO_006213-T1	MHACOO_006213-T1 [271-279]			MHACOO_006213	MHACOO_006213-T1	0	1081.62	9	282193	1		High	High	High	3	0.6714	0	1	1	1	361.209	-2.55	-0.00092	41.3808	6.296e-05	4.416e-06	1.59	2.1	41.37
20082	FALSE		High	Unambiguous	LPLDVNAAAIDLLSLSGHK	[K].LPLDVNAAAIDLLSLSGHK.[L]			6.88779e-08	7.54454e-05	2.568	1	2	1	MHACOO_004445-T2	MHACOO_004445-T2 [257-275]			MHACOO_004445	MHACOO_004445-T1; MHACOO_004445-T2	0	1947.09	19	206638	1		High	High	High	3	0.7475	0	1	1	1	649.701	-1.46	-0.00095	74.6646	6.296e-05	6.221e-09	2.568	2.97	74.69
20084	FALSE		High	Unambiguous	IPLFSAAGLPHNDIAAQICR	[K].IPLFSAAGLPHNDIAAQICR.[Q]	1xCarbamidomethyl [C19]	1xCarbamidomethyl [C19]	1.37858e-12	7.54454e-05	4.357	1	1	1	MHACOO_003376-T1	MHACOO_003376-T1 [173-192]			MHACOO_003376	MHACOO_003376-T1	0	2164.13	20	5077069	1		High	High	High	3	0.75	0	1	1	1	722.049	0.33	0.00023	57.6475	6.296e-05	3.79e-14	4.357	5.76	57.7
20096	FALSE		High	Unambiguous	IPLPVQLANK	[R].IPLPVQLANK.[G]			3.03537e-06	7.54454e-05	1.942	1	1	6	MHACOO_006932-T1	MHACOO_006932-T1 [332-341]			MHACOO_006932	MHACOO_006932-T1	0	1092.68	10	4.94306e+07	3		High	High	High	2	0.8763	0	1	1	1	546.842	-0.03	-2e-05	42.1336	6.296e-05	4.165e-07	1.942	2.91	42.07
20098	FALSE		High	Unambiguous	IPLTDNAIIEAALGK	[R].IPLTDNAIIEAALGK.[H]			0.00218069	7.54454e-05	0.854	1	1	1	MHACOO_005970-T1	MHACOO_005970-T1 [159-173]			MHACOO_005970	MHACOO_005970-T1	0	1538.88	15	153155	1		High	High	High	3	0.7409	0	1	1	1	513.63	-1.75	-0.0009	67.6965	6.296e-05	0.000616	0.854	1.93	67.74
20101	FALSE		High	Unambiguous	LPITVGPQKPPVVGPR	[K].LPITVGPQKPPVVGPR.[D]			4.31044e-10	7.54454e-05	3.407	1	1	3	MHACOO_003765-T1	MHACOO_003765-T1 [113-128]			MHACOO_003765	MHACOO_003765-T1	0	1655	16	2.7781e+06	2		High	High	High	3	0.6378	0	1	1	1	552.338	0.36	0.0002	35.7931	6.296e-05	2.234e-11	3.407	3.92	35.9
20078	FALSE		High	Unambiguous	LPLADAIPITNDSVRPGPR	[R].LPLADAIPITNDSVRPGPR.[S]			3.61724e-06	7.54454e-05	1.913	1	1	1	MHACOO_007120-T1	MHACOO_007120-T1 [361-379]			MHACOO_007120	MHACOO_007120-T1	0	2002.11	19	911070	1		High	High	High	3	0.6505	0	1	1	1	668.041	0.72	0.00048	47.3534	6.296e-05	5.039e-07	1.913	2.89	47.47
19488	FALSE		High	Unambiguous	LILPGELAK	[R].LILPGELAK.[H]			0.000387625	7.54454e-05	1.14	1	1	2	MHACOO_007228-T1	MHACOO_007228-T1 [92-100]			MHACOO_007228	MHACOO_007228-T1	0	953.603	9	21908714	1		High	High	High	2	0.7729	0	1	1	1	477.305	-0.87	-0.00041	40.5176	6.296e-05	9.059e-05	1.14	2.07	40.78
21439	FALSE		High	Unambiguous	LYCAPGNAGTR	[K].LYCAPGNAGTR.[L]	1xCarbamidomethyl [C3]	1xCarbamidomethyl [C3]	0.000180961	7.54454e-05	1.266	1	1	1	MHACOO_006604-T1	MHACOO_006604-T1 [36-46]			MHACOO_006604	MHACOO_006604-T1	0	1179.56	11	2.52693e+06	1		High	High	High	2	0.8267	0	1	1	1	590.283	1.2	0.00071	15.0287	6.296e-05	3.877e-05	1.266	2.02	15.12
21441	FALSE		High	Unambiguous	LYDGASACTIR	[K].LYDGASACTIR.[R]	1xCarbamidomethyl [C8]	1xCarbamidomethyl [C8]	1.67053e-05	7.54454e-05	1.66	1	1	1	MHACOO_001728-T1	MHACOO_001728-T1 [632-642]			MHACOO_001728	MHACOO_001728-T1	0	1226.58	11	1.92496e+06	1		High	High	High	2	0.6907	0	1	1	1	613.796	1.04	0.00064	23.1652	6.296e-05	2.758e-06	1.66	1.94	23.24
23944	FALSE		High	Unambiguous	NVAATVEQVKR	[R].NVAATVEQVKR.[C]			1.20512e-05	7.54454e-05	1.714	1	1	1	MHACOO_001307-T1	MHACOO_001307-T1 [89-99]			MHACOO_001307	MHACOO_001307-T1	1	1214.69	11	974243	1		High	High	High	3	0.6137	0	1	1	1	405.566	-0.94	-0.00038	16.8265	6.296e-05	1.921e-06	1.714	3.21	16.86
23946	FALSE		High	Unambiguous	NVAEPAGSSSTGTWTPAQGK	[R].NVAEPAGSSSTGTWTPAQGK.[T]			8.97357e-05	7.54454e-05	1.382	1	1	2	MHACOO_004838-T1	MHACOO_004838-T1 [156-175]			MHACOO_004838	MHACOO_004838-T1	0	1945.93	20	788666	2		High	High	High	3	0.6875	0	1	1	1	649.314	0.65	0.00042	27.0211	6.296e-05	1.778e-05	1.382	1.76	27.05
23948	FALSE		High	Unambiguous	NVAIYASQAAALEAHAAPGVK	[K].NVAIYASQAAALEAHAAPGVK.[V]			8.38353e-10	7.54454e-05	3.297	1	1	2	MHACOO_001688-T1	MHACOO_001688-T1 [105-125]			MHACOO_001688	MHACOO_001688-T1	0	2052.09	21	7.56716e+06	1		High	High	High	3	0.7996	0	1	1	1	684.7	-1.1	-0.00075	45.5499	6.296e-05	4.658e-11	3.297	5.29	45.68
23949	FALSE		High	Unambiguous	NVAPYPGLELVTCVLQLDCGPPK	[K].NVAPYPGLELVTCVLQLDCGPPK.[T]	2xCarbamidomethyl [C13; C19]	2xCarbamidomethyl [C13; C19]	0.000675918	7.54454e-05	1.048	1	1	3	MHACOO_002660-T1	MHACOO_002660-T1 [123-145]			MHACOO_002660	MHACOO_002660-T1	0	2540.29	23	254216	1		High	High	High	3	0.8192	0	1	1	1	847.43	-4.7	-0.00398	86.3804	6.296e-05	0.0001679	1.048	1.77	86.68
23950	FALSE		High	Unambiguous	NVCIIPVSAHGTNPASAVMAGMEVR	[R].NVCIIPVSAHGTNPASAVMAGMEVR.[V]	1xCarbamidomethyl [C3]	1xCarbamidomethyl [C3]	2.5936e-10	7.54454e-05	3.491	1	1	3	MHACOO_002136-T1	MHACOO_002136-T1 [574-598]			MHACOO_002136	MHACOO_002136-T1	0	2581.27	25	2.46758e+06	2		High	High	High	3	0.8401	0	1	1	1	861.095	0.58	0.0005	58.5254	6.296e-05	1.269e-11	3.491	3.19	58.42
23951	FALSE		High	Unambiguous	NVCSVLELR	[R].NVCSVLELR.[S]	1xCarbamidomethyl [C3]	1xCarbamidomethyl [C3]	0.000994983	7.54454e-05	0.984	1	1	1	MHACOO_000571-T1	MHACOO_000571-T1 [395-403]			MHACOO_000571	MHACOO_000571-T1	0	1089.57	9	3.52223e+06	1		High	High	High	2	0.2769	0	1	1	1	545.289	-1.02	-0.00056	40.4615	6.296e-05	0.0002582	0.984	1.3	40.18
23955	FALSE		High	Unambiguous	NVGASLEALASDLQAAPTTAK	[K].NVGASLEALASDLQAAPTTAK.[A]			0.000201768	7.54454e-05	1.248	1	1	1	MHACOO_003634-T1	MHACOO_003634-T1 [280-300]			MHACOO_003634	MHACOO_003634-T1	0	2028.06	21	249754	1		High	High	High	3	0.6406	0	1	1	1	676.691	-0.99	-0.00067	66.6394	6.296e-05	4.365e-05	1.248	2.17	66.66
23959	FALSE		High	Unambiguous	NVGNLAVPR	[R].NVGNLAVPR.[D]			0.00074904	7.54454e-05	1.031	1	1	1	MHACOO_001790-T1	MHACOO_001790-T1 [72-80]			MHACOO_001790	MHACOO_001790-T1	0	939.537	9	15970693	1		High	High	High	2	0.7224	0	1	1	1	470.272	0.04	2e-05	24.9844	6.296e-05	0.0001882	1.031	2.63	24.84
23960	FALSE		High	Unambiguous	NVGNYNQGNCNR	[K].NVGNYNQGNCNR.[G]	1xCarbamidomethyl [C10]	1xCarbamidomethyl [C10]	9.7523e-06	7.54454e-05	1.749	1	1	1	MHACOO_006027-T1	MHACOO_006027-T1 [295-306]			MHACOO_006027	MHACOO_006027-T1	0	1409.6	12	550443	1		High	High	High	2	0.9483	0	1	1	1	705.302	0	0	9.7727	6.296e-05	1.517e-06	1.749	1.16	9.75
23961	FALSE		High	Unambiguous	NVGPAGVTIVIVR	[K].NVGPAGVTIVIVR.[K]			1.56302e-05	7.54454e-05	1.671	1	1	7	MHACOO_002789-T1	MHACOO_002789-T1 [196-208]			MHACOO_002789	MHACOO_002789-T1	0	1294.78	13	7.86047e+06	2		High	High	High	2	0.7614	0	1	1	1	647.895	-0.64	-0.00041	45.6916	6.296e-05	2.56e-06	1.671	3.52	45.53
23962	FALSE		High	Unambiguous	NVGPAGVTIVIVRK	[K].NVGPAGVTIVIVRK.[D]			2.32622e-06	7.54454e-05	1.986	1	1	2	MHACOO_002789-T1	MHACOO_002789-T1 [196-209]			MHACOO_002789	MHACOO_002789-T1	1	1422.88	14	1.30126e+06	1		High	High	High	3	0.709	0	1	1	1	474.965	0.56	0.00027	35.8731	6.296e-05	3.095e-07	1.986	3.54	35.97
23964	FALSE		High	Unambiguous	NVGSSLVEDDKLDLAK	[K].NVGSSLVEDDKLDLAK.[S]			2.36868e-10	7.54454e-05	3.506	1	1	8	MHACOO_003432-T1	MHACOO_003432-T1 [288-303]			MHACOO_003432	MHACOO_003432-T1	1	1702.89	16	9.26284e+07	3		High	High	High	3	0.6791	0	1	1	1	568.3	-0.22	-0.00012	39.2288	6.296e-05	1.144e-11	3.506	4.3	39.22
23969	FALSE		High	Unambiguous	NVGVIGWGSQAPAQAQNIR	[K].NVGVIGWGSQAPAQAQNIR.[E]			1.33352e-10	7.54454e-05	3.601	1	1	5	MHACOO_006838-T1	MHACOO_006838-T1 [87-105]			MHACOO_006838	MHACOO_006838-T1	0	1966.03	19	15633283	2		High	High	High	2	0.6911	0	1	1	1	983.516	-0.04	-4e-05	44.5558	6.296e-05	6.04e-12	3.601	4.37	44.67
23974	FALSE		High	Unambiguous	NVLALAVETDYSFPLADK	[K].NVLALAVETDYSFPLADK.[V]			0.000505725	7.54454e-05	1.096	1	1	2	MHACOO_001969-T1	MHACOO_001969-T1 [250-267]			MHACOO_001969	MHACOO_001969-T1	0	1966.02	18	288714	2		High	High	High	2	0.8081	0	1	1	1	983.515	3.22	0.00316	70.602	6.296e-05	0.0001214	1.096	1.72	70.56
23975	FALSE		High	Unambiguous	NVIHGSDAVESAQR	[R].NVIHGSDAVESAQR.[E]			1.30165e-10	7.54454e-05	3.605	1	1	4	MHACOO_006468-T1	MHACOO_006468-T1 [114-127]			MHACOO_006468	MHACOO_006468-T1	0	1482.73	14	4.97264e+07	3		High	High	High	3	0.6998	0	1	1	1	494.915	0.27	0.00014	14.6552	6.296e-05	5.91e-12	3.605	4.53	14.76
23943	FALSE		High	Unambiguous	NVAAGMTGGLGYFYDPAGDFPDK	[R].NVAAGMTGGLGYFYDPAGDFPDK.[V]			2.08629e-06	7.54454e-05	2.004	1	1	2	MHACOO_002399-T1	MHACOO_002399-T1 [1515-1537]			MHACOO_002399	MHACOO_002399-T1	0	2363.06	23	1.03649e+06	2		High	High	High	3	0.7019	0	1	1	1	788.361	1.58	0.00125	66.9745	6.296e-05	2.738e-07	2.004	2.08	66.81
23977	FALSE		High	Unambiguous	NVIIATGSEVMPLPGLEIDEAR	[K].NVIIATGSEVMPLPGLEIDEAR.[V]			8.94701e-07	7.54454e-05	2.144	1	1	4	MHACOO_001458-T1	MHACOO_001458-T1 [168-189]			MHACOO_001458	MHACOO_001458-T1	0	2324.22	22	925165	2		High	High	High	3	0.7312	0	1	1	1	775.41	-0.03	-2e-05	69.1802	6.296e-05	1.069e-07	2.144	2.79	69.27
23942	FALSE		High	Unambiguous	NTYVGVSMVGK	[R].NTYVGVSMVGK.[T]	1xOxidation [M8]	1xOxidation [M8]	0.000291755	7.54454e-05	1.187	1	1	1	MHACOO_005749-T1	MHACOO_005749-T1 [140-150]			MHACOO_005749	MHACOO_005749-T1	0	1170.58	11	525231	1		High	High	High	2	0.6891	0	1	1	1	585.796	1.87	0.00109	20.8678	6.296e-05	6.592e-05	1.187	1.93	20.86
23934	FALSE		High	Unambiguous	NTVPGDTSALVPGGVR	[K].NTVPGDTSALVPGGVR.[M]			4.91658e-07	7.54454e-05	2.243	1	1	7	MHACOO_005846-T1	MHACOO_005846-T1 [461-476]			MHACOO_005846	MHACOO_005846-T1	0	1539.81	16	4.0366e+06	2		High	High	High	2	0.8447	0	1	1	1	770.41	0.71	0.00055	36.9276	6.296e-05	5.526e-08	2.243	3.22	36.91
23894	FALSE		High	Unambiguous	NTFANLALPLFAAAEPVPPK	[R].NTFANLALPLFAAAEPVPPK.[I]			2.88762e-07	7.54454e-05	2.331	1	2	4	MHACOO_006653-T2	MHACOO_006653-T2 [974-993]			MHACOO_006653	MHACOO_006653-T2; MHACOO_006653-T1	0	2081.14	20	851667	2		High	High	High	3	0.8031	0	1	1	1	694.385	-0.55	-0.00038	77.124	6.296e-05	3.052e-08	2.331	3.25	77.03
23899	FALSE		High	Unambiguous	NTGEHNITTLDMAVPQEGITYQSWGSHDR	[R].NTGEHNITTLDMAVPQEGITYQSWGSHDR.[G]			7.72608e-12	7.54454e-05	4.072	1	1	5	MHACOO_004764-T1	MHACOO_004764-T1 [200-228]			MHACOO_004764	MHACOO_004764-T1	0	3257.49	29	2.26087e+07	3		High	High	High	4	0.7972	0	1	1	1	815.127	-1.88	-0.00153	51.5714	6.296e-05	2.571e-13	4.072	5.08	51.4
23900	FALSE		High	Unambiguous	NTGEHNITTLDMAVPQEGITYQSWGSHDR	[R].NTGEHNITTLDMAVPQEGITYQSWGSHDR.[G]	1xOxidation [M12]	1xOxidation [M12]	1.34769e-11	7.54454e-05	3.98	1	1	2	MHACOO_004764-T1	MHACOO_004764-T1 [200-228]			MHACOO_004764	MHACOO_004764-T1	0	3273.49	29	3.23149e+06	1		High	High	High	4	0.7136	0	1	1	1	819.126	-1.2	-0.00098	46.5031	6.296e-05	4.757e-13	3.98	4.4	46.37
23905	FALSE		High	Unambiguous	NTLFEDFAAIAQSTGTYTAK	[K].NTLFEDFAAIAQSTGTYTAK.[D]			0.00194458	7.54454e-05	0.873	1	1	1	MHACOO_003581-T1	MHACOO_003581-T1 [307-326]			MHACOO_003581	MHACOO_003581-T1	0	2149.04	20	216376	1		High	High	High	3	0.7308	0	1	1	1	717.019	-1.63	-0.00117	80.6573	6.296e-05	0.0005421	0.873	1.04	80.71
23907	FALSE		High	Unambiguous	NTIPVAATLPGEPGPAWAVLR	[R].NTIPVAATLPGEPGPAWAVLR.[M]			4.68438e-07	7.54454e-05	2.251	1	1	1	MHACOO_000989-T1	MHACOO_000989-T1 [694-714]			MHACOO_000989	MHACOO_000989-T1	0	2130.17	21	435423	1		High	High	High	3	0.676	0	1	1	1	710.727	-1.61	-0.00114	65.5745	6.296e-05	5.204e-08	2.251	2.87	65.56
23909	FALSE		High	Unambiguous	NTNSFLGSSAYEFGWR	[R].NTNSFLGSSAYEFGWR.[I]			2.24663e-09	7.54454e-05	3.134	1	3	1	MHACOO_003798-T1	MHACOO_003798-T1 [723-738]			MHACOO_003798	MHACOO_003798-T2; MHACOO_003798-T3; MHACOO_003798-T1	0	1835.83	16	1.41001e+06	1		High	High	High	2	0.8647	0	1	1	1	918.422	0.6	0.00055	61.7635	6.296e-05	1.395e-10	3.134	4.14	61.69
23910	FALSE		High	Unambiguous	NTNWEGAYR	[K].NTNWEGAYR.[V]			0.00089788	7.54454e-05	1.001	1	1	3	MHACOO_000609-T1	MHACOO_000609-T1 [295-303]			MHACOO_000609	MHACOO_000609-T1	0	1110.5	9	29588024	1		High	High	High	2	0.7424	0	1	1	1	555.749	-5.56	-0.00309	23.9559	6.296e-05	0.0002298	1.001	2.29	23.55
23914	FALSE		High	Unambiguous	NTQDGLNMFDGSDAQYFHGGGR	[K].NTQDGLNMFDGSDAQYFHGGGR.[G]			4.663e-10	7.54454e-05	3.394	1	1	2	MHACOO_002725-T1	MHACOO_002725-T1 [405-426]			MHACOO_002725	MHACOO_002725-T1	0	2387.01	22	2.33411e+06	1		High	High	High	3	0.8256	0	1	1	1	796.338	-4.94	-0.00393	50.143	6.296e-05	2.423e-11	3.394	4.3	50.28
23915	FALSE		High	Unambiguous	NTQDGLNMFDGSDAQYFHGGGR	[K].NTQDGLNMFDGSDAQYFHGGGR.[G]	1xOxidation [M8]	1xOxidation [M8]	7.55333e-07	7.54454e-05	2.172	1	1	1	MHACOO_002725-T1	MHACOO_002725-T1 [405-426]			MHACOO_002725	MHACOO_002725-T1	0	2403.01	22	429363	1		High	High	High	3	0.9038	0	1	1	1	801.674	1.33	0.00107	41.6087	6.296e-05	8.841e-08	2.172	1.56	41.69
23926	FALSE		High	Unambiguous	NTVENYPESVTVSEAIGYGMIAAAMTDHK	[K].NTVENYPESVTVSEAIGYGMIAAAMTDHK.[Y]			2.73451e-11	7.54454e-05	3.863	1	1	2	MHACOO_005824-T1	MHACOO_005824-T1 [43-71]			MHACOO_005824	MHACOO_005824-T1	0	3098.44	29	933074	1		High	High	High	3	0.8914	0	1	1	1	1033.49	1.2	0.00124	78.8332	6.296e-05	1.041e-12	3.863	4.42	78.9
23928	FALSE		High	Unambiguous	NTVENYPESVTVSEAIGYGMIAAAMTDHKYDFDQFLK	[K].NTVENYPESVTVSEAIGYGMIAAAMTDHKYDFDQFLK.[F]			7.70295e-10	7.54454e-05	3.311	1	1	1	MHACOO_005824-T1	MHACOO_005824-T1 [43-79]			MHACOO_005824	MHACOO_005824-T1	1	4154.94	37	1.13256e+06	1		High	High	High	4	0.8612	0	1	1	1	1039.49	-2.84	-0.00295	89.3856	6.296e-05	4.235e-11	3.311	3.89	89.43
23930	FALSE		High	Unambiguous	NTVGYQDNR	[R].NTVGYQDNR.[Y]			0.000450859	7.54454e-05	1.115	1	1	1	MHACOO_004388-T1	MHACOO_004388-T1 [143-151]			MHACOO_004388	MHACOO_004388-T1	0	1066.49	9	22244518	1		High	High	High	2	0.9052	0	1	1	1	533.749	0.12	6e-05	9.7158	6.296e-05	0.0001072	1.115	2.11	9.8
23931	FALSE		High	Unambiguous	NTVGYQDNRYWTMYK	[R].NTVGYQDNRYWTMYK.[L]			7.13132e-05	7.54454e-05	1.42	1	1	1	MHACOO_004388-T1	MHACOO_004388-T1 [143-157]			MHACOO_004388	MHACOO_004388-T1	1	1938.88	15	1.36063e+06	1		High	High	High	3	0.7284	0	1	1	1	646.964	-1.1	-0.00071	39.8652	6.296e-05	1.377e-05	1.42	3.13	39.9
23932	FALSE		High	Unambiguous	NTVKDEAVGGK	[R].NTVKDEAVGGK.[L]			0.000271339	7.54454e-05	1.199	1	1	1	MHACOO_001539-T1	MHACOO_001539-T1 [551-561]			MHACOO_001539	MHACOO_001539-T1	1	1117.58	11	362587	1		High	High	High	2	0.7364	0	1	1	1	559.296	-0.67	-0.00037	7.8097	6.296e-05	6.085e-05	1.199	2.2	7.83
23933	FALSE		High	Unambiguous	NTVKDEAVGGKLPAEDK	[R].NTVKDEAVGGKLPAEDK.[A]			1.68573e-07	7.54454e-05	2.42	1	1	1	MHACOO_001539-T1	MHACOO_001539-T1 [551-567]			MHACOO_001539	MHACOO_001539-T1	2	1770.92	17	1.00351e+06	1		High	High	High	3	0.6854	0	1	1	1	590.979	0.02	1e-05	17.5433	6.296e-05	1.677e-08	2.42	3.56	17.57
23937	FALSE		High	Unambiguous	NTVSGATGR	[K].NTVSGATGR.[A]			0.000971231	7.54454e-05	0.988	1	1	2	MHACOO_003526-T1	MHACOO_003526-T1 [477-485]			MHACOO_003526	MHACOO_003526-T1	0	862.438	9	7417473	1		High	High	High	2	0.6209	0	1	1	1	431.723	0.87	0.00038	6.8411	6.296e-05	0.0002514	0.988	2.77	6.87
23892	FALSE		High	Unambiguous	NTEELLASR	[K].NTEELLASR.[G]			0.00164231	7.54454e-05	0.901	1	1	1	MHACOO_006674-T1	MHACOO_006674-T1 [212-220]			MHACOO_006674	MHACOO_006674-T1	0	1032.53	9	3.81445e+06	1		High	High	High	2	0.6506	0	1	1	1	516.77	0.05	3e-05	23.1414	6.296e-05	0.0004482	0.901	2.49	23.28
23980	FALSE		High	Unambiguous	NVMAAAPVGFCK	[K].NVMAAAPVGFCK.[A]	1xCarbamidomethyl [C11]	1xCarbamidomethyl [C11]	3.84275e-06	7.54454e-05	1.903	1	1	3	MHACOO_007039-T1	MHACOO_007039-T1 [131-142]			MHACOO_007039	MHACOO_007039-T1	0	1264.62	12	2.66303e+06	1		High	High	High	2	0.8219	0	1	1	1	632.813	0.16	0.0001	35.7467	6.296e-05	5.398e-07	1.903	2.92	35.69
23982	FALSE		High	Unambiguous	NVMPVVLFTQGDVTGR	[K].NVMPVVLFTQGDVTGR.[L]	1xOxidation [M3]	1xOxidation [M3]	9.00128e-07	7.54454e-05	2.143	1	1	3	MHACOO_002048-T1	MHACOO_002048-T1 [69-84]			MHACOO_002048	MHACOO_002048-T1	0	1748.9	16	1.42925e+06	1		High	High	High	3	0.7432	0	1	1	1	583.642	6.08	0.00355	112.876	6.296e-05	1.075e-07	2.143	2.92	51.35
24028	FALSE		High	Unambiguous	NYGVVLLPEGLIEHVPQMR	[K].NYGVVLLPEGLIEHVPQMR.[A]	1xOxidation [M18]	1xOxidation [M18]	0.00132154	7.54454e-05	0.937	1	1	1	MHACOO_006242-T1	MHACOO_006242-T1 [346-364]			MHACOO_006242	MHACOO_006242-T1	0	2180.15	19	201809	1		High	High	High	3	0.5693	0	1	1	1	727.391	2.56	0.00186	61.6042	6.296e-05	0.0003531	0.937	1.37	61.68
24030	FALSE		High	Unambiguous	NYLMQTVCESATAPDAR	[R].NYLMQTVCESATAPDAR.[V]	1xCarbamidomethyl [C8]	1xCarbamidomethyl [C8]	0.000810244	7.54454e-05	1.018	1	1	1	MHACOO_002977-T1	MHACOO_002977-T1 [232-248]			MHACOO_002977	MHACOO_002977-T1	0	1926.87	17			NoQuanValues	High	High	High	2	0.5577	0	1	1	1	963.937	-0.56	-0.00054	44.7303	6.296e-05	0.0002045	1.018	0.52
24031	FALSE		High	Unambiguous	NYITGNTVEK	[K].NYITGNTVEK.[T]			0.00228847	7.54454e-05	0.846	1	1	2	MHACOO_000149-T1	MHACOO_000149-T1 [100-109]			MHACOO_000149	MHACOO_000149-T1	0	1138.57	10	1577759	1		High	High	High	2	0.7823	0	1	1	1	569.791	0.15	9e-05	19.0951	6.296e-05	0.0006514	0.846	1.24	19.22
24033	FALSE		High	Unambiguous	NYMYEVEGAGPSPPTPYWYLNPAK	[K].NYMYEVEGAGPSPPTPYWYLNPAK.[F]			0.00171317	7.54454e-05	0.894	1	1	1	MHACOO_003110-T1	MHACOO_003110-T1 [261-284]			MHACOO_003110	MHACOO_003110-T1	0	2744.27	24	362258	1		High	High	High	3	0.7895	0	1	1	1	915.43	1.43	0.0013	65.4259	6.296e-05	0.0004714	0.894	1.14	65.44
24048	FALSE		High	Unambiguous	QAAAQLAAGLRPK	[R].QAAAQLAAGLRPK.[Y]			2.54322e-07	7.54454e-05	2.352	1	1	1	MHACOO_005242-T1	MHACOO_005242-T1 [1207-1219]			MHACOO_005242	MHACOO_005242-T1	0	1294.76	13	3.0323e+06	1		High	High	High	3	0.6659	0	1	1	1	432.257	-2.1	-0.00091	24.6535	6.296e-05	2.649e-08	2.352	4.46	24.72
24067	FALSE		High	Unambiguous	QAAPACVAEER	[R].QAAPACVAEER.[A]	1xCarbamidomethyl [C6]	1xCarbamidomethyl [C6]	5.05212e-05	7.54454e-05	1.477	1	1	1	MHACOO_003738-T1	MHACOO_003738-T1 [1127-1137]			MHACOO_003738	MHACOO_003738-T1	0	1201.56	11	860521	1		High	High	High	2	0.8493	0	1	1	1	601.283	-3.08	-0.00185	13.9161	6.296e-05	9.407e-06	1.477	2.72	13.92
24071	FALSE		High	Unambiguous	QAAQDWAAILR	[K].QAAQDWAAILR.[H]			0.00016035	7.54454e-05	1.286	1	1	2	MHACOO_005239-T1	MHACOO_005239-T1 [187-197]			MHACOO_005239	MHACOO_005239-T1	0	1242.66	11	7.21091e+06	1		High	High	High	2	0.6854	0	1	1	1	621.836	4.35	0.0027	51.7394	6.296e-05	3.403e-05	1.286	3.02	51.54
24073	FALSE		High	Unambiguous	QAAQEALLVR	[K].QAAQEALLVR.[A]			0.000142085	7.54454e-05	1.306	1	1	5	MHACOO_006573-T1	MHACOO_006573-T1 [336-345]			MHACOO_006573	MHACOO_006573-T1	0	1098.63	10	6.01885e+07	3		High	High	High	2	0.5512	0	1	1	1	549.817	-0.11	-6e-05	26.6258	6.296e-05	2.963e-05	1.306	3.03	26.45
24080	FALSE		High	Unambiguous	QAASAMASFFEER	[R].QAASAMASFFEER.[A]			1.27636e-07	7.54454e-05	2.466	1	1	3	MHACOO_005824-T1	MHACOO_005824-T1 [292-304]			MHACOO_005824	MHACOO_005824-T1	0	1444.65	13	1.84453e+07	2		High	High	High	2	0.7467	0	1	1	1	722.83	-0.1	-7e-05	51.1405	6.296e-05	1.23e-08	2.466	4.58	51.23
24081	FALSE		High	Unambiguous	QAASAMASFFEER	[R].QAASAMASFFEER.[A]	1xOxidation [M6]	1xOxidation [M6]	1.02978e-05	7.54454e-05	1.74	1	1	1	MHACOO_005824-T1	MHACOO_005824-T1 [292-304]			MHACOO_005824	MHACOO_005824-T1	0	1460.65	13	2.45848e+06	1		High	High	High	2	0.6654	0	1	1	1	730.829	2.02	0.00147	34.2039	6.296e-05	1.613e-06	1.74	2.63	34.24
24085	FALSE		High	Unambiguous	QAASYTPSANTGAYVVVINADK	[K].QAASYTPSANTGAYVVVINADK.[V]			5.32681e-06	7.54454e-05	1.849	1	1	1	MHACOO_006356-T1	MHACOO_006356-T1 [171-192]			MHACOO_006356	MHACOO_006356-T1	0	2240.12	22	555302	1		High	High	High	3	0.5985	0	1	1	1	747.379	0.82	0.00061	45.7346	6.296e-05	7.734e-07	1.849	2.64	45.71
24089	FALSE		High	Unambiguous	QAAWQAVDYVK	[K].QAAWQAVDYVK.[S]			1.29583e-05	7.54454e-05	1.702	1	1	3	MHACOO_002107-T1	MHACOO_002107-T1 [43-53]			MHACOO_002107	MHACOO_002107-T1	0	1278.65	11	1.0627e+07	2		High	High	High	2	0.7853	0	1	1	1	639.827	-0.64	-0.00041	39.8414	6.296e-05	2.085e-06	1.702	3.68	39.69
24106	FALSE		High	Unambiguous	QAFDEAIAELDTLGEESYK	[K].QAFDEAIAELDTLGEESYK.[D]			6.88743e-12	7.54454e-05	4.091	1	1	12	MHACOO_001896-T1	MHACOO_001896-T1 [204-222]			MHACOO_001896	MHACOO_001896-T1	0	2128.99	19	3.27241e+07	7		High	High	High	2	0.8688	0	1	1	1	1065	1.4	0.00149	75.5732	6.296e-05	2.257e-13	4.091	5.87	75.44
24107	FALSE		High	Unambiguous	QAFVAGYGDVGK	[K].QAFVAGYGDVGK.[G]			1.89674e-05	7.54454e-05	1.639	1	1	4	MHACOO_003719-T1	MHACOO_003719-T1 [264-275]			MHACOO_003719	MHACOO_003719-T1	0	1211.61	12	2.3683e+07	3		High	High	High	2	0.7532	0	1	1	1	606.306	-0.6	-0.00036	31.2871	6.296e-05	3.177e-06	1.639	2.31	31.47
24116	FALSE		High	Unambiguous	QAGFATGMTGDGVNDAPALK	[R].QAGFATGMTGDGVNDAPALK.[R]			3.16181e-07	7.54454e-05	2.316	1	1	1	MHACOO_005222-T1	MHACOO_005222-T1 [555-574]			MHACOO_005222	MHACOO_005222-T1	0	1920.91	20	257602	1		High	High	High	2	0.8669	0	1	1	1	960.957	-2.33	-0.00224	41.4208	6.296e-05	3.375e-08	2.316	2.63	41.43
24025	FALSE		High	Unambiguous	NYGATHFIIGR	[K].NYGATHFIIGR.[D]			6.59218e-05	7.54454e-05	1.433	1	1	2	MHACOO_006981-T1	MHACOO_006981-T1 [257-267]			MHACOO_006981	MHACOO_006981-T1	0	1248.65	11	1.76804e+06	2		High	High	High	2	0.756	0	1	1	1	624.828	0.58	0.00036	32.0762	6.296e-05	1.268e-05	1.433	2.09	32.08
23981	FALSE		High	Unambiguous	NVMPVVLFTQGDVTGR	[K].NVMPVVLFTQGDVTGR.[L]			1.74802e-07	7.54454e-05	2.414	1	1	6	MHACOO_002048-T1	MHACOO_002048-T1 [69-84]			MHACOO_002048	MHACOO_002048-T1	0	1732.91	16	15641265	2		High	High	High	2	0.81	0	1	1	1	866.957	1.36	0.00117	61.0642	6.296e-05	1.742e-08	2.414	2.79	61.28
24022	FALSE		High	Unambiguous	NYDDRVTPLVDAGTR	[R].NYDDRVTPLVDAGTR.[A]			1.49597e-06	7.54454e-05	2.059	1	1	1	MHACOO_004206-T1	MHACOO_004206-T1 [382-396]			MHACOO_004206	MHACOO_004206-T1	1	1691.83	15	1.13348e+06	1		High	High	High	3	0.7507	0	1	1	1	564.616	-0.66	-0.00037	33.4134	6.296e-05	1.888e-07	2.059	3.65	33.4
24016	FALSE		High	Unambiguous	NWLGDVVFFDVDSYK	[R].NWLGDVVFFDVDSYK.[M]			8.24537e-09	7.54454e-05	2.919	1	1	6	MHACOO_006381-T1	MHACOO_006381-T1 [140-154]			MHACOO_006381	MHACOO_006381-T1	0	1803.86	15	3.67151e+06	2		High	High	High	2	0.8829	0	1	1	1	902.431	-2	-0.00181	81.9572	6.296e-05	5.898e-10	2.919	2.99	81.78
23983	FALSE		High	Unambiguous	NVNLPGVVVDLPTLTEKDEDDLR	[K].NVNLPGVVVDLPTLTEKDEDDLR.[N]			0.000860703	7.54454e-05	1.008	1	1	1	MHACOO_005322-T1	MHACOO_005322-T1 [175-197]			MHACOO_005322	MHACOO_005322-T1	1	2551.32	23	479113	1		High	High	High	3	0.7394	0	1	1	1	851.119	6.34	0.00539	65.5997	6.296e-05	0.000219	1.008	1.88	65.7
23984	FALSE		High	Unambiguous	NVPCTAAFMTSK	[K].NVPCTAAFMTSK.[M]	1xCarbamidomethyl [C4]	1xCarbamidomethyl [C4]	1.81813e-05	7.54454e-05	1.646	1	1	1	MHACOO_003647-T1	MHACOO_003647-T1 [142-153]			MHACOO_003647	MHACOO_003647-T1	0	1326.62	12	1.53431e+06	1		High	High	High	2	0.7415	0	1	1	1	663.814	1.66	0.0011	32.7854	6.296e-05	3.024e-06	1.646	2.05	32.93
23985	FALSE		High	Unambiguous	NVPQPNDACCAQLR	[K].NVPQPNDACCAQLR.[Q]	2xCarbamidomethyl [C9; C10]	2xCarbamidomethyl [C9; C10]	5.27859e-08	7.54454e-05	2.612	1	2	11	MHACOO_005230-T1	MHACOO_005230-T1 [66-79]			MHACOO_005230	MHACOO_005230-T3; MHACOO_005230-T1	0	1642.74	14	3.31354e+07	3		High	High	High	2	0.8593	0	1	1	1	821.873	-2.11	-0.00173	23.8344	6.296e-05	4.633e-09	2.612	2.63	24.07
23988	FALSE		High	Unambiguous	NVQALEIELQSQLALK	[R].NVQALEIELQSQLALK.[Q]			5.53152e-13	7.54454e-05	4.508	1	5	4	136	000136 [371-386]			cra|hCP1812051| keratin 10 (epidermolytic hyperkeratosis; keratosis palmaris et plantaris) [Homo sapiens (contaminant)]	000136; 000129; 000122; 000130; 000133	0	1797.01	16	4.35393e+06	2		High	High	High	2	0.8137	0	1	1	1	899.01	0.67	0.00061	67.4117	6.296e-05	1.373e-14	4.508	4.24	67.53
23991	FALSE		High	Unambiguous	NVRPDYLKK	[K].NVRPDYLKK.[I]			0.000339356	7.54454e-05	1.162	1	2	2	MHACOO_007222-T1	MHACOO_007222-T1 [195-203]			MHACOO_007222	MHACOO_007222-T1; MHACOO_007222-T2	1	1132.65	9	549434	1		High	High	High	3	0.2188	0	1	1	1	378.221	-0.17	-6e-05	10.9975	6.296e-05	7.809e-05	1.162	1.6	11.01
23993	FALSE		High	Unambiguous	NVSTGDVNVEMNAAPGVDLTQLLNNMR	[R].NVSTGDVNVEMNAAPGVDLTQLLNNMR.[S]			1.48016e-09	7.54454e-05	3.203	1	5	4	136	000136 [296-322]			cra|hCP1812051| keratin 10 (epidermolytic hyperkeratosis; keratosis palmaris et plantaris) [Homo sapiens (contaminant)]	000136; 000129; 000122; 000130; 000133	0	2872.39	27	3.37577e+06	3		High	High	High	3	0.8822	0	1	1	1	958.137	0.89	0.00085	78.3941	6.296e-05	8.76e-11	3.203	3.82	78.18
23994	FALSE		High	Unambiguous	NVSTGDVNVEMNAAPGVDLTQLLNNMR	[R].NVSTGDVNVEMNAAPGVDLTQLLNNMR.[S]	1xOxidation [M26]	1xOxidation [M11; M26]	3.91895e-05	7.54454e-05	1.519	1	5	1	136	000136 [296-322]			cra|hCP1812051| keratin 10 (epidermolytic hyperkeratosis; keratosis palmaris et plantaris) [Homo sapiens (contaminant)]	000136; 000129; 000122; 000130; 000133	0	2888.39	27	692524	1		High	High	High	3	0.6978	0	1	1	1	963.467	-0.69	-0.00067	68.5524	6.296e-05	7.124e-06	1.519	1.39	68.65
23995	FALSE		High	Unambiguous	NVSTGDVNVEMNAAPGVDLTQLLNNMR	[R].NVSTGDVNVEMNAAPGVDLTQLLNNMR.[S]	2xOxidation [M11; M26]	2xOxidation [M11; M26]	4.40949e-07	7.54454e-05	2.261	1	5	1	136	000136 [296-322]			cra|hCP1812051| keratin 10 (epidermolytic hyperkeratosis; keratosis palmaris et plantaris) [Homo sapiens (contaminant)]	000136; 000129; 000122; 000130; 000133	0	2904.38	27	990806	1		High	High	High	3	0.7955	0	1	1	1	968.801	2.32	0.00224	63.2415	6.296e-05	4.866e-08	2.261	1.76	63.32
23998	FALSE		High	Unambiguous	NVTVELEGGGGAAGK	[R].NVTVELEGGGGAAGK.[A]			0.00142083	7.54454e-05	0.925	1	1	1	MHACOO_006306-T1	MHACOO_006306-T1 [357-371]			MHACOO_006306	MHACOO_006306-T1	0	1358.69	15	226532	1		High	High	High	2	0.6323	0	1	1	1	679.847	-3.6	-0.00245	25.3414	6.296e-05	0.0003824	0.925	1.55	25.38
24002	FALSE		High	Unambiguous	NVVLEQSYGVPQVINDGVSIAR	[R].NVVLEQSYGVPQVINDGVSIAR.[A]			1.1639e-08	7.54454e-05	2.862	1	1	3	MHACOO_001315-T1	MHACOO_001315-T1 [69-90]			MHACOO_001315	MHACOO_001315-T1	0	2357.25	22	2.24753e+06	2		High	High	High	3	0.7554	0	1	1	1	786.422	2.06	0.00162	61.6781	6.296e-05	8.651e-10	2.862	4.17	61.58
24005	FALSE		High	Unambiguous	NVVVGVTSWGWSDPSVK	[R].NVVVGVTSWGWSDPSVK.[A]			3.46714e-10	7.54454e-05	3.443	1	1	4	MHACOO_004259-T1	MHACOO_004259-T1 [374-390]			MHACOO_004259	MHACOO_004259-T1	0	1816.92	17	5.09885e+06	2		High	High	High	2	0.7974	0	1	1	1	908.966	0.85	0.00077	58.6073	6.296e-05	1.75e-11	3.443	2.32	58.81
24007	FALSE		High	Unambiguous	NWAGGYGWVNAGDER	[R].NWAGGYGWVNAGDER.[L]			8.7594e-09	7.54454e-05	2.909	1	1	2	MHACOO_006711-T1	MHACOO_006711-T1 [98-112]			MHACOO_006711	MHACOO_006711-T1	0	1651.72	15	1.70635e+06	2		High	High	High	2	0.6309	0	1	1	1	826.368	2.4	0.00198	46.8871	6.296e-05	6.31e-10	2.909	2.33	47.66
24011	FALSE		High	Unambiguous	NWASVMSQVLMK	[R].NWASVMSQVLMK.[K]			0.00143809	7.54454e-05	0.923	1	1	1	MHACOO_006772-T1	MHACOO_006772-T1 [46-57]			MHACOO_006772	MHACOO_006772-T1	0	1393.7	12	228502	1		High	High	High	2	0.4918	0	1	1	1	697.351	-2.06	-0.00144	68.678	6.296e-05	0.0003866	0.923	1.22	68.68
24014	FALSE		High	Unambiguous	NWDVAYYAER	[K].NWDVAYYAER.[V]			4.64201e-05	7.54454e-05	1.491	1	1	1	MHACOO_002555-T1	MHACOO_002555-T1 [427-436]			MHACOO_002555	MHACOO_002555-T1	0	1286.58	10	3.18094e+06	1		High	High	High	2	0.8101	0	1	1	1	643.794	0.07	5e-05	43.8737	6.296e-05	8.576e-06	1.491	2.58	43.82
24015	FALSE		High	Unambiguous	NWGDGLATDPGLIAAR	[K].NWGDGLATDPGLIAAR.[G]			7.17457e-05	7.54454e-05	1.419	1	1	2	MHACOO_000970-T1	MHACOO_000970-T1 [463-478]			MHACOO_000970	MHACOO_000970-T1	0	1626.82	16	563435	1		High	High	High	2	0.5859	0	1	1	1	813.913	-2.72	-0.00221	54.4652	6.296e-05	1.388e-05	1.419	1.98	54.5
24020	FALSE		High	Unambiguous	NWSTFNEPR	[K].NWSTFNEPR.[T]			0.000820094	7.54454e-05	1.016	1	1	5	MHACOO_004924-T1	MHACOO_004924-T1 [192-200]			MHACOO_004924	MHACOO_004924-T1	0	1150.53	9	12900625	1		High	High	High	2	0.7049	0	1	1	1	575.768	1.62	0.00093	30.8469	6.296e-05	0.0002083	1.016	2.44	31.29
24120	FALSE		High	Unambiguous	QAGGDIVPLSTYVAK	[K].QAGGDIVPLSTYVAK.[F]			9.22168e-07	7.54454e-05	2.139	1	1	2	MHACOO_004174-T1	MHACOO_004174-T1 [106-120]			MHACOO_004174	MHACOO_004174-T1	0	1518.82	15	1.28563e+06	2		High	High	High	2	0.7115	0	1	1	1	759.913	0.99	0.00075	44.5927	6.296e-05	1.107e-07	2.139	2.08	44.61
23889	FALSE		High	Unambiguous	NTAAGQAVADEAK	[R].NTAAGQAVADEAK.[T]			5.04464e-06	7.54454e-05	1.858	1	1	1	MHACOO_005193-T1	MHACOO_005193-T1 [54-66]			MHACOO_005193	MHACOO_005193-T1	0	1245.61	13	406668	1		High	High	High	2	0.6209	0	1	1	1	623.304	-5.32	-0.00332	13.3791	6.296e-05	7.279e-07	1.858	2.11	13.36
23885	FALSE		High	Unambiguous	NSWGTAVHDNGFFK	[R].NSWGTAVHDNGFFK.[L]			1.45355e-09	7.54454e-05	3.206	1	1	1	MHACOO_002351-T1	MHACOO_002351-T1 [275-288]			MHACOO_002351	MHACOO_002351-T1	0	1579.73	14	917619	1		High	High	High	3	0.8295	0	1	1	1	527.248	-0.24	-0.00013	41.2939	6.296e-05	8.584e-11	3.206	3.05	41.3
23715	FALSE		High	Unambiguous	NLDREALTASFK	[R].NLDREALTASFK.[A]			0.000414275	7.54454e-05	1.129	1	1	1	MHACOO_004890-T1	MHACOO_004890-T1 [340-351]			MHACOO_004890	MHACOO_004890-T1	1	1364.72	12	682199	1		High	High	High	3	0.4939	0	1	1	1	455.577	0.49	0.00022	33.5194	6.296e-05	9.747e-05	1.129	2.47	33.48
23717	FALSE		High	Unambiguous	NIDTGVEFAAK	[K].NIDTGVEFAAK.[Q]			0.000171377	7.54454e-05	1.275	1	1	3	MHACOO_004363-T1	MHACOO_004363-T1 [373-383]			MHACOO_004363	MHACOO_004363-T1	0	1164.59	11	10332428	1		High	High	High	2	0.7671	0	1	1	1	582.799	0.42	0.00025	31.7904	6.296e-05	3.654e-05	1.275	2.49	31.8
23718	FALSE		High	Unambiguous	NLDVDLVDEVVQVSSDAAISTAR	[K].NLDVDLVDEVVQVSSDAAISTAR.[S]			0.000125142	7.54454e-05	1.327	1	1	1	MHACOO_000624-T1	MHACOO_000624-T1 [290-312]			MHACOO_000624	MHACOO_000624-T1	0	2416.22	23	128836	1		High	High	High	3	0.7	0	1	1	1	806.079	0.49	0.0004	86.4564	6.296e-05	2.572e-05	1.327	1.6	86.5
23720	FALSE		High	Unambiguous	NLELPQSVR	[R].NLELPQSVR.[D]			0.00184181	7.54454e-05	0.882	1	1	3	MHACOO_001072-T1	MHACOO_001072-T1 [115-123]			MHACOO_001072	MHACOO_001072-T1	0	1055.58	9	8.90521e+06	3		High	High	High	2	0.7137	0	1	1	1	528.295	-1.18	-0.00062	32.2397	6.296e-05	0.00051	0.882	2.55	32.32
23721	FALSE		High	Unambiguous	NLFCFDGR	[R].NLFCFDGR.[D]	1xCarbamidomethyl [C4]	1xCarbamidomethyl [C4]	0.000651851	7.54454e-05	1.054	1	1	1	MHACOO_006798-T1	MHACOO_006798-T1 [360-367]			MHACOO_006798	MHACOO_006798-T1	0	1028.46	8	834764	1		High	High	High	2	0.8168	0	1	1	1	514.735	1.14	0.00059	46.2601	6.296e-05	0.0001611	1.054	1.91	46.35
23722	FALSE		High	Unambiguous	NLFFSTDTTK	[R].NLFFSTDTTK.[H]			0.000476064	7.54454e-05	1.106	1	1	3	MHACOO_002783-T2	MHACOO_002783-T2 [72-81]			MHACOO_002783	MHACOO_002783-T2	0	1173.58	10	6189148	1		High	High	High	2	0.814	0	1	1	1	587.291	-3.08	-0.00181	41.8505	6.296e-05	0.0001133	1.106	2.58	42.02
23725	FALSE		High	Unambiguous	NIGICAHIDAGK	[R].NIGICAHIDAGK.[T]	1xCarbamidomethyl [C5]	1xCarbamidomethyl [C5]	7.71455e-05	7.54454e-05	1.407	1	1	1	MHACOO_003675-T1	MHACOO_003675-T1 [81-92]			MHACOO_003675	MHACOO_003675-T1	0	1268.64	12	2.48964e+06	1		High	High	High	3	0.5977	0	1	1	1	423.552	-0.65	-0.00027	25.8627	6.296e-05	1.509e-05	1.407	2.61	25.81
23730	FALSE		High	Unambiguous	NIGVAVDQVYSK	[K].NIGVAVDQVYSK.[G]			9.46183e-06	7.54454e-05	1.754	1	1	2	MHACOO_001596-T1	MHACOO_001596-T1 [96-107]			MHACOO_001596	MHACOO_001596-T1	0	1292.68	12	3.95494e+06	1		High	High	High	2	0.6488	0	1	1	1	646.845	-0.72	-0.00046	34.2258	6.296e-05	1.471e-06	1.754	2.05	34.14
23731	FALSE		High	Unambiguous	NLGVGLGHTLLACQSALR	[R].NLGVGLGHTLLACQSALR.[G]	1xCarbamidomethyl [C13]	1xCarbamidomethyl [C13]	2.87021e-07	7.54454e-05	2.332	1	1	4	MHACOO_004774-T1	MHACOO_004774-T1 [402-419]			MHACOO_004774	MHACOO_004774-T1	0	1880.02	18	6.92698e+06	2		High	High	High	3	0.7712	0	1	1	1	627.344	-0.43	-0.00027	47.562	6.296e-05	3.032e-08	2.332	4.37	47.66
23735	FALSE		High	Unambiguous	NLIAETEQDYER	[R].NLIAETEQDYER.[E]			2.75543e-06	7.54454e-05	1.958	1	1	1	MHACOO_006318-T1	MHACOO_006318-T1 [382-393]			MHACOO_006318	MHACOO_006318-T1	0	1480.69	12	1.27269e+06	1		High	High	High	2	0.927	0	1	1	1	740.849	-0.49	-0.00036	39.1339	6.296e-05	3.74e-07	1.958	2.33	39.2
23736	FALSE		High	Unambiguous	NLIAETEQDYEREK	[R].NLIAETEQDYEREK.[L]			4.66323e-06	7.54454e-05	1.871	1	1	1	MHACOO_006318-T1	MHACOO_006318-T1 [382-395]			MHACOO_006318	MHACOO_006318-T1	1	1737.83	14	586582	1		High	High	High	2	0.8756	0	1	1	1	869.42	2.24	0.00194	38.0349	6.296e-05	6.689e-07	1.871	2.17	38.06
23739	FALSE		High	Unambiguous	NILEEIVWWK	[R].NILEEIVWWK.[A]			3.20997e-05	7.54454e-05	1.552	1	1	2	MHACOO_006924-T1	MHACOO_006924-T1 [83-92]			MHACOO_006924	MHACOO_006924-T1	0	1329.72	10	812216	1		High	High	High	2	0.5913	0	1	1	1	665.364	0.82	0.00054	77.4385	6.296e-05	5.691e-06	1.552	2.3	77.5
23740	FALSE		High	Unambiguous	NLLENPGWYTQYTPYQAEIAQGR	[R].NLLENPGWYTQYTPYQAEIAQGR.[L]			1.15512e-09	7.54454e-05	3.244	1	1	3	MHACOO_002136-T1	MHACOO_002136-T1 [76-98]			MHACOO_002136	MHACOO_002136-T1	0	2712.31	23	4.08902e+06	3		High	High	High	3	0.8277	0	1	1	1	904.772	-1.03	-0.00093	65.1511	6.296e-05	6.659e-11	3.244	4.12	65.16
23741	FALSE		High	Unambiguous	NILFPLDPAGMNSETNAVK	[K].NILFPLDPAGMNSETNAVK.[E]			4.88694e-07	7.54454e-05	2.244	1	2	3	MHACOO_003198-T2	MHACOO_003198-T2 [167-185]			MHACOO_003198	MHACOO_003198-T2; MHACOO_003198-T1	0	2031.02	19	1.48797e+06	2		High	High	High	3	0.6777	0	1	1	1	677.678	-0.72	-0.00049	63.744	6.296e-05	5.489e-08	2.244	2.42	63.83
23742	FALSE		High	Unambiguous	NILFPLDPAGMNSETNAVK	[K].NILFPLDPAGMNSETNAVK.[E]	1xOxidation [M11]	1xOxidation [M11]	6.14951e-07	7.54454e-05	2.206	1	2	2	MHACOO_003198-T2	MHACOO_003198-T2 [167-185]			MHACOO_003198	MHACOO_003198-T2; MHACOO_003198-T1	0	2047.02	19	1.56119e+06	2		High	High	High	3	0.8163	0	1	1	1	683.012	1.74	0.00119	57.3248	6.296e-05	7.039e-08	2.206	3.32	57.41
23714	FALSE		High	Unambiguous	NLDPLAYGACR	[R].NLDPLAYGACR.[L]	1xCarbamidomethyl [C10]	1xCarbamidomethyl [C10]	0.00172354	7.54454e-05	0.893	1	1	1	MHACOO_005817-T1	MHACOO_005817-T1 [56-66]			MHACOO_005817	MHACOO_005817-T1	0	1249.6	11	2.23158e+06	1		High	High	High	2	0.8398	0	1	1	1	625.303	-0.34	-0.00021	39.029	6.296e-05	0.0004755	0.893	2.56	39.17
23743	FALSE		High	Unambiguous	NIIHGSDSVASAQR	[R].NIIHGSDSVASAQR.[E]			3.8369e-07	7.54454e-05	2.284	1	1	1	MHACOO_000526-T1	MHACOO_000526-T1 [191-204]			MHACOO_000526	MHACOO_000526-T1	0	1454.73	14	2.82274e+06	1		High	High	High	3	0.7464	0	1	1	1	485.583	0.82	0.0004	15.8226	6.296e-05	4.189e-08	2.284	3.51	15.83
23713	FALSE		High	Unambiguous	NLDLDSIIAEVK	[R].NLDLDSIIAEVK.[A]			7.66804e-05	7.54454e-05	1.408	1	3	2	125	000125 [326-337]			spt|P02538| Keratin, type II cytoskeletal 6A (Cytokeratin 6A) (CK 6A) (K6a keratin) [Homo sapiens (contaminant)]	000125; 000127; 000126	0	1329.73	12	5.00171e+06	1		High	High	High	2	0.7138	0	1	1	1	665.366	-1.07	-0.00071	70.0287	6.296e-05	1.498e-05	1.408	2.97	70.09
23711	FALSE		High	Unambiguous	NLDAQVDALAGDILGR	[K].NLDAQVDALAGDILGR.[V]			2.80588e-06	7.54454e-05	1.955	1	1	3	MHACOO_003754-T1	MHACOO_003754-T1 [182-197]			MHACOO_003754	MHACOO_003754-T1	0	1640.86	16	1.82246e+06	2		High	High	High	3	0.628	0	1	1	1	547.624	-1.62	-0.00089	74.3872	6.296e-05	3.799e-07	1.955	3.36	74.5
23676	FALSE		High	Unambiguous	NGYQLYSAAGSGR	[K].NGYQLYSAAGSGR.[G]			3.82529e-05	7.54454e-05	1.523	1	1	1	MHACOO_005256-T1	MHACOO_005256-T1 [262-274]			MHACOO_005256	MHACOO_005256-T1	0	1343.63	13	2.71118e+06	1		High	High	High	2	0.8669	0	1	1	1	672.321	0.17	0.00011	26.5859	6.296e-05	6.905e-06	1.523	2.63	26.65
23677	FALSE		High	Unambiguous	NHASVSVCVDPADYGALLESLK	[K].NHASVSVCVDPADYGALLESLK.[G]	1xCarbamidomethyl [C8]	1xCarbamidomethyl [C8]	1.85417e-08	7.54454e-05	2.785	1	2	2	MHACOO_004087-T1	MHACOO_004087-T1 [208-229]			MHACOO_004087	MHACOO_004087-T1; MHACOO_004087-T2	0	2345.14	22	1490260	1		High	High	High	3	0.8563	0	1	1	1	782.386	-0.63	-0.00049	66.0326	6.296e-05	1.452e-09	2.785	4.87	66.12
23678	FALSE		High	Unambiguous	NHAVVMPDAHEAATLSALTGAAFGAAGQR	[K].NHAVVMPDAHEAATLSALTGAAFGAAGQR.[C]			1.32353e-07	7.54454e-05	2.46	1	1	1	MHACOO_001557-T1	MHACOO_001557-T1 [280-308]			MHACOO_001557	MHACOO_001557-T1	0	2834.4	29	1.60675e+06	1		High	High	High	4	0.7817	0	1	1	1	709.356	0.86	0.00061	60.868	6.296e-05	1.283e-08	2.46	4.58	60.92
23682	FALSE		High	Unambiguous	NHLFVPGPVNIHENVLR	[R].NHLFVPGPVNIHENVLR.[A]			1.91391e-11	7.54454e-05	3.922	1	1	5	MHACOO_004427-T1	MHACOO_004427-T1 [53-69]			MHACOO_004427	MHACOO_004427-T1	0	1955.06	17	3.53418e+07	3		High	High	High	4	0.7916	0	1	1	1	489.52	-0.42	-0.00021	43.0224	6.296e-05	7.028e-13	3.922	5.71	42.88
23683	FALSE		High	Unambiguous	NHLLQAAIDGLTK	[R].NHLLQAAIDGLTK.[A]			3.84849e-05	7.54454e-05	1.522	1	1	1	MHACOO_001249-T1	MHACOO_001249-T1 [522-534]			MHACOO_001249	MHACOO_001249-T1	0	1393.78	13	805596	1		High	High	High	3	0.7368	0	1	1	1	465.264	-1.41	-0.00066	47.9818	6.296e-05	6.968e-06	1.522	3.61	48.04
23686	FALSE		High	Unambiguous	NHSQCDSMLIGDTAAANTYPYITVR	[R].NHSQCDSMLIGDTAAANTYPYITVR.[T]	1xCarbamidomethyl [C5]	1xCarbamidomethyl [C5]	1.05339e-06	7.54454e-05	2.117	1	1	1	MHACOO_001377-T1	MHACOO_001377-T1 [464-488]			MHACOO_001377	MHACOO_001377-T1	0	2798.29	25	603068	1		High	High	High	3	0.9221	0	1	1	1	933.435	1.22	0.00114	52.5376	6.296e-05	1.283e-07	2.117	2.31	52.6
23687	FALSE		High	Unambiguous	NHTSEEVAALQAVLDDVSQHER	[K].NHTSEEVAALQAVLDDVSQHER.[D]			1.2214e-20	7.54454e-05	7.423	1	1	4	MHACOO_005778-T1	MHACOO_005778-T1 [33-54]			MHACOO_005778	MHACOO_005778-T1	0	2448.17	22	27750122	2		High	High	High	3	0.8139	0	1	1	1	816.73	-0.36	-0.0003	65.4851	6.296e-05	7.046e-18	7.423	7.36	65.61
23692	FALSE		High	Unambiguous	NKDDIVVWDPTFVEGFVK	[K].NKDDIVVWDPTFVEGFVK.[V]			0.000193406	7.54454e-05	1.255	1	1	1	MHACOO_002256-T1	MHACOO_002256-T1 [34-51]			MHACOO_002256	MHACOO_002256-T1	1	2108.07	18	330181	1		High	High	High	3	0.7148	0	1	1	1	703.358	-5.05	-0.00355	71.9963	6.296e-05	4.188e-05	1.255	2.98	72
23696	FALSE		High	Unambiguous	NKYEDEINKR	[RK].NKYEDEINKR.[T]			4.82819e-07	7.54454e-05	2.246	2	6	2	000125; 000134	000125 [250-259]; 000134 [268-277]			spt|P02538| Keratin, type II cytoskeletal 6A (Cytokeratin 6A) (CK 6A) (K6a keratin) [Homo sapiens (contaminant)];rf|NP_006112.2| keratin 1 [Homo sapiens (contaminant)]	000135; 000125; 000127; 000132; 000126; 000134	2	1308.65	10	4.71511e+06	2	NotUnique	High	High	High	3	0.7927	0	1	1	1	436.89	0.08	3e-05	13.5801	6.296e-05	5.393e-08	2.246	4.39	13.62
23700	FALSE		High	Unambiguous	NLAATIQGNLQR	[K].NLAATIQGNLQR.[S]			9.46183e-06	7.54454e-05	1.754	1	1	2	MHACOO_000622-T1	MHACOO_000622-T1 [160-171]			MHACOO_000622	MHACOO_000622-T1	0	1298.72	12	1.25151e+07	2		High	High	High	2	0.7611	0	1	1	1	649.86	-2.98	-0.00193	40.0534	6.296e-05	1.471e-06	1.754	3.6	40.17
23704	FALSE		High	Unambiguous	NLAELGVKPEHYGSLADNALK	[R].NLAELGVKPEHYGSLADNALK.[D]			2.20949e-12	7.54454e-05	4.279	1	1	3	MHACOO_003601-T1	MHACOO_003601-T1 [419-439]			MHACOO_003601	MHACOO_003601-T1	0	2239.17	21	8286079	2		High	High	High	3	0.8114	0	1	1	1	747.063	1.04	0.00078	43.3808	6.296e-05	6.381e-14	4.279	4.4	43.26
23706	FALSE		High	Unambiguous	NIAFVTDPDGYWIEIIEPGK	[K].NIAFVTDPDGYWIEIIEPGK.[M]			4.80639e-06	7.54454e-05	1.866	1	1	1	MHACOO_000264-T1	MHACOO_000264-T1 [157-176]			MHACOO_000264	MHACOO_000264-T1	0	2277.14	20	503012	1		High	High	High	2	0.7122	0	1	1	1	1139.07	-1.67	-0.0019	77.8949	6.296e-05	6.915e-07	1.866	1.39	77.96
23708	FALSE		High	Unambiguous	NLAGLLYGYR	[K].NLAGLLYGYR.[V]			0.00215455	7.54454e-05	0.856	1	1	1	MHACOO_000570-T1	MHACOO_000570-T1 [162-171]			MHACOO_000570	MHACOO_000570-T1	0	1139.62	10	911834	1		High	High	High	2	0.1714	0	1	1	1	570.314	-0.06	-4e-05	54.4017	6.296e-05	0.0006054	0.856	2.1	54.38
23709	FALSE		High	Unambiguous	NLASAAQQVK	[R].NLASAAQQVK.[G]			0.000776692	7.54454e-05	1.025	1	1	1	MHACOO_007215-T1	MHACOO_007215-T1 [217-226]			MHACOO_007215	MHACOO_007215-T1	0	1029.57	10	6.69157e+06	1		High	High	High	2	0.6174	0	1	1	1	515.288	0.24	0.00012	17.341	6.296e-05	0.0001959	1.025	2.64	17.44
23710	FALSE		High	Unambiguous	NICINQVIAPGAAGNSVLLAAR	[R].NICINQVIAPGAAGNSVLLAAR.[A]	1xCarbamidomethyl [C3]	1xCarbamidomethyl [C3]	1.72429e-12	7.54454e-05	4.32	1	1	1	MHACOO_005750-T1	MHACOO_005750-T1 [254-275]			MHACOO_005750	MHACOO_005750-T1	0	2222.21	22	780993	1		High	High	High	3	0.833	0	1	1	1	741.409	2.64	0.00195	60.3771	6.296e-05	4.844e-14	4.32	4.61	60.43
23712	FALSE		High	Unambiguous	NLDCNPSLNLASFVTTTVEPECLEVMQAALR	[R].NLDCNPSLNLASFVTTTVEPECLEVMQAALR.[V]	2xCarbamidomethyl [C4; C22]	2xCarbamidomethyl [C4; C22]	0.0019097	7.54454e-05	0.876	1	1	3	MHACOO_005817-T1	MHACOO_005817-T1 [95-125]			MHACOO_005817	MHACOO_005817-T1	0	3492.68	31	397992	2		High	High	High	3	0.8614	0	1	1	1	1164.9	1.67	0.00194	92.7171	6.296e-05	0.0005314	0.876	1.01	92.69
23887	FALSE		High	Unambiguous	NSYNVAAPGTVIAR	[K].NSYNVAAPGTVIAR.[T]			0.000621088	7.54454e-05	1.062	1	1	1	MHACOO_004247-T1	MHACOO_004247-T1 [313-326]			MHACOO_004247	MHACOO_004247-T1	0	1432.75	14	639539	1		High	High	High	2	0.6654	0	1	1	1	716.881	-0.32	-0.00023	31.7747	6.296e-05	0.0001524	1.062	2.54	31.82
23745	FALSE		High	Unambiguous	NILNGTVFREPIIMANVPR	[R].NILNGTVFREPIIMANVPR.[L]			0.00039952	7.54454e-05	1.135	1	2	1	MHACOO_000887-T2	MHACOO_000887-T2 [142-160]			MHACOO_000887	MHACOO_000887-T1; MHACOO_000887-T2	1	2154.19	19	937525	1		High	High	High	3	0.4978	0	1	1	1	718.733	-0.8	-0.00058	61.6058	6.296e-05	9.362e-05	1.135	2.31	61.75
23751	FALSE		High	Unambiguous	NLPDSVDQEGLEK	[K].NLPDSVDQEGLEK.[I]			0.000613626	7.54454e-05	1.064	1	1	1	MHACOO_002402-T1	MHACOO_002402-T1 [239-251]			MHACOO_002402	MHACOO_002402-T1	0	1443.7	13	325203	1		High	High	High	2	0.2667	0	1	1	1	722.35	-2.78	-0.00201	30.8927	6.296e-05	0.0001502	1.064	1.2	30.92
23820	FALSE		High	Unambiguous	NPGSASQDPIFTNNK	[K].NPGSASQDPIFTNNK.[L]			0.000130552	7.54454e-05	1.32	1	1	2	MHACOO_000272-T1	MHACOO_000272-T1 [137-151]			MHACOO_000272	MHACOO_000272-T1	0	1589.76	15	1.19216e+06	1		High	High	High	2	0.8705	0	1	1	1	795.381	-0.26	-0.00021	25.3688	6.296e-05	2.694e-05	1.32	1.93	25.18
23825	FALSE		High	Unambiguous	NPLDLLPPSTMALDAYKR	[K].NPLDLLPPSTMALDAYKR.[L]			3.87767e-08	7.54454e-05	2.663	1	1	1	MHACOO_001899-T1	MHACOO_001899-T1 [272-289]			MHACOO_001899	MHACOO_001899-T1	1	2015.06	18	537448	1		High	High	High	3	0.6667	0	1	1	1	672.358	-2.1	-0.00141	62.205	6.296e-05	3.279e-09	2.663	3.81	62.3
23831	FALSE		High	Unambiguous	NPQDTQALTR	[K].NPQDTQALTR.[W]			0.000117089	7.54454e-05	1.338	1	1	1	MHACOO_002313-T1	MHACOO_002313-T1 [29-38]			MHACOO_002313	MHACOO_002313-T1	0	1143.58	10	334938	1		High	High	High	2	0.7435	0	1	1	1	572.291	-0.29	-0.00017	12.8901	6.296e-05	2.398e-05	1.338	1.91	12.87
23835	FALSE		High	Unambiguous	NPTNDETSLALMEEHGVGYSSTGLIAQMR	[R].NPTNDETSLALMEEHGVGYSSTGLIAQMR.[A]			2.16665e-05	7.54454e-05	1.617	1	2	1	MHACOO_001614-T2	MHACOO_001614-T2 [107-135]			MHACOO_001614	MHACOO_001614-T2; MHACOO_001614-T1	0	3121.46	29	392839	1		High	High	High	3	0.6134	0	1	1	1	1041.16	1.25	0.0013	59.9597	6.296e-05	3.669e-06	1.617	1.19	59.98
23837	FALSE		High	Unambiguous	NQAGGFANHASYFR	[R].NQAGGFANHASYFR.[T]			1.82361e-07	7.54454e-05	2.407	1	1	3	MHACOO_003884-T1	MHACOO_003884-T1 [104-117]			MHACOO_003884	MHACOO_003884-T1	0	1539.71	14	12373871	1		High	High	High	3	0.7393	0	1	1	1	513.908	0.64	0.00033	26.6899	6.296e-05	1.83e-08	2.407	4.68	26.8
23839	FALSE		High	Unambiguous	NQGGFHLICSGR	[R].NQGGFHLICSGR.[D]	1xCarbamidomethyl [C9]	1xCarbamidomethyl [C9]	0.00125164	7.54454e-05	0.946	1	1	1	MHACOO_006242-T1	MHACOO_006242-T1 [177-188]			MHACOO_006242	MHACOO_006242-T1	0	1345.64	12	1.32339e+06	1		High	High	High	3	0.6865	0	1	1	1	449.218	-1.86	-0.00084	26.917	6.296e-05	0.0003312	0.946	2.52	26.97
23840	FALSE		High	Unambiguous	NQGVNNVGCGNVGDNNR	[K].NQGVNNVGCGNVGDNNR.[G]	1xCarbamidomethyl [C9]	1xCarbamidomethyl [C9]	6.78459e-06	7.54454e-05	1.809	1	1	2	MHACOO_006027-T1	MHACOO_006027-T1 [255-271]			MHACOO_006027	MHACOO_006027-T1	0	1787.78	17	648892	2		High	High	High	3	0.9359	0	1	1	1	596.6	1.34	0.0008	14.3765	6.296e-05	1.016e-06	1.809	2.34	14.43
23842	FALSE		High	Unambiguous	NQILNLTTDNANILLQIDNAR	[K].NQILNLTTDNANILLQIDNAR.[L]			2.8529e-07	7.54454e-05	2.333	1	6	3	136	000136 [208-228]			cra|hCP1812051| keratin 10 (epidermolytic hyperkeratosis; keratosis palmaris et plantaris) [Homo sapiens (contaminant)]	000131; 000136; 000129; 000122; 000130; 000133	0	2367.26	21	9.28997e+06	2		High	High	High	3	0.805	0	1	1	1	789.76	1.62	0.00128	71.0289	6.296e-05	3.002e-08	2.333	3.23	71.23
23843	FALSE		High	Unambiguous	NQLTGEYGPVPDVAR	[K].NQLTGEYGPVPDVAR.[A]			2.46371e-08	7.54454e-05	2.738	1	1	2	MHACOO_000463-T1	MHACOO_000463-T1 [650-664]			MHACOO_000463	MHACOO_000463-T1	0	1615.81	15	6812685	1		High	High	High	2	0.6469	0	1	1	1	808.406	-1.38	-0.00111	39.224	6.296e-05	1.992e-09	2.738	3.37	39.19
23846	FALSE		High	Unambiguous	NQYDTDVVTWSPQGR	[R].NQYDTDVVTWSPQGR.[I]			1.14646e-06	7.54454e-05	2.103	1	1	3	MHACOO_000683-T1	MHACOO_000683-T1 [35-49]			MHACOO_000683	MHACOO_000683-T1	0	1765.81	15	2.41019e+06	2		High	High	High	2	0.8571	0	1	1	1	883.409	-1.58	-0.0014	42.7365	6.296e-05	1.407e-07	2.103	2.66	42.54
23859	FALSE		High	Unambiguous	NSAADAVVEGAGDHCCEYMTGGTVVSLGPVGR	[R].NSAADAVVEGAGDHCCEYMTGGTVVSLGPVGR.[N]	2xCarbamidomethyl [C15; C16]	2xCarbamidomethyl [C15; C16]	8.03604e-10	7.54454e-05	3.304	1	1	2	MHACOO_002399-T1	MHACOO_002399-T1 [1483-1514]			MHACOO_002399	MHACOO_002399-T1	0	3236.44	32	1.55358e+06	2		High	High	High	3	0.9778	0	1	1	1	1079.48	-4.14	-0.00446	52.6621	6.296e-05	4.434e-11	3.304	4.06	52.74
23862	FALSE		High	Unambiguous	NSAFVVDEGAPDNSASK	[R].NSAFVVDEGAPDNSASK.[V]			3.62811e-08	7.54454e-05	2.674	1	1	3	MHACOO_004277-T1	MHACOO_004277-T1 [85-101]			MHACOO_004277	MHACOO_004277-T1	0	1707.78	17	3.00285e+06	1		High	High	High	2	0.852	0	1	1	1	854.396	2.1	0.00179	28.4533	6.296e-05	3.06e-09	2.674	2.5	28.28
23864	FALSE		High	Unambiguous	NSAGMEVTFAPGGAAIQR	[K].NSAGMEVTFAPGGAAIQR.[L]			8.94701e-07	7.54454e-05	2.144	1	1	1	MHACOO_000026-T1	MHACOO_000026-T1 [20-37]			MHACOO_000026	MHACOO_000026-T1	0	1776.87	18	1.22176e+06	1		High	High	High	2	0.8197	0	1	1	1	888.939	0.65	0.00058	42.1842	6.296e-05	1.071e-07	2.144	2.33	42.27
23877	FALSE		High	Unambiguous	NSIWVTTNQFAQR	[R].NSIWVTTNQFAQR.[S]			9.16608e-07	7.54454e-05	2.14	1	1	1	MHACOO_006916-T1	MHACOO_006916-T1 [473-485]			MHACOO_006916	MHACOO_006916-T1	0	1564.79	13	344254	1		High	High	High	2	0.65	0	1	1	1	782.896	-0.92	-0.00072	44.9769	6.296e-05	1.102e-07	2.14	1.8	44.98
23878	FALSE		High	Unambiguous	NSPADPDAVVALYDAWR	[R].NSPADPDAVVALYDAWR.[A]			0.000156518	7.54454e-05	1.29	1	1	1	MHACOO_003107-T1	MHACOO_003107-T1 [124-140]			MHACOO_003107	MHACOO_003107-T1	0	1859.89	17	294826	1		High	High	High	2	0.5232	0	1	1	1	930.45	0.42	0.00039	70.3252	6.296e-05	3.292e-05	1.29	1.51	70.38
23816	FALSE		High	Unambiguous	NPFKPDAPPINVQFSQASPYLK	[K].NPFKPDAPPINVQFSQASPYLK.[L]			7.91567e-08	7.54454e-05	2.545	1	1	1	MHACOO_007267-T1	MHACOO_007267-T1 [711-732]			MHACOO_007267	MHACOO_007267-T1	0	2458.28	22	1.12575e+06	1		High	High	High	3	0.598	0	1	1	1	820.1	3.03	0.00248	55.1536	6.296e-05	7.244e-09	2.545	3.06	55.27
23749	FALSE		High	Unambiguous	NLLTHPLLAGPR	[R].NLLTHPLLAGPR.[K]			1.57724e-07	7.54454e-05	2.431	1	1	2	MHACOO_005242-T1	MHACOO_005242-T1 [962-973]			MHACOO_005242	MHACOO_005242-T1	0	1301.77	12	3.56083e+06	1		High	High	High	3	0.7298	0	1	1	1	434.594	-0.77	-0.00033	37.7599	6.296e-05	1.556e-08	2.431	3.22	37.67
23815	FALSE		High	Unambiguous	NPEFVPALLDVYEAGK	[R].NPEFVPALLDVYEAGK.[A]			2.37955e-07	7.54454e-05	2.363	1	1	1	MHACOO_005522-T1	MHACOO_005522-T1 [712-727]			MHACOO_005522	MHACOO_005522-T1	0	1761.91	16	174558	1		High	High	High	3	0.7982	0	1	1	1	587.973	-0.51	-0.0003	69.5338	6.296e-05	2.46e-08	2.363	3.37	69.54
23811	FALSE		High	Unambiguous	NPALTSVALPLLTAVGGQVVVR	[R].NPALTSVALPLLTAVGGQVVVR.[D]			2.05188e-05	7.54454e-05	1.626	1	1	1	MHACOO_005667-T1	MHACOO_005667-T1 [689-710]			MHACOO_005667	MHACOO_005667-T1	0	2175.29	22	255566	1		High	High	High	3	0.7463	0	1	1	1	725.766	-0.81	-0.00059	78.481	6.296e-05	3.472e-06	1.626	2.01	78.77
23752	FALSE		High	Unambiguous	NLPLAGFDNECR	[K].NLPLAGFDNECR.[A]	1xCarbamidomethyl [C11]	1xCarbamidomethyl [C11]	1.12756e-05	7.54454e-05	1.725	1	1	3	MHACOO_002415-T1	MHACOO_002415-T1 [228-239]			MHACOO_002415	MHACOO_002415-T1	0	1405.65	12	2.07177e+06	1		High	High	High	2	0.5133	0	1	1	1	703.331	1.04	0.00073	43.504	6.296e-05	1.78e-06	1.725	1.5	43.27
23755	FALSE		High	Unambiguous	NLQDIIAILGMDELSEEDKLTVAR	[K].NLQDIIAILGMDELSEEDKLTVAR.[A]			5.71003e-12	7.54454e-05	4.122	1	2	4	MHACOO_007169-T2	MHACOO_007169-T2 [445-468]			MHACOO_007169	MHACOO_007169-T1; MHACOO_007169-T2	1	2686.4	24	1.57986e+06	2		High	High	High	3	0.8487	0	1	1	1	896.137	0.25	0.00022	88.3999	6.296e-05	1.834e-13	4.122	4.89	88.17
23757	FALSE		High	Unambiguous	NLQYHEISAK	[K].NLQYHEISAK.[S]			2.55094e-05	7.54454e-05	1.59	1	2	3	MHACOO_000558-T1	MHACOO_000558-T1 [147-156]			MHACOO_000558	MHACOO_000558-T1; MHACOO_000558-T2	0	1202.62	10	8.51443e+06	2		High	High	High	2	0.4755	0	1	1	1	601.812	0.79	0.00048	17.2145	6.296e-05	4.421e-06	1.59	2.86	17.17
23758	FALSE		High	Unambiguous	NISFTVWDVGGQDK	[K].NISFTVWDVGGQDK.[I]			4.94641e-07	7.54454e-05	2.242	1	1	3	MHACOO_005957-T1	MHACOO_005957-T1 [60-73]			MHACOO_005957	MHACOO_005957-T1	0	1565.76	14	2.53821e+06	1		High	High	High	2	0.7986	0	1	1	1	783.383	-0.95	-0.00075	58.2535	6.296e-05	5.537e-08	2.242	2.93	58.38
23760	FALSE		High	Unambiguous	NISPTGVATTK	[K].NISPTGVATTK.[D]			0.000182059	7.54454e-05	1.265	1	1	3	MHACOO_004031-T1	MHACOO_004031-T1 [78-88]			MHACOO_004031	MHACOO_004031-T1	0	1088.59	11	1.63132e+07	2		High	High	High	2	0.6414	0	1	1	1	544.801	-0.59	-0.00032	16.8533	6.296e-05	3.917e-05	1.265	2.37	16.71
23762	FALSE		High	Unambiguous	NITSSVAAVILGGGAGTR	[R].NITSSVAAVILGGGAGTR.[L]			8.13383e-10	7.54454e-05	3.302	1	1	2	MHACOO_005460-T1	MHACOO_005460-T1 [68-85]			MHACOO_005460	MHACOO_005460-T1	0	1643.91	18	2.19268e+06	2		High	High	High	2	0.7658	0	1	1	1	822.459	1.39	0.00114	64.3653	6.296e-05	4.494e-11	3.302	3.63	64.37
23770	FALSE		High	Unambiguous	NLYGSPIPGHVLAER	[K].NLYGSPIPGHVLAER.[L]			3.5468e-07	7.54454e-05	2.297	1	1	3	MHACOO_002771-T1	MHACOO_002771-T1 [224-238]			MHACOO_002771	MHACOO_002771-T1	0	1622.86	15	3164255	1		High	High	High	3	0.6653	0	1	1	1	541.627	1.2	0.00065	38.9811	6.296e-05	3.828e-08	2.297	2.45	39.21
23778	FALSE		High	Unambiguous	NMITGTSQADCAVLIIDSTPGGFEAGISK	[K].NMITGTSQADCAVLIIDSTPGGFEAGISK.[D]	1xCarbamidomethyl [C11]	1xCarbamidomethyl [C11]	2.30172e-05	7.54454e-05	1.607	1	1	1	MHACOO_001175-T1	MHACOO_001175-T1 [148-176]			MHACOO_001175	MHACOO_001175-T1	0	2953.43	29	684895	1		High	High	High	3	0.8559	0	1	1	1	985.149	1.19	0.00117	69.7475	6.296e-05	3.936e-06	1.607	2.36	69.82
23779	FALSE		High	Unambiguous	NMITGTSQADCAVLIIDSTPGGFEAGISK	[K].NMITGTSQADCAVLIIDSTPGGFEAGISK.[D]	1xCarbamidomethyl [C11]; 1xOxidation [M2]	1xCarbamidomethyl [C11]; 1xOxidation [M2]	1.90825e-05	7.54454e-05	1.638	1	1	1	MHACOO_001175-T1	MHACOO_001175-T1 [148-176]			MHACOO_001175	MHACOO_001175-T1	0	2969.42	29	475332	1		High	High	High	3	0.7415	0	1	1	1	990.478	-1.36	-0.00134	65.6796	6.296e-05	3.199e-06	1.638	2.36	65.78
23780	FALSE		High	Unambiguous	NMMNEFMGLVR	[R].NMMNEFMGLVR.[G]			2.94939e-05	7.54454e-05	1.566	1	1	1	MHACOO_002210-T1	MHACOO_002210-T1 [275-285]			MHACOO_002210	MHACOO_002210-T1	0	1341.61	11	711474	1		High	High	High	2	0.8276	0	1	1	1	671.309	-0.76	-0.00051	67.09	6.296e-05	5.176e-06	1.566	2.32	67.05
23784	FALSE		High	Unambiguous	NMQDMVEDYR	[K].NMQDMVEDYR.[N]			9.64893e-05	7.54454e-05	1.37	1	3	2	134	000134 [258-267]			rf|NP_006112.2| keratin 1 [Homo sapiens (contaminant)]	000135; 000132; 000134	0	1300.53	10	2.35533e+06	1		High	High	High	2	0.8849	0	1	1	1	650.769	1.11	0.00072	38.9842	6.296e-05	1.926e-05	1.37	1.39	39.14
23785	FALSE		High	Unambiguous	NMQDMVEDYR	[K].NMQDMVEDYR.[N]	1xOxidation [M5]	1xOxidation [M2; M5]	4.31708e-05	7.54454e-05	1.503	1	3	2	134	000134 [258-267]			rf|NP_006112.2| keratin 1 [Homo sapiens (contaminant)]	000135; 000132; 000134	0	1316.52	10	1.40935e+06	2		High	High	High	2	0.4833	0	1	1	1	658.767	1.61	0.00106	29.0975	6.296e-05	7.903e-06	1.503	2.09	28.24
23793	FALSE		High	Unambiguous	NNAGEQLCTFSASFQVVVPEPQPR	[R].NNAGEQLCTFSASFQVVVPEPQPR.[K]	1xCarbamidomethyl [C8]	1xCarbamidomethyl [C8]	2.96283e-06	7.54454e-05	1.946	1	1	1	MHACOO_006874-T1	MHACOO_006874-T1 [142-165]			MHACOO_006874	MHACOO_006874-T1	0	2675.29	24	575338	1		High	High	High	3	0.8505	0	1	1	1	892.436	2.41	0.00215	63.9258	6.296e-05	4.056e-07	1.946	2.81	63.95
23794	FALSE		High	Unambiguous	NNAGFPHNIVFDEDAVPEGVK	[K].NNAGFPHNIVFDEDAVPEGVK.[A]			3.71675e-12	7.54454e-05	4.193	1	1	7	MHACOO_007223-T1	MHACOO_007223-T1 [81-101]			MHACOO_007223	MHACOO_007223-T1	0	2269.09	21	2.05032e+07	3		High	High	High	3	0.8192	0	1	1	1	757.034	-0.55	-0.00042	51.1578	6.296e-05	1.141e-13	4.193	5.31	51.17
23806	FALSE		High	Unambiguous	NNYGVSWEFNK	[K].NNYGVSWEFNK.[F]			0.000112236	7.54454e-05	1.345	1	1	4	MHACOO_001879-T1	MHACOO_001879-T1 [205-215]			MHACOO_001879	MHACOO_001879-T1	0	1357.62	11	4.01262e+06	2		High	High	High	2	0.7452	0	1	1	1	679.313	0.57	0.00039	43.3155	6.296e-05	2.277e-05	1.345	3.14	43.34
23814	FALSE		High	Unambiguous	NPEAPALDDTSIFFPDQVHVYLPSPGHPASGTVR	[R].NPEAPALDDTSIFFPDQVHVYLPSPGHPASGTVR.[T]			2.34386e-05	7.54454e-05	1.604	1	1	1	MHACOO_006271-T1	MHACOO_006271-T1 [814-847]			MHACOO_006271	MHACOO_006271-T1	0	3631.78	34	579737	1		High	High	High	4	0.8031	0	1	1	1	908.702	1.34	0.00122	65.8048	6.296e-05	4.024e-06	1.604	1.93	65.92
24122	FALSE		High	Unambiguous	QAGGGSQYVDATGAR	[K].QAGGGSQYVDATGAR.[F]			1.32151e-08	7.54454e-05	2.841	1	1	1	MHACOO_001921-T1	MHACOO_001921-T1 [313-327]			MHACOO_001921	MHACOO_001921-T1	0	1437.67	15	1.17907e+06	1		High	High	High	2	0.8486	0	1	1	1	719.338	-1.7	-0.00122	16.7569	6.296e-05	9.923e-10	2.841	3.17	16.75
24124	FALSE		High	Unambiguous	QAGGNPDDPSIQTK	[R].QAGGNPDDPSIQTK.[D]			0.00154612	7.54454e-05	0.911	1	1	1	MHACOO_005046-T1	MHACOO_005046-T1 [15-28]			MHACOO_005046	MHACOO_005046-T1	0	1427.68	14	433894	1		High	High	High	2	0.828	0	1	1	1	714.34	-1.88	-0.00134	13.0771	6.296e-05	0.0004195	0.911	1.57	13.13
24129	FALSE		High	Unambiguous	QAGLSPADIAAVEVIGGASR	[K].QAGLSPADIAAVEVIGGASR.[M]			1.62319e-08	7.54454e-05	2.807	1	1	1	MHACOO_003283-T1	MHACOO_003283-T1 [329-348]			MHACOO_003283	MHACOO_003283-T1	0	1882	20	756781	1		High	High	High	2	0.8541	0	1	1	1	941.505	0.17	0.00016	61.3032	6.296e-05	1.249e-09	2.807	3.29	61.27
24497	FALSE		High	Unambiguous	QISNLQQSISDAEQRGENALK	[K].QISNLQQSISDAEQRGENALK.[D]			0.000132942	7.54454e-05	1.317	1	3	2	134	000134 [418-438]			rf|NP_006112.2| keratin 1 [Homo sapiens (contaminant)]	000135; 000132; 000134	1	2329.17	21	7459738	1		High	High	High	3	0.7422	0	1	1	1	777.064	1.33	0.00103	54.9604	6.296e-05	2.752e-05	1.317	3.22	55.1
24504	FALSE		High	Unambiguous	QITQVYGFYDECLRK	[R].QITQVYGFYDECLRK.[Y]	1xCarbamidomethyl [C12]	1xCarbamidomethyl [C12]	9.3334e-11	7.54454e-05	3.66	1	1	1	MHACOO_005674-T1	MHACOO_005674-T1 [128-142]			MHACOO_005674	MHACOO_005674-T1	1	1919.93	15	1.04493e+06	1		High	High	High	3	0.7621	0	1	1	1	640.648	-0.79	-0.00051	44.1828	6.296e-05	4.075e-12	3.66	4.12	44.21
24506	FALSE		High	Unambiguous	QLTSPVQWEASMR	[R].QLTSPVQWEASMR.[A]			8.42197e-07	7.54454e-05	2.154	1	1	1	MHACOO_000487-T1	MHACOO_000487-T1 [302-314]			MHACOO_000487	MHACOO_000487-T1	0	1532.75	13	1.42372e+06	1		High	High	High	2	0.7782	0	1	1	1	766.878	-2.37	-0.00181	46.8792	6.296e-05	1.003e-07	2.154	2.57	46.93
24512	FALSE		High	Unambiguous	QIYHDGTGVGWSWQSWK	[R].QIYHDGTGVGWSWQSWK.[N]			4.34327e-05	7.54454e-05	1.502	1	1	3	MHACOO_005256-T1	MHACOO_005256-T1 [245-261]			MHACOO_005256	MHACOO_005256-T1	0	2034.95	17	2.18353e+06	2		High	High	High	3	0.7221	0	1	1	1	678.987	0.44	0.0003	53.1974	6.296e-05	7.949e-06	1.502	3.49	53.18
24519	FALSE		High	Unambiguous	QMLEQTTLADLVAK	[R].QMLEQTTLADLVAK.[K]			1.88531e-05	7.54454e-05	1.64	1	1	1	MHACOO_004482-T1	MHACOO_004482-T1 [15-28]			MHACOO_004482	MHACOO_004482-T1	0	1560.83	14	688868	1		High	High	High	2	0.5689	0	1	1	1	780.918	-0.62	-0.00048	55.4188	6.296e-05	3.15e-06	1.64	1.67	55.43
24525	FALSE		High	Unambiguous	QNCGYFVPENTCMCVK	[R].QNCGYFVPENTCMCVK.[E]	3xCarbamidomethyl [C3; C12; C14]	3xCarbamidomethyl [C3; C12; C14]	8.39633e-09	7.54454e-05	2.916	1	1	3	MHACOO_007036-T1	MHACOO_007036-T1 [521-536]			MHACOO_007036	MHACOO_007036-T1	0	2006.82	16	2.80703e+06	2		High	High	High	2	1	0	1	1	1	1003.91	-3.36	-0.00338	41.3968	6.296e-05	5.994e-10	2.916	2.32	41.46
24530	FALSE		High	Unambiguous	QNPELLALINAHQAEFLR	[R].QNPELLALINAHQAEFLR.[L]			3.04898e-11	7.54454e-05	3.845	1	1	3	MHACOO_002681-T1	MHACOO_002681-T1 [284-301]			MHACOO_002681	MHACOO_002681-T1	0	2077.12	18	2.14168e+06	1		High	High	High	3	0.837	0	1	1	1	693.045	0.06	4e-05	63.3406	6.296e-05	1.176e-12	3.845	4.97	63.23
24531	FALSE		High	Unambiguous	QNTAVDNKDDQTVIEAAEPVSLSFALR	[K].QNTAVDNKDDQTVIEAAEPVSLSFALR.[Y]			9.67879e-07	7.54454e-05	2.131	1	1	1	MHACOO_005381-T1	MHACOO_005381-T1 [184-210]			MHACOO_005381	MHACOO_005381-T1	1	2931.47	27	1.38011e+06	1		High	High	High	3	0.8215	0	1	1	1	977.831	3.4	0.00332	61.7619	6.296e-05	1.169e-07	2.131	4.37	61.79
24533	FALSE		High	Unambiguous	QNVFNDFQAVAESLIADGWTHPGR	[K].QNVFNDFQAVAESLIADGWTHPGR.[I]			1.24965e-05	7.54454e-05	1.708	1	1	2	MHACOO_000571-T1	MHACOO_000571-T1 [565-588]			MHACOO_000571	MHACOO_000571-T1	0	2672.29	24	442476	1		High	High	High	3	0.8211	0	1	1	1	891.435	1.81	0.00161	91.6746	6.296e-05	2.003e-06	1.708	2.18	91.53
24552	FALSE		High	Unambiguous	QPHGGMAYDMDEFMSK	[R].QPHGGMAYDMDEFMSK.[V]			0.000753579	7.54454e-05	1.03	1	1	1	MHACOO_005817-T1	MHACOO_005817-T1 [228-243]			MHACOO_005817	MHACOO_005817-T1	0	1843.74	16	537312	1		High	High	High	3	1	0	1	1	1	615.254	1.41	0.00087	44.1637	6.296e-05	0.0001894	1.03	2.21	44.16
24558	FALSE		High	Unambiguous	QPNADDELIIDGAPIHNLTLVGK	[R].QPNADDELIIDGAPIHNLTLVGK.[V]			1.99076e-05	7.54454e-05	1.631	1	1	1	MHACOO_000365-T1	MHACOO_000365-T1 [54-76]			MHACOO_000365	MHACOO_000365-T1	0	2443.28	23	1.58542e+06	1		High	High	High	3	0.6522	0	1	1	1	815.1	0.55	0.00045	61.0165	6.296e-05	3.344e-06	1.631	1.84	60.94
24561	FALSE		High	Unambiguous	QPPGTTVTSVDEAK	[R].QPPGTTVTSVDEAK.[V]			0.000713694	7.54454e-05	1.039	1	1	2	MHACOO_005334-T1	MHACOO_005334-T1 [840-853]			MHACOO_005334	MHACOO_005334-T1	0	1429.72	14			NoneMonoisotopic	High	High	High	2	0.2658	0	1	1	1	715.363	1.67	0.00119	18.9348	6.296e-05	0.0001777	1.039	0.79
24580	FALSE		High	Unambiguous	QPVPISSYLFALAVGR	[R].QPVPISSYLFALAVGR.[L]			3.84849e-05	7.54454e-05	1.522	1	1	1	MHACOO_005491-T1	MHACOO_005491-T1 [247-262]			MHACOO_005491	MHACOO_005491-T1	0	1717.96	16	490778	1		High	High	High	3	0.8049	0	1	1	1	573.326	0.53	0.00031	78.233	6.296e-05	6.959e-06	1.522	2.46	78.42
24584	FALSE		High	Unambiguous	QPYNVSVAAETAALAALSNRPYLK	[K].QPYNVSVAAETAALAALSNRPYLK.[K]			0.000563845	7.54454e-05	1.078	1	1	1	MHACOO_003300-T1	MHACOO_003300-T1 [310-333]			MHACOO_003300	MHACOO_003300-T1	0	2547.36	24	567209	1		High	High	High	3	0.6552	0	1	1	1	849.791	0.35	0.0003	67.8894	6.296e-05	0.0001375	1.078	1.74	67.92
24589	FALSE		High	Unambiguous	QQAGPYDSAAWK	[K].QQAGPYDSAAWK.[A]			0.000125901	7.54454e-05	1.326	1	1	1	MHACOO_002998-T1	MHACOO_002998-T1 [89-100]			MHACOO_002998	MHACOO_002998-T1	0	1321.62	12	624211	1		High	High	High	2	0.6573	0	1	1	1	661.312	-0.44	-0.00029	27.5871	6.296e-05	2.586e-05	1.326	1.43	27.59
24496	FALSE		High	Unambiguous	QISNLQQSISDAEQR	[K].QISNLQQSISDAEQR.[G]			2.31914e-08	7.54454e-05	2.748	1	3	2	134	000134 [418-432]			rf|NP_006112.2| keratin 1 [Homo sapiens (contaminant)]	000135; 000132; 000134	0	1716.85	15	3.09983e+06	2		High	High	High	2	0.7243	0	1	1	1	858.93	0.7	0.0006	38.283	6.296e-05	1.852e-09	2.748	2.72	38.42
24594	FALSE		High	Unambiguous	QQHFFVSATIQDVVR	[K].QQHFFVSATIQDVVR.[R]			3.19541e-08	7.54454e-05	2.695	1	1	2	MHACOO_000372-T1	MHACOO_000372-T1 [473-487]			MHACOO_000372	MHACOO_000372-T1	0	1774.92	15	1.34523e+06	1		High	High	High	3	0.6903	0	1	1	1	592.314	2.65	0.00157	48.5384	6.296e-05	2.651e-09	2.695	3.39	48.45
24490	FALSE		High	Unambiguous	QLQWVGGPGAAGR	[K].QLQWVGGPGAAGR.[L]			0.000429576	7.54454e-05	1.123	1	1	1	MHACOO_004618-T1	MHACOO_004618-T1 [371-383]			MHACOO_004618	MHACOO_004618-T1	0	1296.68	13	2.1152e+06	1		High	High	High	2	0.751	0	1	1	1	648.843	-0.82	-0.00053	33.7895	6.296e-05	0.0001012	1.123	2.57	33.88
24482	FALSE		High	Unambiguous	QLNPSIGGFSGMVPFGDSFLVAGTDGVGTK	[R].QLNPSIGGFSGMVPFGDSFLVAGTDGVGTK.[L]			5.55715e-06	7.54454e-05	1.842	1	1	1	MHACOO_002293-T1	MHACOO_002293-T1 [66-95]			MHACOO_002293	MHACOO_002293-T1	0	2955.46	30	421293	1		High	High	High	3	0.8565	0	1	1	1	985.823	-0.72	-0.00071	80.0272	6.296e-05	8.116e-07	1.842	2.16	80.11
24448	FALSE		High	Unambiguous	QLDYPCSPEDFGLALAR	[K].QLDYPCSPEDFGLALAR.[H]	1xCarbamidomethyl [C6]	1xCarbamidomethyl [C6]	1.99076e-05	7.54454e-05	1.631	1	1	1	MHACOO_000395-T1	MHACOO_000395-T1 [73-89]			MHACOO_000395	MHACOO_000395-T1	0	1951.92	17	296015	1		High	High	High	3	0.7526	0	1	1	1	651.314	3.32	0.00216	63.3133	6.296e-05	3.35e-06	1.631	2.91	63.41
24452	FALSE		High	Unambiguous	QLFEDGLGAAGR	[K].QLFEDGLGAAGR.[D]			2.24332e-06	7.54454e-05	1.992	1	1	1	MHACOO_000320-T1	MHACOO_000320-T1 [374-385]			MHACOO_000320	MHACOO_000320-T1	0	1233.62	12	2.31165e+06	1		High	High	High	2	0.8447	0	1	1	1	617.315	0.73	0.00045	39.1864	6.296e-05	2.961e-07	1.992	3.09	39.24
24454	FALSE		High	Unambiguous	QLFHPEQLISGK	[R].QLFHPEQLISGK.[E]			0.000125901	7.54454e-05	1.326	1	1	2	MHACOO_004081-T1	MHACOO_004081-T1 [98-109]			MHACOO_004081	MHACOO_004081-T1	0	1396.76	12	520392	1		High	High	High	3	0.6288	0	1	1	1	466.258	0.09	4e-05	42.2643	6.296e-05	2.592e-05	1.326	2.64	42.26
24455	FALSE		High	Unambiguous	QLFLGSTAK	[K].QLFLGSTAK.[H]			0.000304367	7.54454e-05	1.18	1	2	1	MHACOO_004218-T1	MHACOO_004218-T1 [137-145]			MHACOO_004218	MHACOO_004218-T2; MHACOO_004218-T1	0	964.546	9	6.59885e+06	1		High	High	High	2	0.7295	0	1	1	1	482.777	-0.13	-6e-05	28.0762	6.296e-05	6.891e-05	1.18	2.07	28.27
24458	FALSE		High	Unambiguous	QLGAEHSQR	[R].QLGAEHSQR.[L]			0.000663775	7.54454e-05	1.051	1	1	1	MHACOO_006766-T1	MHACOO_006766-T1 [168-176]			MHACOO_006766	MHACOO_006766-T1	0	1025.51	9	603916	1		High	High	High	2	0.6475	0	1	1	1	513.261	2.82	0.00144	6.5457	6.296e-05	0.000164	1.051	1.39	6.57
24460	FALSE		High	Unambiguous	QLGDDADPSTLR	[R].QLGDDADPSTLR.[I]			3.38952e-05	7.54454e-05	1.543	1	1	2	MHACOO_005033-T1	MHACOO_005033-T1 [58-69]			MHACOO_005033	MHACOO_005033-T1	0	1287.62	12	1.1282e+06	1		High	High	High	2	0.6792	0	1	1	1	644.314	1.96	0.00126	25.5132	6.296e-05	6.038e-06	1.543	2.12	25.56
24461	FALSE		High	Unambiguous	QIGLTHFEVRPSTFDENLPK	[K].QIGLTHFEVRPSTFDENLPK.[T]			2.6134e-05	7.54454e-05	1.586	1	1	1	MHACOO_006333-T1	MHACOO_006333-T1 [29-48]			MHACOO_006333	MHACOO_006333-T1	0	2328.2	20	1.33317e+06	1		High	High	High	4	0.6337	0	1	1	1	582.804	-2.28	-0.00133	48.5764	6.296e-05	4.524e-06	1.586	3.03	48.64
24462	FALSE		High	Unambiguous	QIGMFSFTGLTPPQVQR	[R].QIGMFSFTGLTPPQVQR.[M]			1.20691e-08	7.54454e-05	2.856	1	1	5	MHACOO_004238-T1	MHACOO_004238-T1 [405-421]			MHACOO_004238	MHACOO_004238-T1	0	1906.98	17	2.58436e+06	2		High	High	High	2	0.75	0	1	1	1	953.994	-1.88	-0.00179	66.6315	6.296e-05	8.974e-10	2.856	3.04	66.66
24463	FALSE		High	Unambiguous	QIGMFSFTGLTPPQVQR	[R].QIGMFSFTGLTPPQVQR.[M]	1xOxidation [M4]	1xOxidation [M4]	1.09894e-06	7.54454e-05	2.11	1	1	3	MHACOO_004238-T1	MHACOO_004238-T1 [405-421]			MHACOO_004238	MHACOO_004238-T1	0	1922.98	17	642692	1		High	High	High	3	0.7305	0	1	1	1	641.665	0.09	6e-05	59.0598	6.296e-05	1.344e-07	2.11	2.56	59.08
24468	FALSE		High	Unambiguous	QLICGATLNGVGGDLGK	[K].QLICGATLNGVGGDLGK.[V]	1xCarbamidomethyl [C4]	1xCarbamidomethyl [C4]	3.34376e-06	7.54454e-05	1.926	1	1	1	MHACOO_004932-T1	MHACOO_004932-T1 [26-42]			MHACOO_004932	MHACOO_004932-T1	0	1672.87	17	1913994	1		High	High	High	3	0.7174	0	1	1	1	558.296	2.4	0.00134	45.9494	6.296e-05	4.625e-07	1.926	4.07	45.98
24471	FALSE		High	Unambiguous	QLILWDAR	[R].QLILWDAR.[A]			0.00062864	7.54454e-05	1.06	1	2	2	MHACOO_004199-T2	MHACOO_004199-T2 [300-307]			MHACOO_004199	MHACOO_004199-T1; MHACOO_004199-T2	0	1014.57	8	2.0646e+06	1		High	High	High	2	0.6557	0	1	1	1	507.789	-2.42	-0.00123	47.9374	6.296e-05	0.0001543	1.06	2.12	48.04
24472	FALSE		High	Unambiguous	QLLNVLGIIHR	[R].QLLNVLGIIHR.[Y]			1.87673e-08	7.54454e-05	2.783	1	1	3	MHACOO_000372-T1	MHACOO_000372-T1 [750-760]			MHACOO_000372	MHACOO_000372-T1	0	1275.79	11	3.141e+06	2		High	High	High	3	0.7224	0	1	1	1	425.933	-2.92	-0.00124	56.6605	6.296e-05	1.473e-09	2.783	3.71	56.79
24476	FALSE		High	Unambiguous	QILQSAPVVAAQLLLVDEVLR	[R].QILQSAPVVAAQLLLVDEVLR.[A]			4.49022e-07	7.54454e-05	2.258	1	1	1	MHACOO_006437-T1	MHACOO_006437-T1 [542-562]			MHACOO_006437	MHACOO_006437-T1	0	2275.34	21	130494	1		High	High	High	3	0.8486	0	1	1	1	759.116	-2.56	-0.00194	90.1526	6.296e-05	4.992e-08	2.258	2.51	90.15
24477	FALSE		High	Unambiguous	QLLSAAPSLTSVLVK	[R].QLLSAAPSLTSVLVK.[R]			1.72182e-05	7.54454e-05	1.655	1	1	1	MHACOO_005620-T1	MHACOO_005620-T1 [261-275]			MHACOO_005620	MHACOO_005620-T1	0	1526.92	15	637239	1		High	High	High	2	0.7475	0	1	1	1	763.962	1.09	0.00083	58.8653	6.296e-05	2.86e-06	1.655	2.02	58.89
24480	FALSE		High	Unambiguous	QLMNILSVIAR	[R].QLMNILSVIAR.[Y]			7.85578e-05	7.54454e-05	1.404	1	1	1	MHACOO_000250-T1	MHACOO_000250-T1 [667-677]			MHACOO_000250	MHACOO_000250-T1	0	1257.73	11	537455	1		High	High	High	2	0.7682	0	1	1	1	629.37	-1.58	-0.001	68.4029	6.296e-05	1.541e-05	1.404	2.2	68.49
24488	FALSE		High	Unambiguous	QLQAEGCDFVVSFGGGSPHDCAK	[R].QLQAEGCDFVVSFGGGSPHDCAK.[G]	2xCarbamidomethyl [C7; C21]	2xCarbamidomethyl [C7; C21]	1.11906e-06	7.54454e-05	2.107	1	1	2	MHACOO_003601-T1	MHACOO_003601-T1 [159-181]			MHACOO_003601	MHACOO_003601-T1	0	2466.08	23	4.67583e+06	1		High	High	High	3	0.9484	0	1	1	1	822.695	-4.02	-0.00331	46.5015	6.296e-05	1.369e-07	2.107	2.52	46.31
24447	FALSE		High	Unambiguous	QLDTTVEGGGLK	[R].QLDTTVEGGGLK.[E]			4.55855e-05	7.54454e-05	1.494	1	1	1	MHACOO_000456-T1	MHACOO_000456-T1 [151-162]			MHACOO_000456	MHACOO_000456-T1	0	1217.64	12	6302268	1		High	High	High	2	0.7801	0	1	1	1	609.32	-3.01	-0.00183	24.7401	6.296e-05	8.397e-06	1.494	2.82	24.81
24596	FALSE		High	Unambiguous	QQLMPPGPPGPIPYNALIIK	[R].QQLMPPGPPGPIPYNALIIK.[N]			6.02054e-05	7.54454e-05	1.448	1	1	1	MHACOO_005270-T1	MHACOO_005270-T1 [134-153]			MHACOO_005270	MHACOO_005270-T1	0	2144.19	20	973660	1		High	High	High	3	0.7822	0	1	1	1	715.402	-0.37	-0.00027	65.111	6.296e-05	1.144e-05	1.448	2.25	65
24608	FALSE		High	Unambiguous	QQYVAEYDSDVR	[R].QQYVAEYDSDVR.[L]			0.000247815	7.54454e-05	1.214	1	1	1	MHACOO_000437-T1	MHACOO_000437-T1 [92-103]			MHACOO_000437	MHACOO_000437-T1	0	1472.67	12	533040	1		High	High	High	2	0.7778	0	1	1	1	736.837	1.22	0.0009	27.4637	6.296e-05	5.503e-05	1.214	1.26	27.56
24688	FALSE		High	Unambiguous	QTLVLQAEGSR	[K].QTLVLQAEGSR.[Y]			2.27405e-05	7.54454e-05	1.609	1	1	3	MHACOO_005007-T1	MHACOO_005007-T1 [331-341]			MHACOO_005007	MHACOO_005007-T1	0	1201.65	11	859078	1		High	High	High	2	0.7	0	1	1	1	601.331	0.43	0.00026	25.6176	6.296e-05	3.879e-06	1.609	2.7	25.68
24689	FALSE		High	Unambiguous	QTLWGACQCHPRPGSGR	[K].QTLWGACQCHPRPGSGR.[L]	2xCarbamidomethyl [C7; C9]	2xCarbamidomethyl [C7; C9]	3.48304e-07	7.54454e-05	2.3	1	1	2	MHACOO_007061-T1	MHACOO_007061-T1 [148-164]			MHACOO_007061	MHACOO_007061-T1	0	1967.91	17	4.68371e+06	2		High	High	High	4	0.7541	0	1	1	1	492.732	0.1	5e-05	20.173	6.296e-05	3.764e-08	2.3	4.27	20.25
24699	FALSE		High	Unambiguous	QTTATPPKLPVR	[R].QTTATPPKLPVR.[S]			0.000179871	7.54454e-05	1.267	1	1	2	MHACOO_001143-T1	MHACOO_001143-T1 [320-331]			MHACOO_001143	MHACOO_001143-T1	1	1308.76	12	1.93212e+06	1		High	High	High	3	0.6983	0	1	1	1	436.926	0.32	0.00014	21.0233	6.296e-05	3.858e-05	1.267	3.48	21.17
24708	FALSE		High	Unambiguous	QVADAVGAPPDGVLVCGDSGNDIDLFEVPGVR	[R].QVADAVGAPPDGVLVCGDSGNDIDLFEVPGVR.[G]	1xCarbamidomethyl [C16]	1xCarbamidomethyl [C16]	2.77632e-05	7.54454e-05	1.576	1	1	2	MHACOO_007028-T1	MHACOO_007028-T1 [348-379]			MHACOO_007028	MHACOO_007028-T1	0	3238.57	32	529570	1		High	High	High	3	0.8079	0	1	1	1	1080.2	4.22	0.00456	73.0781	6.296e-05	4.832e-06	1.576	1.51	72.81
24714	FALSE		High	Unambiguous	QVASATNDVAGDGTTTATVLTR	[K].QVASATNDVAGDGTTTATVLTR.[A]			1.1639e-08	7.54454e-05	2.862	1	1	2	MHACOO_003583-T1	MHACOO_003583-T1 [109-130]			MHACOO_003583	MHACOO_003583-T1	0	2149.07	22	3.1369e+06	2		High	High	High	3	0.8107	0	1	1	1	717.031	1.97	0.00141	34.7399	6.296e-05	8.653e-10	2.862	3.54	34.84
24715	FALSE		High	Unambiguous	QVAVPTYLVPATQQVWADVYGLPVPGCDGR	[R].QVAVPTYLVPATQQVWADVYGLPVPGCDGR.[T]	1xCarbamidomethyl [C27]	1xCarbamidomethyl [C27]	1.24776e-06	7.54454e-05	2.089	1	1	3	MHACOO_002294-T1	MHACOO_002294-T1 [380-409]			MHACOO_002294	MHACOO_002294-T1	0	3256.65	30	486627	1		High	High	High	3	0.8684	0	1	1	1	1086.22	-4.41	-0.00479	82.1455	6.296e-05	1.553e-07	2.089	2.28	82.33
24718	FALSE		High	Unambiguous	QVDAAAADLNSTVDK	[K].QVDAAAADLNSTVDK.[L]			4.73416e-08	7.54454e-05	2.63	1	1	1	MHACOO_005945-T1	MHACOO_005945-T1 [96-110]			MHACOO_005945	MHACOO_005945-T1	0	1517.74	15	696753	1		High	High	High	2	0.8246	0	1	1	1	759.376	-0.15	-0.00011	27.7302	6.296e-05	4.109e-09	2.63	2.68	27.79
24719	FALSE		High	Unambiguous	QVDGGTVLQSQGVLVANR	[K].QVDGGTVLQSQGVLVANR.[A]			1.59164e-05	7.54454e-05	1.668	1	1	1	MHACOO_005238-T1	MHACOO_005238-T1 [261-278]			MHACOO_005238	MHACOO_005238-T1	0	1840.99	18	448719	1		High	High	High	3	0.6867	0	1	1	1	614.334	-0.5	-0.00031	41.416	6.296e-05	2.621e-06	1.668	3.16	41.46
24725	FALSE		High	Unambiguous	QVEAESASTGGAVDK	[K].QVEAESASTGGAVDK.[A]			6.06632e-08	7.54454e-05	2.589	1	1	1	MHACOO_000456-T1	MHACOO_000456-T1 [342-356]			MHACOO_000456	MHACOO_000456-T1	0	1448.69	15	2.96586e+06	1		High	High	High	2	0.8729	0	1	1	1	724.847	-0.02	-1e-05	11.7258	6.296e-05	5.404e-09	2.589	2.99	11.8
24738	FALSE		High	Unambiguous	QVGVPSIVAFLNK	[R].QVGVPSIVAFLNK.[C]			0.00100708	7.54454e-05	0.982	1	1	3	MHACOO_003838-T1	MHACOO_003838-T1 [178-190]			MHACOO_003838	MHACOO_003838-T1	0	1371.8	13	418715	1		High	High	High	2	0.7263	0	1	1	1	686.404	0.43	0.00029	65.8498	6.296e-05	0.0002602	0.982	1.79	65.92
24739	FALSE		High	Unambiguous	QVGVSVPLVVR	[K].QVGVSVPLVVR.[L]			0.000195759	7.54454e-05	1.253	1	1	2	MHACOO_007215-T1	MHACOO_007215-T1 [382-392]			MHACOO_007215	MHACOO_007215-T1	0	1152.71	11	4.58667e+06	1		High	High	High	2	0.7019	0	1	1	1	576.859	0.13	8e-05	42.2596	6.296e-05	4.239e-05	1.253	2.65	42.3
24742	FALSE		High	Unambiguous	QVHLAMTDLFLHSSK	[R].QVHLAMTDLFLHSSK.[Y]			6.68264e-08	7.54454e-05	2.573	1	1	2	MHACOO_002555-T1	MHACOO_002555-T1 [656-670]			MHACOO_002555	MHACOO_002555-T1	0	1726.89	15	3.91199e+06	1		High	High	High	4	0.7022	0	1	1	1	432.479	0.49	0.00021	49.5412	6.296e-05	6.018e-09	2.573	3.19	49.33
24744	FALSE		High	Unambiguous	QVHPDTGISSK	[K].QVHPDTGISSK.[A]			0.000264856	7.54454e-05	1.203	1	1	3	MHACOO_007228-T1	MHACOO_007228-T1 [39-49]			MHACOO_007228	MHACOO_007228-T1	0	1168.6	11	2.99585e+06	2		High	High	High	3	0.7217	0	1	1	1	390.203	-1.08	-0.00042	9.4939	6.296e-05	5.926e-05	1.203	3.27	9.53
24746	FALSE		High	Unambiguous	QVLALVAAPFLLDDPK	[R].QVLALVAAPFLLDDPK.[V]			1.56773e-07	7.54454e-05	2.432	1	1	5	MHACOO_003388-T1	MHACOO_003388-T1 [139-154]			MHACOO_003388	MHACOO_003388-T1	0	1709.98	16	4.94107e+06	2		High	High	High	3	0.7061	0	1	1	1	570.666	0.1	6e-05	74.7062	6.296e-05	1.545e-08	2.432	2.96	74.93
24752	FALSE		High	Unambiguous	QVLLPSPVLLEAELAAIQGGGAPGLDVR	[R].QVLLPSPVLLEAELAAIQGGGAPGLDVR.[T]			2.6134e-05	7.54454e-05	1.586	1	1	2	MHACOO_002399-T1	MHACOO_002399-T1 [632-659]			MHACOO_002399	MHACOO_002399-T1	0	2783.57	28	1.304e+06	2		High	High	High	4	0.8378	0	1	1	1	696.646	-1.21	-0.00084	91.3222	6.296e-05	4.527e-06	1.586	2.22	91.34
24686	FALSE		High	Unambiguous	QTIKPQCDR	[R].QTIKPQCDR.[F]	1xCarbamidomethyl [C7]	1xCarbamidomethyl [C7]	0.00049067	7.54454e-05	1.101	1	1	1	MHACOO_003719-T1	MHACOO_003719-T1 [369-377]			MHACOO_003719	MHACOO_003719-T1	0	1145.57	9	5.79302e+06	1		High	High	High	3	0.4852	0	1	1	1	382.529	-0.39	-0.00015	7.5512	6.296e-05	0.0001173	1.101	2.7	7.62
24597	FALSE		High	Unambiguous	QQLMPPGPPGPIPYNALIIK	[R].QQLMPPGPPGPIPYNALIIK.[N]	1xOxidation [M4]	1xOxidation [M4]	0.000567263	7.54454e-05	1.077	1	1	1	MHACOO_005270-T1	MHACOO_005270-T1 [134-153]			MHACOO_005270	MHACOO_005270-T1	0	2160.19	20	962729	1		High	High	High	3	0.5329	0	1	1	1	720.734	-1.06	-0.00076	60.9176	6.296e-05	0.0001375	1.077	1.67	61.04
24683	FALSE		High	Unambiguous	QTLAAMAEAVPELAAAPAHFR	[R].QTLAAMAEAVPELAAAPAHFR.[G]			7.16409e-06	7.54454e-05	1.8	1	1	1	MHACOO_007350-T1	MHACOO_007350-T1 [136-156]			MHACOO_007350	MHACOO_007350-T1	0	2165.12	21	268341	1		High	High	High	3	0.4682	0	1	1	1	722.376	-1.41	-0.00102	64.3669	6.296e-05	1.075e-06	1.8	2.2	64.35
24678	FALSE		High	Unambiguous	QTGAAGKPVNTLLVAR	[K].QTGAAGKPVNTLLVAR.[K]			5.1916e-07	7.54454e-05	2.234	1	1	2	MHACOO_007215-T1	MHACOO_007215-T1 [130-145]			MHACOO_007215	MHACOO_007215-T1	0	1595.92	16	2.62386e+06	1		High	High	High	3	0.8379	0	1	1	1	532.646	0.13	7e-05	26.1362	6.296e-05	5.846e-08	2.234	3.64	26.16
24619	FALSE		High	Unambiguous	QRETLQMQFNALNK	[K].QRETLQMQFNALNK.[D]			0.000434801	7.54454e-05	1.121	1	1	1	MHACOO_000934-T1	MHACOO_000934-T1 [49-62]			MHACOO_000934	MHACOO_000934-T1	1	1720.88	14	1.61771e+06	1		High	High	High	3	0.7074	0	1	1	1	574.298	-0.65	-0.00037	36.873	6.296e-05	0.0001028	1.121	3.76	36.93
24634	FALSE		High	Unambiguous	QRSETADIATELSLQPWR	[R].QRSETADIATELSLQPWR.[A]			0.0016226	7.54454e-05	0.903	1	1	1	MHACOO_000471-T1	MHACOO_000471-T1 [85-102]			MHACOO_000471	MHACOO_000471-T1	1	2101.07	18	415495	1		High	High	High	3	0.6056	0	1	1	1	701.027	-0.93	-0.00065	55.8558	6.296e-05	0.000442	0.903	2.13	55.86
24640	FALSE		High	Unambiguous	QSAPCVLFFDELDSIANQR	[R].QSAPCVLFFDELDSIANQR.[G]	1xCarbamidomethyl [C5]	1xCarbamidomethyl [C5]	2.07056e-07	7.54454e-05	2.386	1	1	3	MHACOO_004296-T1	MHACOO_004296-T1 [584-602]			MHACOO_004296	MHACOO_004296-T1	0	2210.05	19	729151	1		High	High	High	3	0.7236	0	1	1	1	737.356	-0.37	-0.00027	82.0167	6.296e-05	2.114e-08	2.386	2.75	81.88
24648	FALSE		High	Unambiguous	QSGGSGQFADIAIK	[K].QSGGSGQFADIAIK.[F]			7.73827e-07	7.54454e-05	2.168	1	1	1	MHACOO_003675-T1	MHACOO_003675-T1 [569-582]			MHACOO_003675	MHACOO_003675-T1	0	1378.7	14	2.5976e+06	1		High	High	High	2	0.8235	0	1	1	1	689.851	-0.91	-0.00063	35.0714	6.296e-05	9.122e-08	2.168	2.72	35.18
24650	FALSE		High	Unambiguous	QSIANAAGIGQDGVTVTPGAGVVGADPATK	[K].QSIANAAGIGQDGVTVTPGAGVVGADPATK.[V]			1.84862e-06	7.54454e-05	2.024	1	1	1	MHACOO_000391-T1	MHACOO_000391-T1 [56-85]			MHACOO_000391	MHACOO_000391-T1	0	2722.4	30	1.76417e+06	1		High	High	High	3	0.8168	0	1	1	1	908.138	-0.81	-0.00074	48.1027	6.296e-05	2.399e-07	2.024	2.62	48.23
24651	FALSE		High	Unambiguous	QSLEASLAETEGR	[K].QSLEASLAETEGR.[Y]			4.11941e-08	7.54454e-05	2.653	1	6	3	136	000136 [387-399]			cra|hCP1812051| keratin 10 (epidermolytic hyperkeratosis; keratosis palmaris et plantaris) [Homo sapiens (contaminant)]	000131; 000136; 000129; 000122; 000130; 000133	0	1390.68	13	7.05685e+06	2		High	High	High	2	0.7262	0	1	1	1	695.843	-1.32	-0.00092	34.9939	6.296e-05	3.512e-09	2.653	2.63	35.18
24653	FALSE		High	Unambiguous	QSLPLGGFDGEVR	[R].QSLPLGGFDGEVR.[Q]			1.54189e-06	7.54454e-05	2.054	1	1	3	MHACOO_003526-T1	MHACOO_003526-T1 [288-300]			MHACOO_003526	MHACOO_003526-T1	0	1374.7	13	1.70729e+07	2		High	High	High	2	0.6915	0	1	1	1	687.855	0.38	0.00026	45.7757	6.296e-05	1.964e-07	2.054	2.82	45.72
24654	FALSE		High	Unambiguous	QSMEGPIQR	[R].QSMEGPIQR.[G]			0.000521241	7.54454e-05	1.091	1	1	1	MHACOO_005222-T1	MHACOO_005222-T1 [1018-1026]			MHACOO_005222	MHACOO_005222-T1	0	1045.51	9	846865	1		High	High	High	2	0.5771	0	1	1	1	523.258	-0.3	-0.00015	16.5208	6.296e-05	0.0001257	1.091	2.01	16.57
24656	FALSE		High	Unambiguous	QSNDQANTLFTIQSK	[K].QSNDQANTLFTIQSK.[S]			7.33915e-10	7.54454e-05	3.319	1	1	7	MHACOO_002048-T1	MHACOO_002048-T1 [40-54]			MHACOO_002048	MHACOO_002048-T1	0	1694.83	15	1.28159e+07	3		High	High	High	2	0.6722	0	1	1	1	847.921	0.23	0.0002	38.8104	6.296e-05	4.011e-11	3.319	4.79	38.69
24663	FALSE		High	Unambiguous	QSVAQVNEAAPVFK	[R].QSVAQVNEAAPVFK.[L]			2.70177e-07	7.54454e-05	2.342	1	1	1	MHACOO_005851-T1	MHACOO_005851-T1 [105-118]			MHACOO_005851	MHACOO_005851-T1	0	1487.79	14	1.44157e+06	1		High	High	High	2	0.7485	0	1	1	1	744.395	-1.28	-0.00096	33.4924	6.296e-05	2.826e-08	2.342	3.26	33.37
24668	FALSE		High	Unambiguous	QTAAAEDDLTADLPATKPVSVASAEK	[R].QTAAAEDDLTADLPATKPVSVASAEK.[T]			5.79686e-14	7.54454e-05	4.881	1	1	2	MHACOO_005271-T1	MHACOO_005271-T1 [145-170]			MHACOO_005271	MHACOO_005271-T1	0	2599.31	26	3.61246e+06	1		High	High	High	3	0.733	0	1	1	1	867.108	-0.35	-0.0003	42.8572	6.296e-05	2.819e-15	4.881	5.28	42.87
24670	FALSE		High	Unambiguous	QTAEVSGCGLPPDFAIYEPSQK	[K].QTAEVSGCGLPPDFAIYEPSQK.[R]	1xCarbamidomethyl [C8]	1xCarbamidomethyl [C8]	1.54417e-09	7.54454e-05	3.196	1	1	10	MHACOO_005824-T1	MHACOO_005824-T1 [226-247]			MHACOO_005824	MHACOO_005824-T1	0	2394.13	22	9.96464e+06	7		High	High	High	3	0.8244	0	1	1	1	798.715	0.57	0.00046	53.7645	6.296e-05	9.176e-11	3.196	4.1	53.82
24672	FALSE		High	Unambiguous	QTAPAVAAALSDLASAGADR	[R].QTAPAVAAALSDLASAGADR.[V]			3.7452e-07	7.54454e-05	2.288	1	1	1	MHACOO_004996-T1	MHACOO_004996-T1 [305-324]			MHACOO_004996	MHACOO_004996-T1	0	1855.95	20	259324	1		High	High	High	3	0.7342	0	1	1	1	619.322	0.44	0.00027	64.5976	6.296e-05	4.069e-08	2.288	3.16	64.5
24675	FALSE		High	Unambiguous	QTDPVGDVFDAAR	[K].QTDPVGDVFDAAR.[R]			1.76397e-05	7.54454e-05	1.651	1	1	2	MHACOO_003463-T1	MHACOO_003463-T1 [113-125]			MHACOO_003463	MHACOO_003463-T1	0	1390.66	13	985179	1		High	High	High	2	0.694	0	1	1	1	695.834	0.21	0.00014	44.4731	6.296e-05	2.931e-06	1.651	2.81	44.54
24676	FALSE		High	Unambiguous	QTFSPFNVVAWHGNYAPSK	[R].QTFSPFNVVAWHGNYAPSK.[Y]			2.11487e-05	7.54454e-05	1.621	1	1	1	MHACOO_002210-T1	MHACOO_002210-T1 [196-214]			MHACOO_002210	MHACOO_002210-T1	0	2150.05	19	1.71864e+06	1		High	High	High	3	1	0	1	1	1	717.353	-0.8	-0.00057	56.119	6.296e-05	3.572e-06	1.621	2.58	56.26
24679	FALSE		High	Unambiguous	QTGDATFYGQDPDQDAK	[K].QTGDATFYGQDPDQDAK.[G]			2.23309e-09	7.54454e-05	3.135	1	1	6	MHACOO_006339-T1	MHACOO_006339-T1 [34-50]			MHACOO_006339	MHACOO_006339-T1	0	1856.79	17	7.85714e+06	3		High	High	High	2	0.8757	0	1	1	1	928.901	0.62	0.00058	27.3231	6.296e-05	1.382e-10	3.135	3.46	27.22
24441	FALSE		High	Unambiguous	QLDAAHIEFLR	[R].QLDAAHIEFLR.[G]			0.000281362	7.54454e-05	1.193	1	1	1	MHACOO_002678-T1	MHACOO_002678-T1 [318-328]			MHACOO_002678	MHACOO_002678-T1	0	1312.7	11	615823	1		High	High	High	3	0.41	0	1	1	1	438.239	0.3	0.00013	43.8368	6.296e-05	6.352e-05	1.193	2.61	43.88
24429	FALSE		High	Unambiguous	QLADGVSVR	[K].QLADGVSVR.[R]			0.000613626	7.54454e-05	1.064	1	1	1	MHACOO_004892-T1	MHACOO_004892-T1 [336-344]			MHACOO_004892	MHACOO_004892-T1	0	944.516	9	3.23619e+06	1		High	High	High	2	0.5962	0	1	1	1	472.761	-0.33	-0.00016	19.7804	6.296e-05	0.0001505	1.064	2.6	19.79
24425	FALSE		High	Unambiguous	QLAALAADLAGGR	[R].QLAALAADLAGGR.[L]			0.000602602	7.54454e-05	1.067	1	1	1	MHACOO_003443-T1	MHACOO_003443-T1 [296-308]			MHACOO_003443	MHACOO_003443-T1	0	1226.69	13	305787	1		High	High	High	2	0.6296	0	1	1	1	613.847	0.52	0.00032	46.3819	6.296e-05	0.0001476	1.067	2.43	46.36
24220	FALSE		High	Unambiguous	QAVPVVQVDPVFEGVDGGPGSLIK	[R].QAVPVVQVDPVFEGVDGGPGSLIK.[F]			2.96268e-10	7.54454e-05	3.469	1	1	1	MHACOO_002357-T1	MHACOO_002357-T1 [200-223]			MHACOO_002357	MHACOO_002357-T1	0	2407.29	24	1.55568e+06	1		High	High	High	3	0.8225	0	1	1	1	803.101	0.23	0.00018	67.2371	6.296e-05	1.472e-11	3.469	4.17	67.1
24223	FALSE		High	Unambiguous	QAVTNPTNTVYATK	[R].QAVTNPTNTVYATK.[R]			1.78003e-07	7.54454e-05	2.411	1	1	1	MHACOO_004570-T1	MHACOO_004570-T1 [101-114]			MHACOO_004570	MHACOO_004570-T1	0	1507.78	14	2.08443e+06	1		High	High	High	2	0.7975	0	1	1	1	754.391	-0.04	-3e-05	22.301	6.296e-05	1.782e-08	2.411	3.16	22.19
24224	FALSE		High	Unambiguous	QAVVNPENTFASVK	[R].QAVVNPENTFASVK.[R]			9.88559e-09	7.54454e-05	2.889	1	1	2	MHACOO_006303-T1	MHACOO_006303-T1 [92-105]			MHACOO_006303	MHACOO_006303-T1	0	1503.78	14	6.10538e+06	1		High	High	High	2	0.7962	0	1	1	1	752.394	0.18	0.00013	36.8891	6.296e-05	7.19e-10	2.889	3.14	37.07
24225	FALSE		High	Unambiguous	QAVVNPENTFASVKR	[R].QAVVNPENTFASVKR.[F]			0.000229083	7.54454e-05	1.227	1	1	1	MHACOO_006303-T1	MHACOO_006303-T1 [92-106]			MHACOO_006303	MHACOO_006303-T1	1	1659.88	15	1.02467e+06	1		High	High	High	3	0.6246	0	1	1	1	553.964	-1.96	-0.00108	31.6689	6.296e-05	5.039e-05	1.227	3.49	31.8
24236	FALSE		High	Unambiguous	QCSSGLQAIASVAAAIK	[R].QCSSGLQAIASVAAAIK.[A]	1xCarbamidomethyl [C2]	1xCarbamidomethyl [C2]	3.16663e-06	7.54454e-05	1.935	1	1	1	MHACOO_004575-T1	MHACOO_004575-T1 [136-152]			MHACOO_004575	MHACOO_004575-T1	0	1674.88	17	517925	1		High	High	High	3	0.704	0	1	1	1	558.967	1.69	0.00095	62.6268	6.296e-05	4.34e-07	1.935	2.5	62.75
24246	FALSE		High	Unambiguous	QDEGAYSCLCLEANEVQGIDLPKPGKPCGAACGK	[R].QDEGAYSCLCLEANEVQGIDLPKPGKPCGAACGK.[S]	4xCarbamidomethyl [C8; C10; C28; C32]	4xCarbamidomethyl [C8; C10; C28; C32]	1.11895e-14	7.54454e-05	5.153	1	1	3	MHACOO_004323-T1	MHACOO_004323-T1 [93-126]			MHACOO_004323	MHACOO_004323-T1	0	3692.68	34	4.97891e+06	1		High	High	High	4	0.907	0	1	1	1	923.926	0.32	0.0003	52.4223	6.296e-05	1.484e-15	5.153	7.53	52.58
24247	FALSE		High	Unambiguous	QDEVLAEVEAAAAAFK	[R].QDEVLAEVEAAAAAFK.[R]			8.44702e-05	7.54454e-05	1.392	1	1	2	MHACOO_001955-T1	MHACOO_001955-T1 [657-672]			MHACOO_001955	MHACOO_001955-T1	0	1661.84	16	556511	2		High	High	High	3	0.8051	0	1	1	1	554.617	-0.54	-0.0003	78.1238	6.296e-05	1.661e-05	1.392	3.13	78.15
24248	FALSE		High	Unambiguous	QDEVLAEVEAAAAAFKR	[R].QDEVLAEVEAAAAAFKR.[A]			2.01799e-08	7.54454e-05	2.771	1	1	1	MHACOO_001955-T1	MHACOO_001955-T1 [657-673]			MHACOO_001955	MHACOO_001955-T1	1	1817.94	17	549262	1		High	High	High	3	0.8146	0	1	1	1	606.652	1.67	0.00101	71.0787	6.296e-05	1.587e-09	2.771	3.02	71.12
24253	FALSE		High	Unambiguous	QDGVAGGTMTMVADGYNAPLTAGNFVDLAAR	[R].QDGVAGGTMTMVADGYNAPLTAGNFVDLAAR.[K]			0.000300709	7.54454e-05	1.182	1	2	1	MHACOO_005646-T1	MHACOO_005646-T1 [230-260]			MHACOO_005646	MHACOO_005646-T1; MHACOO_005646-T2	0	3083.46	31	959720	1		High	High	High	3	0.6723	0	1	1	1	1028.49	3.36	0.00346	72.3265	6.296e-05	6.824e-05	1.182	1.77	72.43
24254	FALSE		High	Unambiguous	QDGVAGGTMTMVADGYNAPLTAGNFVDLAAR	[R].QDGVAGGTMTMVADGYNAPLTAGNFVDLAAR.[K]	1xOxidation [M]	1xOxidation [M9; M11]	0.000347662	7.54454e-05	1.158	1	2	2	MHACOO_005646-T1	MHACOO_005646-T1 [230-260]			MHACOO_005646	MHACOO_005646-T1; MHACOO_005646-T2	0	3099.45	31			NoQuanValues	High	High	High	3	0.8194	0	1	1	1	1033.82	2.47	0.00256	67.162	6.296e-05	8.015e-05	1.158	1.44
24258	FALSE		High	Unambiguous	QDLPNAMNAAEITDK	[K].QDLPNAMNAAEITDK.[L]	1xOxidation [M7]	1xOxidation [M7]	4.52433e-06	7.54454e-05	1.876	1	1	3	MHACOO_005957-T1	MHACOO_005957-T1 [128-142]			MHACOO_005957	MHACOO_005957-T1	0	1646.77	15	1.11018e+06	2		High	High	High	2	0.6913	0	1	1	1	823.887	-1.5	-0.00124	31.798	6.296e-05	6.469e-07	1.876	1.49	31.58
24262	FALSE		High	Unambiguous	QDPPAVATAK	[K].QDPPAVATAK.[D]			0.00218069	7.54454e-05	0.854	1	1	1	MHACOO_002842-T1	MHACOO_002842-T1 [206-215]			MHACOO_002842	MHACOO_002842-T1	0	997.531	10	3085225	1		High	High	High	2	0.8208	0	1	1	1	499.27	0.9	0.00045	11.0184	6.296e-05	0.0006169	0.854	2.12	11.12
24274	FALSE		High	Unambiguous	QEEDAVAALVQSVAAAGVK	[R].QEEDAVAALVQSVAAAGVK.[A]			1.97577e-06	7.54454e-05	2.013	1	1	1	MHACOO_002397-T1	MHACOO_002397-T1 [273-291]			MHACOO_002397	MHACOO_002397-T1	0	1855.98	19	206809	1		High	High	High	3	0.7394	0	1	1	1	619.333	5.19	0.00321	75.2257	6.296e-05	2.58e-07	2.013	3.3	75.2
24280	FALSE		High	Unambiguous	QEGIGESGYR	[K].QEGIGESGYR.[V]			0.000117089	7.54454e-05	1.338	1	1	2	MHACOO_003877-T1	MHACOO_003877-T1 [150-159]			MHACOO_003877	MHACOO_003877-T1	0	1095.51	10	2.27609e+06	1		High	High	High	2	0.7792	0	1	1	1	548.257	1.06	0.00058	15.6248	6.296e-05	2.396e-05	1.338	2.31	15.62
24283	FALSE		High	Unambiguous	QEPTVVGKPAEFMLADIATR	[R].QEPTVVGKPAEFMLADIATR.[F]			1.3933e-09	7.54454e-05	3.213	1	2	1	MHACOO_005074-T1	MHACOO_005074-T1 [263-282]			MHACOO_005074	MHACOO_005074-T2; MHACOO_005074-T1	0	2173.13	20	8952120	1		High	High	High	3	0.6963	0	1	1	1	725.049	0.17	0.00013	57.2656	6.296e-05	8.187e-11	3.213	3.82	57.41
24212	FALSE		High	Unambiguous	QAVAFEIESQLGELRPALK	[K].QAVAFEIESQLGELRPALK.[A]			5.56536e-09	7.54454e-05	2.984	1	1	2	MHACOO_002945-T1	MHACOO_002945-T1 [48-66]			MHACOO_002945	MHACOO_002945-T1	0	2099.15	19	737004	2		High	High	High	3	0.8241	0	1	1	1	700.387	-1.43	-0.001	63.9721	6.296e-05	3.813e-10	2.984	4.89	63.98
24284	FALSE		High	Unambiguous	QEPTVVGKPAEFMLADIATR	[R].QEPTVVGKPAEFMLADIATR.[F]	1xOxidation [M13]	1xOxidation [M13]	1.12585e-06	7.54454e-05	2.106	1	2	2	MHACOO_005074-T1	MHACOO_005074-T1 [263-282]			MHACOO_005074	MHACOO_005074-T2; MHACOO_005074-T1	0	2189.13	20	949746	1		High	High	High	3	0.6361	0	1	1	1	730.379	-1.93	-0.00141	48.4778	6.296e-05	1.38e-07	2.106	2.94	48.62
24209	FALSE		High	Unambiguous	QATVNDLPVGR	[R].QATVNDLPVGR.[S]			0.000188785	7.54454e-05	1.259	1	1	3	MHACOO_006627-T1	MHACOO_006627-T1 [141-151]			MHACOO_006627	MHACOO_006627-T1	0	1169.63	11	2.09454e+06	1		High	High	High	2	0.7679	0	1	1	1	585.318	0.68	0.0004	25.7628	6.296e-05	4.069e-05	1.259	2.37	25.86
24196	FALSE		High	Unambiguous	QASINDPCGAPCSGVSAS	[K].QASINDPCGAPCSGVSAS.[-]	2xCarbamidomethyl [C8; C12]	2xCarbamidomethyl [C8; C12]	3.23429e-08	7.54454e-05	2.693	1	1	5	MHACOO_000110-T1	MHACOO_000110-T1 [125-142]			MHACOO_000110	MHACOO_000110-T1	0	1777.75	18	1.00671e+07	3		High	High	High	2	0.9434	0	1	1	1	889.378	0.34	0.00031	28.2063	6.296e-05	2.686e-09	2.693	2.12	28.08
24138	FALSE		High	Unambiguous	QAGVLAAAGLVALQDAVDLAHADAR	[R].QAGVLAAAGLVALQDAVDLAHADAR.[R]			5.3996e-09	7.54454e-05	2.989	1	1	1	MHACOO_004763-T1	MHACOO_004763-T1 [258-282]			MHACOO_004763	MHACOO_004763-T1	0	2416.29	25	401162	1		High	High	High	3	0.7176	0	1	1	1	806.103	0.12	9e-05	81.308	6.296e-05	3.675e-10	2.989	3.4	81.36
24140	FALSE		High	Unambiguous	QAGWTVDLASPAGGPIPVDAASR	[K].QAGWTVDLASPAGGPIPVDAASR.[S]			5.34282e-08	7.54454e-05	2.61	1	1	2	MHACOO_004150-T1	MHACOO_004150-T1 [36-58]			MHACOO_004150	MHACOO_004150-T1	0	2236.14	23	1213109	1		High	High	High	3	0.7507	0	1	1	1	746.051	0.76	0.00057	58.6667	6.296e-05	4.68e-09	2.61	3.77	58.63
24141	FALSE		High	Unambiguous	QAHLAPILASAAAAAVTGGEGAPAAGGGGSTTSPPAALTPSDR	[K].QAHLAPILASAAAAAVTGGEGAPAAGGGGSTTSPPAALTPSDR.[H]			1.30363e-09	7.54454e-05	3.224	1	1	1	MHACOO_000960-T1	MHACOO_000960-T1 [186-228]			MHACOO_000960	MHACOO_000960-T1	0	3795.93	43	680446	1		High	High	High	4	0.8689	0	1	1	1	949.735	-2.4	-0.00228	59.7154	6.296e-05	7.59e-11	3.224	3.28	59.69
24143	FALSE		High	Unambiguous	QAHSSPDAGGGVTLTFDAVLQAVQAGEGGTLSVSPSSPNASPAWK	[R].QAHSSPDAGGGVTLTFDAVLQAVQAGEGGTLSVSPSSPNASPAWK.[A]			1.15506e-13	7.54454e-05	4.767	1	1	1	MHACOO_005964-T1	MHACOO_005964-T1 [228-272]			MHACOO_005964	MHACOO_005964-T1	0	4350.13	45	786964	1		High	High	High	4	0.885	0	1	1	1	1088.29	1.73	0.00188	81.1373	6.296e-05	3.689e-15	4.767	4	81.17
24145	FALSE		High	Unambiguous	QALAATGTGAEEVCYVNAHATSTPAGDIAEWK	[K].QALAATGTGAEEVCYVNAHATSTPAGDIAEWK.[A]	1xCarbamidomethyl [C14]	1xCarbamidomethyl [C14]	7.07725e-14	7.54454e-05	4.848	1	1	1	MHACOO_007292-T1	MHACOO_007292-T1 [348-379]			MHACOO_007292	MHACOO_007292-T1	0	3289.54	32	2.18909e+06	1		High	High	High	4	0.8164	0	1	1	1	823.143	1.61	0.00132	52.3425	6.296e-05	3.046e-15	4.848	6.81	52.39
24152	FALSE		High	Unambiguous	QALFAFEEIAAAADGVILSR	[R].QALFAFEEIAAAADGVILSR.[G]			8.43478e-06	7.54454e-05	1.773	1	1	2	MHACOO_004871-T1	MHACOO_004871-T1 [294-313]			MHACOO_004871	MHACOO_004871-T1	0	2092.11	20	198769	1		High	High	High	3	0.8537	0	1	1	1	698.04	-0.99	-0.00069	91.1342	6.296e-05	1.288e-06	1.773	1.64	91.21
24155	FALSE		High	Unambiguous	QAILAPHIYCPSSSK	[K].QAILAPHIYCPSSSK.[A]	1xCarbamidomethyl [C10]	1xCarbamidomethyl [C10]	8.37119e-07	7.54454e-05	2.155	1	1	4	MHACOO_004230-T1	MHACOO_004230-T1 [299-313]			MHACOO_004230	MHACOO_004230-T1	0	1671.85	15	1.30416e+07	2		High	High	High	3	0.7639	0	1	1	1	557.955	-0.38	-0.00021	32.1952	6.296e-05	9.965e-08	2.155	4.87	32.18
24157	FALSE		High	Unambiguous	QALLIAFNYAASR	[K].QALLIAFNYAASR.[L]			5.97543e-06	7.54454e-05	1.83	1	2	1	MHACOO_004716-T1	MHACOO_004716-T1 [339-351]			MHACOO_004716	MHACOO_004716-T1; MHACOO_004716-T2	0	1437.78	13	775764	1		High	High	High	2	0.7622	0	1	1	1	719.396	-0.54	-0.00039	57.5548	6.296e-05	8.829e-07	1.83	3.07	57.64
24162	FALSE		High	Unambiguous	QAIPGAQQAALAQVSAAEEALVSGFPFTVPAK	[K].QAIPGAQQAALAQVSAAEEALVSGFPFTVPAK.[Y]			1.08738e-05	7.54454e-05	1.731	1	2	5	MHACOO_005646-T1	MHACOO_005646-T1 [175-206]			MHACOO_005646	MHACOO_005646-T1; MHACOO_005646-T2	0	3167.67	32	885974	2		High	High	High	4	0.7231	0	1	1	1	792.673	-1.21	-0.00096	90.0498	6.296e-05	1.717e-06	1.731	1.95	89.91
24164	FALSE		High	Unambiguous	QALVDQIHAAVQAVK	[K].QALVDQIHAAVQAVK.[Q]			7.77335e-08	7.54454e-05	2.548	1	1	1	MHACOO_005686-T1	MHACOO_005686-T1 [174-188]			MHACOO_005686	MHACOO_005686-T1	0	1590.9	15	721260	1		High	High	High	3	0.6357	0	1	1	1	530.97	0.12	7e-05	51.9971	6.296e-05	7.128e-09	2.548	2.91	52.14
24165	FALSE		High	Unambiguous	QAMEDGYTDSQLHELTAIDPWFLSQFR	[R].QAMEDGYTDSQLHELTAIDPWFLSQFR.[G]			0.000684136	7.54454e-05	1.046	1	1	1	MHACOO_005334-T1	MHACOO_005334-T1 [572-598]			MHACOO_005334	MHACOO_005334-T1	0	3198.48	27	542658	1		High	High	High	3	0.8136	0	1	1	1	1066.83	-2	-0.00214	80.0402	6.296e-05	0.0001704	1.046	1.18	80.13
24168	FALSE		High	Unambiguous	QAMQEEQPLQVAR	[K].QAMQEEQPLQVAR.[C]			9.05588e-07	7.54454e-05	2.142	1	1	1	MHACOO_002103-T1	MHACOO_002103-T1 [78-90]			MHACOO_002103	MHACOO_002103-T1	0	1527.76	13	357461	1		High	High	High	2	0.8298	0	1	1	1	764.384	1.43	0.00109	26.8804	6.296e-05	1.086e-07	2.142	2.82	26.96
24179	FALSE		High	Unambiguous	QAQAFQLALALR	[R].QAQAFQLALALR.[D]			2.55865e-07	7.54454e-05	2.351	1	1	2	MHACOO_003691-T1	MHACOO_003691-T1 [562-573]			MHACOO_003691	MHACOO_003691-T1	0	1329.76	12	1.99179e+06	1		High	High	High	2	0.7616	0	1	1	1	665.385	-0.3	-0.0002	56.0202	6.296e-05	2.662e-08	2.351	3.02	56.13
24180	FALSE		High	Unambiguous	QAQAFQLALALRDEVADLEK	[R].QAQAFQLALALRDEVADLEK.[A]			4.12548e-11	7.54454e-05	3.795	1	1	12	MHACOO_003691-T1	MHACOO_003691-T1 [562-581]			MHACOO_003691	MHACOO_003691-T1	1	2229.19	20	6.42912e+07	6		High	High	High	3	0.7077	0	1	1	1	743.735	1.06	0.00079	76.3885	6.296e-05	1.65e-12	3.795	4.55	76.33
24181	FALSE		High	Unambiguous	QAQLDIVAAIEEEDGVGK	[R].QAQLDIVAAIEEEDGVGK.[F]			8.18355e-06	7.54454e-05	1.778	1	1	1	MHACOO_002499-T1	MHACOO_002499-T1 [86-103]			MHACOO_002499	MHACOO_002499-T1	0	1884.95	18	221057	1		High	High	High	3	0.6073	0	1	1	1	628.99	-0.12	-8e-05	67.5716	6.296e-05	1.249e-06	1.778	3.03	67.59
24207	FALSE		High	Unambiguous	QATISKDDTILLDGAGDK	[K].QATISKDDTILLDGAGDK.[A]			9.34808e-06	7.54454e-05	1.756	1	1	3	MHACOO_003583-T1	MHACOO_003583-T1 [355-372]			MHACOO_003583	MHACOO_003583-T1	1	1860.95	18	3.4886e+06	2		High	High	High	3	0.6829	0	1	1	1	620.989	-0.76	-0.00047	36.0615	6.296e-05	1.445e-06	1.756	3.91	36.17
24291	FALSE		High	Unambiguous	QEVADFIEK	[R].QEVADFIEK.[R]			0.000983036	7.54454e-05	0.986	1	1	1	MHACOO_003388-T1	MHACOO_003388-T1 [192-200]			MHACOO_003388	MHACOO_003388-T1	0	1078.54	9	4.43316e+06	1		High	High	High	2	0.5737	0	1	1	1	539.774	-1.33	-0.00072	33.9278	6.296e-05	0.0002536	0.986	3.12	33.93
24292	FALSE		High	Unambiguous	QEVADFIEKR	[R].QEVADFIEKR.[D]			0.000194579	7.54454e-05	1.254	1	1	1	MHACOO_003388-T1	MHACOO_003388-T1 [192-201]			MHACOO_003388	MHACOO_003388-T1	1	1234.64	10	1590750	1		High	High	High	3	0.7402	0	1	1	1	412.218	-2.18	-0.0009	30.85	6.296e-05	4.213e-05	1.254	2.81	30.91
24293	FALSE		High	Unambiguous	QEVAPGVVLTYEDNGDAVNHVDVIAR	[R].QEVAPGVVLTYEDNGDAVNHVDVIAR.[K]			1.00517e-05	7.54454e-05	1.744	1	1	1	MHACOO_000182-T1	MHACOO_000182-T1 [94-119]			MHACOO_000182	MHACOO_000182-T1	0	2780.38	26	991458	1		High	High	High	3	0.8248	0	1	1	1	927.468	2.09	0.00193	53.4493	6.296e-05	1.573e-06	1.744	2.34	53.38
24368	FALSE		High	Unambiguous	QGIFGAVGEFGVWK	[R].QGIFGAVGEFGVWK.[G]			4.92407e-06	7.54454e-05	1.862	1	1	3	MHACOO_002943-T2	MHACOO_002943-T2 [154-167]			MHACOO_002943	MHACOO_002943-T2	0	1494.77	14	695826	1		High	High	High	2	0.642	0	1	1	1	747.889	-2.79	-0.00208	68.9235	6.296e-05	7.113e-07	1.862	2.57	68.98
24369	FALSE		High	Unambiguous	QGLLPLTFADPADYDK	[K].QGLLPLTFADPADYDK.[V]			9.72267e-08	7.54454e-05	2.511	1	1	3	MHACOO_000463-T1	MHACOO_000463-T1 [718-733]			MHACOO_000463	MHACOO_000463-T1	0	1763.89	16	2162869	1		High	High	High	2	0.8293	0	1	1	1	882.446	-0.18	-0.00016	68.0882	6.296e-05	9.139e-09	2.511	3.28	67.98
24374	FALSE		High	Unambiguous	QGMPNQPGTSIDGTVK	[R].QGMPNQPGTSIDGTVK.[G]			1.29973e-07	7.54454e-05	2.463	1	1	6	MHACOO_003229-T1	MHACOO_003229-T1 [577-592]			MHACOO_003229	MHACOO_003229-T1	0	1629.79	16	1.54586e+07	3		High	High	High	2	0.8483	0	1	1	1	815.398	-0.42	-0.00034	26.2373	6.296e-05	1.256e-08	2.463	3.56	26.15
24375	FALSE		High	Unambiguous	QGMPNQPGTSIDGTVK	[R].QGMPNQPGTSIDGTVK.[G]	1xOxidation [M3]	1xOxidation [M3]	2.54322e-07	7.54454e-05	2.352	1	1	5	MHACOO_003229-T1	MHACOO_003229-T1 [577-592]			MHACOO_003229	MHACOO_003229-T1	0	1645.79	16	1.11387e+06	1		High	High	High	2	0.8271	0	1	1	1	823.396	-0.6	-0.0005	19.0716	6.296e-05	2.658e-08	2.352	2.95	18.94
24376	FALSE		High	Unambiguous	QGNDVGTQYR	[R].QGNDVGTQYR.[S]			5.56537e-05	7.54454e-05	1.461	1	1	1	MHACOO_000668-T1	MHACOO_000668-T1 [173-182]			MHACOO_000668	MHACOO_000668-T1	0	1137.53	10	811647	1		High	High	High	2	0.7488	0	1	1	1	569.267	-1	-0.00057	11.3352	6.296e-05	1.045e-05	1.461	2.07	11.42
24380	FALSE		High	Unambiguous	QGPDVAPNLDVLALGGAYFR	[R].QGPDVAPNLDVLALGGAYFR.[N]			7.27307e-08	7.54454e-05	2.559	1	1	2	MHACOO_006224-T1	MHACOO_006224-T1 [145-164]			MHACOO_006224	MHACOO_006224-T1	0	2073.08	20	1.40955e+06	2		High	High	High	3	0.6166	0	1	1	1	691.698	1.19	0.00082	75.1161	6.296e-05	6.624e-09	2.559	3.13	75.2
24383	FALSE		High	Unambiguous	QGQTFPCVSDASACPTDSIVTR	[K].QGQTFPCVSDASACPTDSIVTR.[K]	2xCarbamidomethyl [C7; C14]	2xCarbamidomethyl [C7; C14]	3.55745e-09	7.54454e-05	3.058	1	1	4	MHACOO_004215-T1	MHACOO_004215-T1 [521-542]			MHACOO_004215	MHACOO_004215-T1	0	2397.08	22	2.90652e+06	2		High	High	High	3	0.7023	0	1	1	1	799.699	0.53	0.00042	44.6793	6.296e-05	2.326e-10	3.058	3.83	44.69
24391	FALSE		High	Unambiguous	QGSLSAPVWGGR	[R].QGSLSAPVWGGR.[E]			5.56537e-05	7.54454e-05	1.461	1	1	1	MHACOO_002399-T1	MHACOO_002399-T1 [334-345]			MHACOO_002399	MHACOO_002399-T1	0	1214.63	12	2974575	1		High	High	High	2	0.5318	0	1	1	1	607.818	0.22	0.00014	34.9064	6.296e-05	1.047e-05	1.461	3.14	34.97
24396	FALSE		High	Unambiguous	QGVALDFEDGPAAIADPAQR	[R].QGVALDFEDGPAAIADPAQR.[D]			0.000117799	7.54454e-05	1.337	1	1	1	MHACOO_003989-T1	MHACOO_003989-T1 [298-317]			MHACOO_003989	MHACOO_003989-T1	0	2041	20	354028	1		High	High	High	3	0.6239	0	1	1	1	681.004	-0.74	-0.0005	57.3169	6.296e-05	2.411e-05	1.337	2.18	57.32
24404	FALSE		High	Unambiguous	QGYNTDIYSEPEVER	[R].QGYNTDIYSEPEVER.[I]			1.7666e-08	7.54454e-05	2.793	1	1	2	MHACOO_005431-T1	MHACOO_005431-T1 [197-211]			MHACOO_005431	MHACOO_005431-T1	0	1799.81	15	2.47329e+06	2		High	High	High	2	0.878	0	1	1	1	900.407	-1.3	-0.00117	34.7446	6.296e-05	1.373e-09	2.793	2.95	34.84
24405	FALSE		High	Unambiguous	QHADILDAAGNR	[R].QHADILDAAGNR.[I]			1.21978e-05	7.54454e-05	1.712	1	1	1	MHACOO_004892-T1	MHACOO_004892-T1 [358-369]			MHACOO_004892	MHACOO_004892-T1	0	1280.63	12	505564	1		High	High	High	2	0.5297	0	1	1	1	640.822	2.13	0.00136	20.9582	6.296e-05	1.938e-06	1.712	2.19	20.98
24411	FALSE		High	Unambiguous	QHPGEPQGEYFCEGLLAR	[R].QHPGEPQGEYFCEGLLAR.[L]	1xCarbamidomethyl [C12]	1xCarbamidomethyl [C12]	2.55094e-05	7.54454e-05	1.59	1	1	2	MHACOO_000929-T1	MHACOO_000929-T1 [263-280]			MHACOO_000929	MHACOO_000929-T1	0	2087.96	18	622422	1		High	High	High	3	0.799	0	1	1	1	696.659	1.03	0.00072	42.8253	6.296e-05	4.398e-06	1.59	1.94	43
24412	FALSE		High	Unambiguous	QHVFDDFEAAAGMLSQK	[K].QHVFDDFEAAAGMLSQK.[G]			3.86018e-07	7.54454e-05	2.283	1	1	1	MHACOO_006539-T1	MHACOO_006539-T1 [629-645]			MHACOO_006539	MHACOO_006539-T1	0	1893.88	17	1.37156e+06	1		High	High	High	3	0.802	0	1	1	1	631.963	-2.88	-0.00182	61.0325	6.296e-05	4.223e-08	2.283	2.98	61.17
24420	FALSE		High	Unambiguous	QKPASFSIDQAMEK	[R].QKPASFSIDQAMEK.[L]			3.15226e-05	7.54454e-05	1.555	1	1	3	MHACOO_000609-T1	MHACOO_000609-T1 [477-490]			MHACOO_000609	MHACOO_000609-T1	0	1579.78	14	2.24432e+07	2		High	High	High	2	0.9372	0	1	1	1	790.391	-2.74	-0.00216	30.8532	6.296e-05	5.596e-06	1.555	2.07	30.95
24423	FALSE		High	Unambiguous	QKVDAGADIIVTQLFYDTAK	[K].QKVDAGADIIVTQLFYDTAK.[F]			1.60129e-05	7.54454e-05	1.667	1	1	1	MHACOO_003858-T1	MHACOO_003858-T1 [181-200]			MHACOO_003858	MHACOO_003858-T1	1	2196.15	20	2.0465e+06	1		High	High	High	3	0.6868	0	1	1	1	732.724	0.92	0.00068	67.1556	6.296e-05	2.639e-06	1.667	4.31	67.25
24367	FALSE		High	Unambiguous	QGLEPGAAPVDLLPR	[R].QGLEPGAAPVDLLPR.[L]			3.93684e-06	7.54454e-05	1.899	1	1	2	MHACOO_006115-T1	MHACOO_006115-T1 [155-169]			MHACOO_006115	MHACOO_006115-T1	0	1532.84	15	2437059	1		High	High	High	2	0.7139	0	1	1	1	766.926	0.54	0.00041	53.218	6.296e-05	5.524e-07	1.899	3.39	53.13
24363	FALSE		High	Unambiguous	QGLACVPLYDSLGEHAIEFILR	[R].QGLACVPLYDSLGEHAIEFILR.[H]	1xCarbamidomethyl [C5]	1xCarbamidomethyl [C5]	0.000530778	7.54454e-05	1.088	1	1	1	MHACOO_005770-T1	MHACOO_005770-T1 [128-149]			MHACOO_005770	MHACOO_005770-T1	0	2501.29	22	270212	1		High	High	High	3	0.7857	0	1	1	1	834.435	1.96	0.00163	81.3707	6.296e-05	0.0001284	1.088	1.96	81.37
24360	FALSE		High	Unambiguous	QGHAVVCVAEGAGQDLLAAAGQGGSGTDK	[R].QGHAVVCVAEGAGQDLLAAAGQGGSGTDK.[S]	1xCarbamidomethyl [C7]	1xCarbamidomethyl [C7]	1.77467e-05	7.54454e-05	1.65	1	1	1	MHACOO_000367-T1	MHACOO_000367-T1 [313-341]			MHACOO_000367	MHACOO_000367-T1	0	2724.3	29	308006	1		High	High	High	3	0.7968	0	1	1	1	908.773	1.09	0.00099	53.8649	6.296e-05	2.942e-06	1.65	1.87	53.83
24359	FALSE		High	Unambiguous	QGGWDMPAGAGAVAEYLAR	[K].QGGWDMPAGAGAVAEYLAR.[V]	1xOxidation [M6]	1xOxidation [M6]	6.66229e-10	7.54454e-05	3.335	1	1	3	MHACOO_001627-T1	MHACOO_001627-T1 [211-229]			MHACOO_001627	MHACOO_001627-T1	0	1935.9	19	2.13521e+06	2		High	High	High	3	0.761	0	1	1	1	645.973	0.75	0.00049	56.9263	6.296e-05	3.622e-11	3.335	4.56	56.94
24294	FALSE		High	Unambiguous	QEVAYQAR	[R].QEVAYQAR.[R]			0.00064014	7.54454e-05	1.057	1	1	1	MHACOO_006997-T1	MHACOO_006997-T1 [564-571]			MHACOO_006997	MHACOO_006997-T1	0	964.485	8	1.20994e+06	1		High	High	High	2	0.7398	0	1	1	1	482.746	0.12	6e-05	11.0405	6.296e-05	0.0001581	1.057	2.46	11.09
24297	FALSE		High	Unambiguous	QFAANSCGCDAVVGSLAR	[R].QFAANSCGCDAVVGSLAR.[A]	2xCarbamidomethyl [C7; C9]	2xCarbamidomethyl [C7; C9]	2.70575e-10	7.54454e-05	3.484	1	2	8	MHACOO_005230-T1	MHACOO_005230-T1 [80-97]			MHACOO_005230	MHACOO_005230-T3; MHACOO_005230-T1	0	1882.85	18	41213748	2		High	High	High	2	0.9196	0	1	1	1	941.929	-1.58	-0.00149	39.3878	6.296e-05	1.327e-11	3.484	3.98	39.2
24298	FALSE		High	Unambiguous	QFALEQYTDR	[R].QFALEQYTDR.[G]			3.77366e-06	7.54454e-05	1.906	1	1	3	MHACOO_003526-T1	MHACOO_003526-T1 [301-310]			MHACOO_003526	MHACOO_003526-T1	0	1270.61	10	19347304	1		High	High	High	2	0.7241	0	1	1	1	635.807	0.55	0.00035	40.3673	6.296e-05	5.281e-07	1.906	2.9	40.12
24309	FALSE		High	Unambiguous	QFITMGCACDEDVGELVQLGGGTPADLAAALK	[R].QFITMGCACDEDVGELVQLGGGTPADLAAALK.[M]	2xCarbamidomethyl [C7; C9]	2xCarbamidomethyl [C7; C9]	4.38936e-10	7.54454e-05	3.404	1	1	2	MHACOO_005234-T1	MHACOO_005234-T1 [87-118]			MHACOO_005234	MHACOO_005234-T1	0	3307.56	32	1.6529e+06	2		High	High	High	3	0.9243	0	1	1	1	1103.19	0.27	0.0003	80.4472	6.296e-05	2.271e-11	3.404	3.17	80.57
24310	FALSE		High	Unambiguous	QFITMGCACDEDVGELVQLGGGTPADLAAALK	[R].QFITMGCACDEDVGELVQLGGGTPADLAAALK.[M]	2xCarbamidomethyl [C7; C9]; 1xOxidation [M5]	2xCarbamidomethyl [C7; C9]; 1xOxidation [M5]	1.03598e-09	7.54454e-05	3.262	1	1	1	MHACOO_005234-T1	MHACOO_005234-T1 [87-118]			MHACOO_005234	MHACOO_005234-T1	0	3323.56	32	1.18875e+06	1		High	High	High	3	0.8	0	1	1	1	1108.53	2.31	0.00255	76.3354	6.296e-05	5.9e-11	3.262	2.5	76.43
24312	FALSE		High	Unambiguous	QFNTIPGLMEGTARPDYR	[R].QFNTIPGLMEGTARPDYR.[T]			0.00104424	7.54454e-05	0.976	1	1	1	MHACOO_004725-T1	MHACOO_004725-T1 [604-621]			MHACOO_004725	MHACOO_004725-T1	0	2066.01	18	658361	1		High	High	High	3	0.5135	0	1	1	1	689.341	-1.28	-0.00088	47.9787	6.296e-05	0.0002709	0.976	1.85	47.94
24315	FALSE		High	Unambiguous	QFQVNPSLIEVSPTITIK	[R].QFQVNPSLIEVSPTITIK.[N]			8.78615e-07	7.54454e-05	2.147	1	1	2	MHACOO_005942-T1	MHACOO_005942-T1 [332-349]			MHACOO_005942	MHACOO_005942-T1	0	2014.12	18	2.20995e+06	2		High	High	High	2	0.9026	0	1	1	1	1007.56	0.18	0.00018	62.9915	6.296e-05	1.046e-07	2.147	2.67	63.06
23675	FALSE		High	Unambiguous	NGYFWGLSEK	[R].NGYFWGLSEK.[S]			0.000106291	7.54454e-05	1.354	1	1	1	MHACOO_006121-T1	MHACOO_006121-T1 [293-302]			MHACOO_006121	MHACOO_006121-T1	0	1200.57	10	531280	1		High	High	High	2	0.7278	0	1	1	1	600.788	-0.3	-0.00018	49.5746	6.296e-05	2.152e-05	1.354	1.58	49.5
24316	FALSE		High	Unambiguous	QFRPAVWEAVR	[R].QFRPAVWEAVR.[G]			0.000137854	7.54454e-05	1.311	1	1	1	MHACOO_004048-T1	MHACOO_004048-T1 [122-132]			MHACOO_004048	MHACOO_004048-T1	0	1358.73	11	1.01521e+06	1		High	High	High	3	0.4432	0	1	1	1	453.583	0.24	0.00011	36.3723	6.296e-05	2.878e-05	1.311	2.73	36.52
24321	FALSE		High	Unambiguous	QFVETAASDAEK	[K].QFVETAASDAEK.[L]			3.20028e-07	7.54454e-05	2.314	1	1	1	MHACOO_007267-T1	MHACOO_007267-T1 [673-684]			MHACOO_007267	MHACOO_007267-T1	0	1295.61	12	1.36806e+06	1		High	High	High	2	0.8169	0	1	1	1	648.309	-0.13	-9e-05	22.1628	6.296e-05	3.418e-08	2.314	2.84	22.26
24322	FALSE		High	Unambiguous	QFVGFGSPDPAAFADCALDAAALPAGLLAR	[R].QFVGFGSPDPAAFADCALDAAALPAGLLAR.[A]	1xCarbamidomethyl [C16]	1xCarbamidomethyl [C16]	2.33308e-12	7.54454e-05	4.27	1	1	2	MHACOO_005513-T1	MHACOO_005513-T1 [176-205]			MHACOO_005513	MHACOO_005513-T1	0	2989.49	30	1.17996e+06	1		High	High	High	3	0.8011	0	1	1	1	997.168	1.03	0.00103	91.6549	6.296e-05	6.784e-14	4.27	5.63	91.68
24324	FALSE		High	Unambiguous	QFWAMAQFSR	[K].QFWAMAQFSR.[H]			0.000335278	7.54454e-05	1.164	1	1	1	MHACOO_005981-T1	MHACOO_005981-T1 [469-478]			MHACOO_005981	MHACOO_005981-T1	0	1271.6	10	431725	1		High	High	High	2	0.7424	0	1	1	1	636.303	-0.7	-0.00045	55.4633	6.296e-05	7.707e-05	1.164	1.98	55.5
24332	FALSE		High	Unambiguous	QGADGGLTFR	[R].QGADGGLTFR.[G]			0.000948046	7.54454e-05	0.992	1	1	1	MHACOO_005565-T1	MHACOO_005565-T1 [293-302]			MHACOO_005565	MHACOO_005565-T1	0	1021.51	10	1.83686e+06	1		High	High	High	2	0.7197	0	1	1	1	511.258	1.78	0.00091	25.4067	6.296e-05	0.000244	0.992	3.46	25.42
24337	FALSE		High	Unambiguous	QGATDEDAFIR	[R].QGATDEDAFIR.[S]			6.35728e-05	7.54454e-05	1.439	1	1	2	MHACOO_006838-T1	MHACOO_006838-T1 [301-311]			MHACOO_006838	MHACOO_006838-T1	0	1222.57	11	9.54767e+06	2		High	High	High	2	0.8377	0	1	1	1	611.788	-0.15	-9e-05	27.8867	6.296e-05	1.212e-05	1.439	3.08	28.05
24339	FALSE		High	Unambiguous	QGAVLASALVNQQQPSAVTAPLR	[R].QGAVLASALVNQQQPSAVTAPLR.[A]			4.44955e-09	7.54454e-05	3.021	1	2	3	MHACOO_003569-T1	MHACOO_003569-T1 [742-764]			MHACOO_003569	MHACOO_003569-T2; MHACOO_003569-T1	0	2319.28	23	1.00086e+06	1		High	High	High	3	0.7358	0	1	1	1	773.763	-1.23	-0.00095	50.127	6.296e-05	2.973e-10	3.021	3.18	50.14
24358	FALSE		High	Unambiguous	QGGWDMPAGAGAVAEYLAR	[K].QGGWDMPAGAGAVAEYLAR.[V]			8.1707e-11	7.54454e-05	3.682	1	1	2	MHACOO_001627-T1	MHACOO_001627-T1 [211-229]			MHACOO_001627	MHACOO_001627-T1	0	1919.91	19	4.46086e+06	1		High	High	High	2	0.8044	0	1	1	1	960.457	0.04	4e-05	66.8351	6.296e-05	3.511e-12	3.682	4.09	66.67
24317	FALSE		High	Unambiguous	QFSPGTAVMASGVR	[K].QFSPGTAVMASGVR.[T]			6.08483e-06	7.54454e-05	1.827	1	1	2	MHACOO_000320-T1	MHACOO_000320-T1 [288-301]			MHACOO_000320	MHACOO_000320-T1	0	1407.7	14	670158	1		High	High	High	2	0.8531	0	1	1	1	704.356	-0.3	-0.00021	36.4185	6.296e-05	9.009e-07	1.827	3.2	36.39
21440	FALSE		High	Unambiguous	LYDAITDLDEYYPYR	[R].LYDAITDLDEYYPYR.[A]			0.00137029	7.54454e-05	0.931	1	1	1	MHACOO_006757-T1	MHACOO_006757-T1 [284-298]			MHACOO_006757	MHACOO_006757-T1	0	1909.89	15			NoQuanValues	High	High	High	2	0.5	0	1	1	1	955.446	-0.09	-8e-05	66.1563	6.296e-05	0.0003683	0.931	0.96
23674	FALSE		High	Unambiguous	NGWVPGLEFADASHAYVSDDSSVR	[K].NGWVPGLEFADASHAYVSDDSSVR.[I]			1.64544e-07	7.54454e-05	2.424	1	1	2	MHACOO_004388-T1	MHACOO_004388-T1 [117-140]			MHACOO_004388	MHACOO_004388-T1	0	2579.18	24	5733065	1		High	High	High	3	0.8815	0	1	1	1	860.393	-6.29	-0.0054	59.7043	6.296e-05	1.63e-08	2.424	2.87	59.9
23671	FALSE		High	Unambiguous	NGVIAPDETTFR	[K].NGVIAPDETTFR.[Y]			0.000476064	7.54454e-05	1.106	1	1	1	MHACOO_002294-T1	MHACOO_002294-T1 [281-292]			MHACOO_002294	MHACOO_002294-T1	0	1319.66	12	2.42735e+06	1		High	High	High	2	0.7585	0	1	1	1	660.333	-0.29	-0.00019	32.9841	6.296e-05	0.0001133	1.106	2.07	33.1
22233	FALSE		High	Unambiguous	MGDADFSWNACR	[K].MGDADFSWNACR.[A]	1xCarbamidomethyl [C11]	1xCarbamidomethyl [C11]	3.86018e-07	7.54454e-05	2.283	1	1	4	MHACOO_005824-T1	MHACOO_005824-T1 [262-273]			MHACOO_005824	MHACOO_005824-T1	0	1429.56	12	9.17124e+06	2		High	High	High	2	1	0	1	1	1	715.284	-0.85	-0.0006	41.7665	6.296e-05	4.2e-08	2.283	3.69	41.83
22234	FALSE		High	Unambiguous	MGDADFSWNACR	[K].MGDADFSWNACR.[A]	1xCarbamidomethyl [C11]; 1xOxidation [M1]	1xCarbamidomethyl [C11]; 1xOxidation [M1]	6.55249e-09	7.54454e-05	2.957	1	1	7	MHACOO_005824-T1	MHACOO_005824-T1 [262-273]			MHACOO_005824	MHACOO_005824-T1	0	1445.56	12	4.10495e+06	3		High	High	High	2	1	0	1	1	1	723.283	1	0.00072	36.366	6.296e-05	4.559e-10	2.957	3.23	36.22
22241	FALSE		High	Unambiguous	MGEAALSEGVR	[K].MGEAALSEGVR.[G]	1xOxidation [M1]	1xOxidation [M1]	9.24903e-05	7.54454e-05	1.377	1	1	1	MHACOO_005550-T1	MHACOO_005550-T1 [212-222]			MHACOO_005550	MHACOO_005550-T1	0	1135.54	11	818707	1		High	High	High	2	0.7772	0	1	1	1	568.274	-0.57	-0.00032	17.6932	6.296e-05	1.845e-05	1.377	1.93	18.35
22246	FALSE		High	Unambiguous	MGEGGNHGSPYVR	[K].MGEGGNHGSPYVR.[S]			3.01707e-06	7.54454e-05	1.943	1	1	3	MHACOO_006381-T1	MHACOO_006381-T1 [155-167]			MHACOO_006381	MHACOO_006381-T1	0	1360.61	13	3.21379e+06	2		High	High	High	3	0.7074	0	1	1	1	454.207	-0.14	-6e-05	12.4637	6.296e-05	4.126e-07	1.943	3.11	12.51
22251	FALSE		High	Unambiguous	MGFDDREIVALSGAHTLGR	[R].MGFDDREIVALSGAHTLGR.[C]			1.89667e-09	7.54454e-05	3.162	1	2	1	MHACOO_001799-T1	MHACOO_001799-T1 [219-237]			MHACOO_001799	MHACOO_001799-T2; MHACOO_001799-T1	1	2045.02	19	1.68673e+06	1		High	High	High	4	0.7512	0	1	1	1	512.011	0.12	6e-05	52.3643	6.296e-05	1.151e-10	3.162	4.06	52.39
22252	FALSE		High	Unambiguous	MGFDDREIVALSGAHTLGR	[R].MGFDDREIVALSGAHTLGR.[C]	1xOxidation [M1]	1xOxidation [M1]	2.99888e-06	7.54454e-05	1.944	1	2	1	MHACOO_001799-T1	MHACOO_001799-T1 [219-237]			MHACOO_001799	MHACOO_001799-T2; MHACOO_001799-T1	1	2061.02	19	682172	1		High	High	High	4	0.7267	0	1	1	1	516.01	-0.13	-7e-05	47.7695	6.296e-05	4.103e-07	1.944	3.44	47.83
22256	FALSE		High	Unambiguous	MGGAAMYELVR	[R].MGGAAMYELVR.[V]			1.80444e-06	7.54454e-05	2.028	1	1	1	MHACOO_005873-T1	MHACOO_005873-T1 [28-38]			MHACOO_005873	MHACOO_005873-T1	0	1197.58	11	1291371	1		High	High	High	2	0.7971	0	1	1	1	599.291	0.17	0.0001	41.644	6.296e-05	2.339e-07	2.028	3.45	41.7
22278	FALSE		High	Unambiguous	MGGTAPAPDWPALQSK	[K].MGGTAPAPDWPALQSK.[I]			1.06941e-08	7.54454e-05	2.876	1	1	4	MHACOO_003526-T1	MHACOO_003526-T1 [161-176]			MHACOO_003526	MHACOO_003526-T1	0	1626.79	16	4.29695e+06	2		High	High	High	2	0.8294	0	1	1	1	813.901	0.25	0.0002	42.8557	6.296e-05	7.881e-10	2.876	2.93	43.32
22279	FALSE		High	Unambiguous	MGGTAPAPDWPALQSK	[K].MGGTAPAPDWPALQSK.[I]	1xOxidation [M1]	1xOxidation [M1]	1.1639e-08	7.54454e-05	2.862	1	1	6	MHACOO_003526-T1	MHACOO_003526-T1 [161-176]			MHACOO_003526	MHACOO_003526-T1	0	1642.79	16	1.13213e+06	1		High	High	High	2	0.8793	0	1	1	1	821.899	0.8	0.00065	39.7587	6.296e-05	8.67e-10	2.862	2.9	39.84
22282	FALSE		High	Unambiguous	MGHAGAIVAGGQGTAASK	[R].MGHAGAIVAGGQGTAASK.[I]			0.0022205	7.54454e-05	0.851	1	1	1	MHACOO_007172-T1	MHACOO_007172-T1 [279-296]			MHACOO_007172	MHACOO_007172-T1	0	1583.8	18	2.59997e+06	1		High	High	High	3	0.457	0	1	1	1	528.602	-2.57	-0.00135	13.0614	6.296e-05	0.0006284	0.851	2.21	13.17
22286	FALSE		High	Unambiguous	MGHVADAPDAGSDVFPAFVAYLK	[K].MGHVADAPDAGSDVFPAFVAYLK.[A]			1.76651e-12	7.54454e-05	4.316	1	1	3	MHACOO_001627-T1	MHACOO_001627-T1 [130-152]			MHACOO_001627	MHACOO_001627-T1	0	2378.15	23	1.0974e+07	2		High	High	High	3	0.8338	0	1	1	1	793.386	-1.51	-0.0012	68.8657	6.296e-05	4.998e-14	4.316	6.98	69.01
22287	FALSE		High	Unambiguous	MGHVADAPDAGSDVFPAFVAYLK	[K].MGHVADAPDAGSDVFPAFVAYLK.[A]	1xOxidation [M1]	1xOxidation [M1]	3.57339e-14	7.54454e-05	4.961	1	1	4	MHACOO_001627-T1	MHACOO_001627-T1 [130-152]			MHACOO_001627	MHACOO_001627-T1	0	2394.14	23	4.3302e+06	2		High	High	High	3	0.9173	0	1	1	1	798.718	-1.6	-0.00128	67.5844	6.296e-05	2.332e-15	4.961	5.44	67.54
22299	FALSE		High	Unambiguous	MGLPPSVEWGVEEYGR	[R].MGLPPSVEWGVEEYGR.[L]			3.2246e-06	7.54454e-05	1.932	1	1	1	MHACOO_005380-T1	MHACOO_005380-T1 [100-115]			MHACOO_005380	MHACOO_005380-T1	0	1805.85	16	703342	1		High	High	High	2	0.7696	0	1	1	1	903.427	-3.38	-0.00305	59.875	6.296e-05	4.427e-07	1.932	2.17	59.64
22302	FALSE		High	Unambiguous	MGMTQGQDPDLVAQITR	[R].MGMTQGQDPDLVAQITR.[W]			6.62244e-06	7.54454e-05	1.813	1	1	2	MHACOO_005260-T1	MHACOO_005260-T1 [215-231]			MHACOO_005260	MHACOO_005260-T1	0	1860.89	17	2.6066e+06	2		High	High	High	2	0.7783	0	1	1	1	930.944	-7.45	-0.00693	48.0197	6.296e-05	9.866e-07	1.813	2.3	48.17
22303	FALSE		High	Unambiguous	MGMTQGQDPDLVAQITR	[R].MGMTQGQDPDLVAQITR.[W]	1xOxidation [M]	1xOxidation [M1; M3]	4.56546e-08	7.54454e-05	2.636	1	1	2	MHACOO_005260-T1	MHACOO_005260-T1 [215-231]			MHACOO_005260	MHACOO_005260-T1	0	1876.89	17	930493	2		High	High	High	2	0.0667	0	1	1	1	938.949	0.4	0.00038	43.7938	6.296e-05	3.938e-09	2.636	2.25	43.78
22230	FALSE		High	Unambiguous	MGCEVYHNLK	[R].MGCEVYHNLK.[S]	1xCarbamidomethyl [C3]	1xCarbamidomethyl [C3]	5.44894e-07	7.54454e-05	2.226	1	2	2	MHACOO_006013-T1	MHACOO_006013-T1 [225-234]			MHACOO_006013	MHACOO_006013-T2; MHACOO_006013-T1	0	1250.57	10	1.13473e+07	2		High	High	High	3	0.5692	0	1	1	1	417.526	-0.9	-0.00037	18.5417	6.296e-05	6.168e-08	2.226	2.53	18.63
22304	FALSE		High	Unambiguous	MGMTQGQDPDLVAQITR	[R].MGMTQGQDPDLVAQITR.[W]	2xOxidation [M1; M3]	2xOxidation [M1; M3]	1.21608e-07	7.54454e-05	2.474	1	1	1	MHACOO_005260-T1	MHACOO_005260-T1 [215-231]			MHACOO_005260	MHACOO_005260-T1	0	1892.88	17			NoQuanValues	High	High	High	2	0.9079	0	1	1	1	946.945	-0.51	-0.00049	39.2128	6.296e-05	1.17e-08	2.474	2.28
22204	FALSE		High	Unambiguous	MFYEIVIAPGYTPEGLAK	[R].MFYEIVIAPGYTPEGLAK.[L]			0.000925414	7.54454e-05	0.996	1	2	1	MHACOO_004087-T1	MHACOO_004087-T1 [425-442]			MHACOO_004087	MHACOO_004087-T1; MHACOO_004087-T2	0	1999.02	18	469832	1		High	High	High	2	0.7119	0	1	1	1	1000.02	3.54	0.00353	66.9713	6.296e-05	0.0002382	0.996	1.77	66.88
22200	FALSE		High	Unambiguous	MFVLDEADEMLSR	[R].MFVLDEADEMLSR.[G]			5.35913e-06	7.54454e-05	1.848	1	2	1	MHACOO_004648-T2	MHACOO_004648-T2 [182-194]			MHACOO_004648	MHACOO_004648-T2; MHACOO_004648-T3	0	1555.71	13	877132	1		High	High	High	2	0.751	0	1	1	1	778.359	-1.1	-0.00086	68.7777	6.296e-05	7.818e-07	1.848	2.57	68.83
22090	FALSE		High	Unambiguous	MDVLYYDPYPNTK	[K].MDVLYYDPYPNTK.[L]	1xOxidation [M1]	1xOxidation [M1]	6.77428e-07	7.54454e-05	2.19	1	1	1	MHACOO_004426-T1	MHACOO_004426-T1 [229-241]			MHACOO_004426	MHACOO_004426-T1	0	1634.74	13	1.21043e+06	1		High	High	High	2	0.8622	0	1	1	1	817.873	-1.1	-0.0009	44.0027	6.296e-05	7.862e-08	2.19	2.54	44.14
22096	FALSE		High	Unambiguous	MDYAAFVAAHR	[R].MDYAAFVAAHR.[A]			5.26277e-06	7.54454e-05	1.851	1	1	1	MHACOO_004457-T1	MHACOO_004457-T1 [212-222]			MHACOO_004457	MHACOO_004457-T1	0	1251.59	11	631828	1		High	High	High	3	0.74	0	1	1	1	417.869	-0.47	-0.0002	38.8787	6.296e-05	7.669e-07	1.851	3	38.92
22106	FALSE		High	Unambiguous	MEAINNFLTNGTGIDSSAVTFVEK	[R].MEAINNFLTNGTGIDSSAVTFVEK.[A]			9.19327e-05	7.54454e-05	1.378	1	1	1	MHACOO_004208-T1	MHACOO_004208-T1 [95-118]			MHACOO_004208	MHACOO_004208-T1	0	2558.24	24	426951	1		High	High	High	3	0.791	0	1	1	1	853.419	-0.65	-0.00055	69.4345	6.296e-05	1.833e-05	1.378	2.44	69.45
22114	FALSE		High	Unambiguous	MEDNVPCLTVETKPFDGQKPGTSGLR	[-].MEDNVPCLTVETKPFDGQKPGTSGLR.[K]	1xAcetyl [N-Term]; 1xCarbamidomethyl [C7]	1xAcetyl [N-Term]; 1xCarbamidomethyl [C7]	2.03023e-08	7.54454e-05	2.77	1	1	2	MHACOO_006538-T1	MHACOO_006538-T1 [1-26]	MHACOO_006538-T1 1xAcetyl [N-Term]	MHACOO_006538-T1 1xAcetyl [N-Term]	MHACOO_006538	MHACOO_006538-T1	0	2918.4	26	2.07013e+06	2		High	High	High	3	0.9156	0	1	1	1	973.471	-0.86	-0.00084	51.5553	6.296e-05	1.602e-09	2.77	2.37	51.67
22120	FALSE		High	Unambiguous	MEESYDAIVLGTGLK	[-].MEESYDAIVLGTGLK.[E]	1xAcetyl [N-Term]	1xAcetyl [N-Term]	0.00108277	7.54454e-05	0.97	1	1	1	MHACOO_006768-T1	MHACOO_006768-T1 [1-15]	MHACOO_006768-T1 1xAcetyl [N-Term]	MHACOO_006768-T1 1xAcetyl [N-Term]	MHACOO_006768	MHACOO_006768-T1	0	1667.82	15	159603	1		High	High	High	2	0.8344	0	1	1	1	834.411	-2.77	-0.00231	74.7636	6.296e-05	0.0002827	0.97	1.63	74.71
22125	FALSE		High	Unambiguous	MEFPDPVIK	[R].MEFPDPVIK.[I]			0.00126685	7.54454e-05	0.944	1	1	2	MHACOO_003675-T1	MHACOO_003675-T1 [471-479]			MHACOO_003675	MHACOO_003675-T1	0	1075.55	9	2.27238e+06	1		High	High	High	2	0.5378	0	1	1	1	538.279	1.53	0.00082	45.301	6.296e-05	0.0003375	0.944	2.25	45.35
22134	FALSE		High	Unambiguous	MELVDAALPLLTGVVTTTDPAVAAK	[R].MELVDAALPLLTGVVTTTDPAVAAK.[D]			2.55462e-12	7.54454e-05	4.255	1	1	8	MHACOO_001688-T1	MHACOO_001688-T1 [55-79]			MHACOO_001688	MHACOO_001688-T1	0	2496.36	25	2.08612e+06	3		High	High	High	3	0.8897	0	1	1	1	832.793	0.07	6e-05	87.6127	6.296e-05	7.526e-14	4.255	5.53	87.63
22135	FALSE		High	Unambiguous	MELVDAALPLLTGVVTTTDPAVAAK	[R].MELVDAALPLLTGVVTTTDPAVAAK.[D]	1xOxidation [M1]	1xOxidation [M1]	7.95155e-09	7.54454e-05	2.925	1	1	3	MHACOO_001688-T1	MHACOO_001688-T1 [55-79]			MHACOO_001688	MHACOO_001688-T1	0	2512.36	25	825661	1		High	High	High	3	0.8256	0	1	1	1	838.125	1.08	0.0009	81.0953	6.296e-05	5.65e-10	2.925	3.9	80.9
22141	FALSE		High	Unambiguous	MEPDQFINDR	[R].MEPDQFINDR.[Y]			0.000496638	7.54454e-05	1.099	1	1	2	MHACOO_000463-T1	MHACOO_000463-T1 [41-50]			MHACOO_000463	MHACOO_000463-T1	0	1264.56	10	3596055	1		High	High	High	2	0.7892	0	1	1	1	632.784	-1.24	-0.00078	37.8026	6.296e-05	0.0001193	1.099	2.23	37.89
22175	FALSE		High	Unambiguous	MFGFVHLYSGQEAVSTGVIR	[K].MFGFVHLYSGQEAVSTGVIR.[H]			2.51635e-10	7.54454e-05	3.496	1	1	1	MHACOO_005813-T1	MHACOO_005813-T1 [103-122]			MHACOO_005813	MHACOO_005813-T1	0	2198.11	20	2.65183e+06	1		High	High	High	3	0.8379	0	1	1	1	733.376	3.25	0.00238	58.1895	6.296e-05	1.225e-11	3.496	5.49	58.25
22181	FALSE		High	Unambiguous	MFHEATQSDAALFNR	[R].MFHEATQSDAALFNR.[L]			8.42197e-07	7.54454e-05	2.154	1	1	3	MHACOO_003353-T1	MHACOO_003353-T1 [171-185]			MHACOO_003353	MHACOO_003353-T1	0	1737.8	15	7.99531e+06	2		High	High	High	2	0.821	0	1	1	1	869.404	-0.2	-0.00017	34.7841	6.296e-05	1.003e-07	2.154	2.29	34.82
22186	FALSE		High	Unambiguous	MFLEDVPNYR	[R].MFLEDVPNYR.[F]			6.70302e-06	7.54454e-05	1.811	1	1	1	MHACOO_006392-T1	MHACOO_006392-T1 [210-219]			MHACOO_006392	MHACOO_006392-T1	0	1283.61	10	2.86412e+06	1		High	High	High	2	0.8381	0	1	1	1	642.308	-0.41	-0.00026	48.3876	6.296e-05	1.002e-06	1.811	2.47	48.48
22197	FALSE		High	Unambiguous	MFTLPDLPYDVAALEPYVDAETMAIHHGK	[-].MFTLPDLPYDVAALEPYVDAETMAIHHGK.[H]			1.14466e-11	7.54454e-05	4.007	1	1	6	MHACOO_003326-T1	MHACOO_003326-T1 [1-29]			MHACOO_003326	MHACOO_003326-T1	0	3244.57	29	5.84125e+06	3		High	High	High	4	0.819	0	1	1	1	811.899	1.83	0.00148	81.2195	6.296e-05	3.972e-13	4.007	3.37	81.4
22198	FALSE		High	Unambiguous	MFTLPDLPYDVAALEPYVDAETMAIHHGK	[-].MFTLPDLPYDVAALEPYVDAETMAIHHGK.[H]	1xOxidation [M]	1xOxidation [M1; M23]	5.6242e-14	7.54454e-05	4.886	1	1	3	MHACOO_003326-T1	MHACOO_003326-T1 [1-29]			MHACOO_003326	MHACOO_003326-T1	0	3260.56	29	6.15662e+06	3		High	High	High	4	0.7422	0	1	1	1	815.898	1.79	0.00146	80.7331	6.296e-05	2.786e-15	4.886	4.81	79.76
22199	FALSE		High	Unambiguous	MFTLPDLPYDVAALEPYVDAETMAIHHGK	[-].MFTLPDLPYDVAALEPYVDAETMAIHHGK.[H]	2xOxidation [M1; M23]	2xOxidation [M1; M23]	6.35699e-13	7.54454e-05	4.485	1	1	1	MHACOO_003326-T1	MHACOO_003326-T1 [1-29]			MHACOO_003326	MHACOO_003326-T1	0	3276.56	29	1.57003e+06	1		High	High	High	4	0.8142	0	1	1	1	819.896	0.87	0.00071	78.6856	6.296e-05	1.605e-14	4.485	4.09	78.88
22201	FALSE		High	Unambiguous	MFVLDEADEMLSR	[R].MFVLDEADEMLSR.[G]	1xOxidation [M1]	1xOxidation [M1]	0.000887098	7.54454e-05	1.003	1	2	2	MHACOO_004648-T2	MHACOO_004648-T2 [182-194]			MHACOO_004648	MHACOO_004648-T2; MHACOO_004648-T3	0	1571.71	13	212172	1		High	High	High	2	0.6684	0	1	1	1	786.359	1.34	0.00105	59.7793	6.296e-05	0.000227	1.003	1.9	59.78
22089	FALSE		High	Unambiguous	MDVLYYDPYPNTK	[K].MDVLYYDPYPNTK.[L]			3.28364e-06	7.54454e-05	1.929	1	1	2	MHACOO_004426-T1	MHACOO_004426-T1 [229-241]			MHACOO_004426	MHACOO_004426-T1	0	1618.75	13	4.67174e+06	2		High	High	High	2	0.8157	0	1	1	1	809.875	-1.46	-0.00118	50.5511	6.296e-05	4.52e-07	1.929	2.55	50.7
22305	FALSE		High	Unambiguous	MGNAGQANYAAAK	[K].MGNAGQANYAAAK.[G]			2.35807e-05	7.54454e-05	1.603	1	1	1	MHACOO_006749-T1	MHACOO_006749-T1 [212-224]			MHACOO_006749	MHACOO_006749-T1	0	1266.59	13	304759	1		High	High	High	2	0.6234	0	1	1	1	633.798	-0.11	-7e-05	12.0869	6.296e-05	4.031e-06	1.603	1.54	12.08
22340	FALSE		High	Unambiguous	MGSVSDNGSGGTYSYR	[K].MGSVSDNGSGGTYSYR.[A]			7.51921e-06	7.54454e-05	1.792	1	1	1	MHACOO_003647-T1	MHACOO_003647-T1 [154-169]			MHACOO_003647	MHACOO_003647-T1	0	1637.69	16	441480	1		High	High	High	2	0.8958	0	1	1	1	819.343	-4.72	-0.00386	22.5863	6.296e-05	1.134e-06	1.792	1.92	22.59
22450	FALSE		High	Unambiguous	MLDGYVMSTLFYEPSTR	[R].MLDGYVMSTLFYEPSTR.[T]	1xOxidation [M1]	1xOxidation [M1]	5.66726e-05	7.54454e-05	1.458	1	1	1	MHACOO_002794-T1	MHACOO_002794-T1 [88-104]			MHACOO_002794	MHACOO_002794-T1	0	2025.93	17	349424	1		High	High	High	3	0.2907	0	1	1	1	675.982	0.86	0.00058	67.2005	6.296e-05	1.072e-05	1.458	2.58	67.33
22465	FALSE		High	Unambiguous	MIGAAEVATAPEDEADALAALR	[R].MIGAAEVATAPEDEADALAALR.[A]			1.37655e-09	7.54454e-05	3.215	1	1	3	MHACOO_005961-T1	MHACOO_005961-T1 [684-705]			MHACOO_005961	MHACOO_005961-T1	0	2185.08	22	2043961	2		High	High	High	3	0.7134	0	1	1	1	729.031	-0.27	-0.00019	63.6977	6.296e-05	8.102e-11	3.215	4.64	63.69
22466	FALSE		High	Unambiguous	MIGAAEVATAPEDEADALAALR	[R].MIGAAEVATAPEDEADALAALR.[A]	1xOxidation [M1]	1xOxidation [M1]	5.49034e-06	7.54454e-05	1.844	1	1	1	MHACOO_005961-T1	MHACOO_005961-T1 [684-705]			MHACOO_005961	MHACOO_005961-T1	0	2201.08	22	554967	1		High	High	High	3	0.7659	0	1	1	1	734.364	0.32	0.00023	59.6915	6.296e-05	8.013e-07	1.844	4.4	59.84
22474	FALSE		High	Unambiguous	MIGPYFDELAGK	[R].MIGPYFDELAGK.[F]			7.84435e-06	7.54454e-05	1.785	1	1	2	MHACOO_006561-T1	MHACOO_006561-T1 [42-53]			MHACOO_006561	MHACOO_006561-T1	0	1340.66	12	3.05454e+06	1		High	High	High	2	0.7774	0	1	1	1	670.832	0.28	0.00019	54.1498	6.296e-05	1.195e-06	1.785	2.74	54.29
22475	FALSE		High	Unambiguous	MIGPYFDELAGK	[R].MIGPYFDELAGK.[F]	1xOxidation [M1]	1xOxidation [M1]	6.66261e-06	7.54454e-05	1.812	1	1	5	MHACOO_006561-T1	MHACOO_006561-T1 [42-53]			MHACOO_006561	MHACOO_006561-T1	0	1356.65	12	5.38602e+06	1		High	High	High	2	0.6736	0	1	1	1	678.828	-0.94	-0.00064	48.8421	6.296e-05	9.968e-07	1.812	2.39	48.68
22480	FALSE		High	Unambiguous	MLGTQDATEAVVMSLK	[-].MLGTQDATEAVVMSLK.[S]			0.000445441	7.54454e-05	1.117	1	1	1	MHACOO_003677-T1	MHACOO_003677-T1 [1-16]			MHACOO_003677	MHACOO_003677-T1	0	1693.85	16	570351	1		High	High	High	3	0.6969	0	1	1	1	565.288	-0.17	-0.0001	58.0677	6.296e-05	0.0001057	1.117	2.54	58.12
22506	FALSE		High	Unambiguous	MLNEDELRDAVLLVFANK	[R].MLNEDELRDAVLLVFANK.[Q]			1.25723e-05	7.54454e-05	1.707	1	1	2	MHACOO_005957-T1	MHACOO_005957-T1 [110-127]			MHACOO_005957	MHACOO_005957-T1	1	2090.1	18	2.05395e+06	1		High	High	High	3	0.6649	0	1	1	1	697.371	0.99	0.00069	80.7961	6.296e-05	2.009e-06	1.707	1.91	80.91
22507	FALSE		High	Unambiguous	MLNEDELRDAVLLVFANK	[R].MLNEDELRDAVLLVFANK.[Q]	1xOxidation [M1]	1xOxidation [M1]	4.0271e-07	7.54454e-05	2.276	1	1	2	MHACOO_005957-T1	MHACOO_005957-T1 [110-127]			MHACOO_005957	MHACOO_005957-T1	1	2106.09	18	2.53515e+06	2		High	High	High	3	0.7414	0	1	1	1	702.701	-0.15	-0.0001	77.7542	6.296e-05	4.403e-08	2.276	2.9	77.87
22511	FALSE		High	Unambiguous	MLNLYNVDMEAILLKPNMILPGLDAPTASPAEVAK	[R].MLNLYNVDMEAILLKPNMILPGLDAPTASPAEVAK.[H]			0.000177709	7.54454e-05	1.269	1	1	2	MHACOO_000377-T1	MHACOO_000377-T1 [245-279]			MHACOO_000377	MHACOO_000377-T1	0	3752.97	35	373671	1		High	High	High	4	0.6562	0	1	1	1	938.997	-0.26	-0.00024	86.8035	6.296e-05	3.791e-05	1.269	0.96	86.64
22512	FALSE		High	Unambiguous	MLNLYNVDMEAILLKPNMILPGLDAPTASPAEVAK	[R].MLNLYNVDMEAILLKPNMILPGLDAPTASPAEVAK.[H]	1xOxidation [M1]	1xOxidation [M1]	0.00172354	7.54454e-05	0.893	1	1	1	MHACOO_000377-T1	MHACOO_000377-T1 [245-279]			MHACOO_000377	MHACOO_000377-T1	0	3768.96	35			NoQuanValues	High	High	High	4	0.1235	0	1	1	1	943.002	6.57	0.00619	83.5639	6.296e-05	0.0004734	0.893	1.62
22521	FALSE		High	Unambiguous	MLPQDKTDDDAAFLK	[K].MLPQDKTDDDAAFLK.[A]			5.79745e-06	7.54454e-05	1.835	1	1	4	MHACOO_006773-T1	MHACOO_006773-T1 [159-173]			MHACOO_006773	MHACOO_006773-T1	1	1707.83	15	3.47393e+06	2		High	High	High	3	0.7533	0	1	1	1	569.946	-1.09	-0.00062	34.7793	6.296e-05	8.504e-07	1.835	3	34.83
22522	FALSE		High	Unambiguous	MLPQDKTDDDAAFLK	[K].MLPQDKTDDDAAFLK.[A]	1xOxidation [M1]	1xOxidation [M1]	1.19422e-07	7.54454e-05	2.477	1	1	5	MHACOO_006773-T1	MHACOO_006773-T1 [159-173]			MHACOO_006773	MHACOO_006773-T1	1	1723.82	15	7.58357e+06	2		High	High	High	3	0.7611	0	1	1	1	575.279	0.43	0.00025	31.9155	6.296e-05	1.146e-08	2.477	2.93	31.3
22538	FALSE		High	Unambiguous	MLSDLYAGTDSMTK	[K].MLSDLYAGTDSMTK.[D]			1.06621e-06	7.54454e-05	2.115	1	1	2	MHACOO_004230-T1	MHACOO_004230-T1 [50-63]			MHACOO_004230	MHACOO_004230-T1	0	1532.7	14	4.2916e+06	2		High	High	High	2	0.8585	0	1	1	1	766.852	0.35	0.00027	43.3583	6.296e-05	1.303e-07	2.115	3.25	43.42
22539	FALSE		High	Unambiguous	MLSDLYAGTDSMTK	[K].MLSDLYAGTDSMTK.[D]	1xOxidation [M]	1xOxidation [M1; M12]	5.96603e-11	7.54454e-05	3.734	1	1	5	MHACOO_004230-T1	MHACOO_004230-T1 [50-63]			MHACOO_004230	MHACOO_004230-T1	0	1548.69	14	2.79495e+06	3		High	High	High	2	0.9072	0	1	1	1	774.848	-2.49	-0.00192	39.4733	6.296e-05	2.478e-12	3.734	3.77	39.49
22540	FALSE		High	Unambiguous	MLSDLYAGTDSMTK	[K].MLSDLYAGTDSMTK.[D]	2xOxidation [M1; M12]	2xOxidation [M1; M12]	0.000165271	7.54454e-05	1.281	1	1	1	MHACOO_004230-T1	MHACOO_004230-T1 [50-63]			MHACOO_004230	MHACOO_004230-T1	0	1564.69	14	357768	1		High	High	High	2	0.9326	0	1	1	1	782.847	-0.69	-0.00054	30.872	6.296e-05	3.507e-05	1.281	1.78	30.87
22449	FALSE		High	Unambiguous	MLDGYVMSTLFYEPSTR	[R].MLDGYVMSTLFYEPSTR.[T]			3.8369e-07	7.54454e-05	2.284	1	1	2	MHACOO_002794-T1	MHACOO_002794-T1 [88-104]			MHACOO_002794	MHACOO_002794-T1	0	2009.93	17	2.10697e+06	2		High	High	High	2	0.8389	0	1	1	1	1005.47	1.33	0.00133	71.4493	6.296e-05	4.172e-08	2.284	1.8	71.58
22329	FALSE		High	Unambiguous	MGSGGNHGGPNVQSFEDCVAACANFR	[R].MGSGGNHGGPNVQSFEDCVAACANFR.[N]	2xCarbamidomethyl [C18; C22]	2xCarbamidomethyl [C18; C22]	8.27055e-07	7.54454e-05	2.157	1	1	1	MHACOO_004355-T1	MHACOO_004355-T1 [42-67]			MHACOO_004355	MHACOO_004355-T1	0	2739.15	26	375763	1		High	High	High	3	0.8243	0	1	1	1	913.721	1.18	0.00108	52.7006	6.296e-05	9.81e-08	2.157	1.48	52.64
22448	FALSE		High	Unambiguous	MLDFDYLCGR	[R].MLDFDYLCGR.[D]	1xCarbamidomethyl [C8]; 1xOxidation [M1]	1xCarbamidomethyl [C8]; 1xOxidation [M1]	0.00034977	7.54454e-05	1.157	1	1	1	MHACOO_006862-T1	MHACOO_006862-T1 [33-42]			MHACOO_006862	MHACOO_006862-T1	0	1305.56	10	435816	1		High	High	High	2	0.6917	0	1	1	1	653.285	1.55	0.00101	52.1117	6.296e-05	8.082e-05	1.157	1.33	52.12
22436	FALSE		High	Unambiguous	MIASVSSTPK	[R].MIASVSSTPK.[I]			0.00103795	7.54454e-05	0.977	1	1	4	MHACOO_002783-T2	MHACOO_002783-T2 [119-128]			MHACOO_002783	MHACOO_002783-T2	0	1020.54	10	4.46459e+06	2		High	High	High	2	0.6897	0	1	1	1	510.772	-2.12	-0.00108	16.7509	6.296e-05	0.0002695	0.977	2.32	16.74
22341	FALSE		High	Unambiguous	MGSVSDNGSGGTYSYR	[K].MGSVSDNGSGGTYSYR.[A]	1xOxidation [M1]	1xOxidation [M1]	0.000758146	7.54454e-05	1.029	1	1	1	MHACOO_003647-T1	MHACOO_003647-T1 [154-169]			MHACOO_003647	MHACOO_003647-T1	0	1653.68	16	143633	1		High	High	High	2	1	0	1	1	1	827.343	-1.39	-0.00115	17.9219	6.296e-05	0.00019	1.029	0.99	17.93
22344	FALSE		High	Unambiguous	MGTTVATNALLER	[R].MGTTVATNALLER.[D]			0.000560448	7.54454e-05	1.079	1	1	1	MHACOO_006234-T1	MHACOO_006234-T1 [91-103]			MHACOO_006234	MHACOO_006234-T1	0	1376.72	13	422434	1		High	High	High	2	0.7018	0	1	1	1	688.865	1.4	0.00096	37.393	6.296e-05	0.0001357	1.079	2.18	37.42
22354	FALSE		High	Unambiguous	MGVTMDRYEADWSIVER	[R].MGVTMDRYEADWSIVER.[G]			6.90847e-10	7.54454e-05	3.329	1	1	1	MHACOO_003611-T1	MHACOO_003611-T1 [202-218]			MHACOO_003611	MHACOO_003611-T1	1	2057.94	17	5.24756e+06	1		High	High	High	3	0.9062	0	1	1	1	686.652	-0.72	-0.00049	53.9419	6.296e-05	3.748e-11	3.329	3.84	53.78
22355	FALSE		High	Unambiguous	MGVTMDRYEADWSIVER	[R].MGVTMDRYEADWSIVER.[G]	1xOxidation [M1]	1xOxidation [M1]	3.60074e-09	7.54454e-05	3.056	1	1	1	MHACOO_003611-T1	MHACOO_003611-T1 [202-218]			MHACOO_003611	MHACOO_003611-T1	1	2073.94	17	1.70177e+06	1		High	High	High	3	0.3143	0	1	1	1	691.984	0.59	0.00041	49.8176	6.296e-05	2.344e-10	3.056	2.8	49.9
22394	FALSE		High	Unambiguous	MKETAEAYLGRPVSEAVITVPAYFNDSQR	[K].MKETAEAYLGRPVSEAVITVPAYFNDSQR.[Q]			5.66726e-05	7.54454e-05	1.458	1	1	1	MHACOO_004570-T1	MHACOO_004570-T1 [167-195]			MHACOO_004570	MHACOO_004570-T1	1	3242.62	29	376130	1		High	High	High	4	0.7821	0	1	1	1	811.408	-1.58	-0.00128	58.5751	6.296e-05	1.067e-05	1.458	2.34	58.54
22414	FALSE		High	Unambiguous	MIADVEEAR	[K].MIADVEEAR.[A]			9.19327e-05	7.54454e-05	1.378	1	1	2	MHACOO_000412-T1	MHACOO_000412-T1 [59-67]			MHACOO_000412	MHACOO_000412-T1	0	1033.5	9	11015473	1		High	High	High	2	0.7045	0	1	1	1	517.253	-0.32	-0.00016	22.4883	6.296e-05	1.83e-05	1.378	2.2	22.56
22415	FALSE		High	Unambiguous	MIADVEEAR	[K].MIADVEEAR.[A]	1xOxidation [M1]	1xOxidation [M1]	5.49847e-05	7.54454e-05	1.463	1	1	2	MHACOO_000412-T1	MHACOO_000412-T1 [59-67]			MHACOO_000412	MHACOO_000412-T1	0	1049.49	9	4.83024e+06	2		High	High	High	2	0.6214	0	1	1	1	525.25	-0.95	-0.0005	16.8159	6.296e-05	1.035e-05	1.463	2.43	16.88
22419	FALSE		High	Unambiguous	MIALDGTDNK	[K].MIALDGTDNK.[G]			9.76633e-05	7.54454e-05	1.368	1	2	3	MHACOO_006013-T1	MHACOO_006013-T1 [135-144]			MHACOO_006013	MHACOO_006013-T2; MHACOO_006013-T1	0	1077.52	10	1.5167e+07	2		High	High	High	2	0.7471	0	1	1	1	539.266	-0.5	-0.00027	25.0426	6.296e-05	1.959e-05	1.368	2.57	25.12
22420	FALSE		High	Unambiguous	MIALDGTDNK	[K].MIALDGTDNK.[G]	1xOxidation [M1]	1xOxidation [M1]	5.27057e-05	7.54454e-05	1.47	1	2	4	MHACOO_006013-T1	MHACOO_006013-T1 [135-144]			MHACOO_006013	MHACOO_006013-T2; MHACOO_006013-T1	0	1093.52	10	4.09223e+06	3		High	High	High	2	0.7692	0	1	1	1	547.263	-0.04	-2e-05	17.5847	6.296e-05	9.875e-06	1.47	2.6	17.59
22424	FALSE		High	Unambiguous	MIAPIIDELAVEYK	[R].MIAPIIDELAVEYK.[G]			2.09575e-07	7.54454e-05	2.384	1	1	2	MHACOO_000172-T1	MHACOO_000172-T1 [92-105]			MHACOO_000172	MHACOO_000172-T1	0	1604.86	14	3.77033e+06	1		High	High	High	2	0.7651	0	1	1	1	802.934	-0.24	-0.00019	69.9421	6.296e-05	2.144e-08	2.384	3.32	69.82
22425	FALSE		High	Unambiguous	MIAPIIDELAVEYK	[R].MIAPIIDELAVEYK.[G]	1xOxidation [M1]	1xOxidation [M1]	5.96635e-07	7.54454e-05	2.211	1	1	3	MHACOO_000172-T1	MHACOO_000172-T1 [92-105]			MHACOO_000172	MHACOO_000172-T1	0	1620.86	14	6.19809e+06	2		High	High	High	3	0.7123	0	1	1	1	540.957	1.29	0.0007	64.5366	6.296e-05	6.821e-08	2.211	2.92	64.85
22430	FALSE		High	Unambiguous	MLASDHDGVRPDVLVLGK	[R].MLASDHDGVRPDVLVLGK.[A]			1.5326e-06	7.54454e-05	2.055	1	1	3	MHACOO_006471-T1	MHACOO_006471-T1 [280-297]			MHACOO_006471	MHACOO_006471-T1	0	1922.02	18	4.76151e+06	2		High	High	High	4	0.7018	0	1	1	1	481.26	0.82	0.00039	40.3496	6.296e-05	1.943e-07	2.055	3.32	40.49
22431	FALSE		High	Unambiguous	MLASDHDGVRPDVLVLGK	[R].MLASDHDGVRPDVLVLGK.[A]	1xOxidation [M1]	1xOxidation [M1]	0.000139531	7.54454e-05	1.309	1	1	1	MHACOO_006471-T1	MHACOO_006471-T1 [280-297]			MHACOO_006471	MHACOO_006471-T1	0	1938.01	18	1.51953e+06	1		High	High	High	4	0.4571	0	1	1	1	485.258	0.13	6e-05	37.0345	6.296e-05	2.91e-05	1.309	2.45	37.09
22432	FALSE		High	Unambiguous	MIASLAEFPPR	[R].MIASLAEFPPR.[Q]			2.8186e-07	7.54454e-05	2.335	1	1	28	MHACOO_000609-T1	MHACOO_000609-T1 [466-476]			MHACOO_000609	MHACOO_000609-T1	0	1231.65	11	1.59104e+07	16		High	High	High	2	0.8008	0	1	1	1	616.329	-0.25	-0.00015	45.1957	6.296e-05	2.975e-08	2.335	2.36	46.86
22433	FALSE		High	Unambiguous	MIASLAEFPPR	[R].MIASLAEFPPR.[Q]	1xOxidation [M1]	1xOxidation [M1]	2.32973e-05	7.54454e-05	1.605	1	1	7	MHACOO_000609-T1	MHACOO_000609-T1 [466-476]			MHACOO_000609	MHACOO_000609-T1	0	1247.65	11	2.50189e+06	6		High	High	High	2	0.7562	0	1	1	1	624.326	-0.08	-5e-05	45.1619	6.296e-05	3.976e-06	1.605	2.01	41.99
22439	FALSE		High	Unambiguous	MLAYNCSPSFNWR	[K].MLAYNCSPSFNWR.[R]	1xCarbamidomethyl [C6]	1xCarbamidomethyl [C6]	2.64122e-06	7.54454e-05	1.965	1	1	4	MHACOO_006616-T1	MHACOO_006616-T1 [301-313]			MHACOO_006616	MHACOO_006616-T1	0	1645.72	13	8.41102e+06	2		High	High	High	2	0.9087	0	1	1	1	823.364	-2.87	-0.00236	50.6805	6.296e-05	3.553e-07	1.965	2.63	50.42
22552	FALSE		High	Unambiguous	MLSVDAGHSQEAVLR	[R].MLSVDAGHSQEAVLR.[D]			4.58615e-09	7.54454e-05	3.016	1	1	1	MHACOO_002943-T2	MHACOO_002943-T2 [243-257]			MHACOO_002943	MHACOO_002943-T2	0	1612.81	15	1.90326e+06	1		High	High	High	3	0.7398	0	1	1	1	538.275	0.13	7e-05	31.2352	6.296e-05	3.075e-10	3.016	3.69	31.23
22068	FALSE		High	Unambiguous	MDPRPPPQAAETPSDPSTSPLVER	[-].MDPRPPPQAAETPSDPSTSPLVER.[F]	1xAcetyl [N-Term]	1xAcetyl [N-Term]	2.48997e-05	7.54454e-05	1.594	1	1	1	MHACOO_001265-T1	MHACOO_001265-T1 [1-24]	MHACOO_001265-T1 1xAcetyl [N-Term]	MHACOO_001265-T1 1xAcetyl [N-Term]	MHACOO_001265	MHACOO_001265-T1	0	2617.26	24	371324	1		High	High	High	3	0.8205	0	1	1	1	873.091	0.58	0.00051	42.7444	6.296e-05	4.303e-06	1.594	1.56	42.86
22058	FALSE		High	Unambiguous	MDPLVSALPSLVSGLGPSASDAHHAAVAITTTDTVSK	[K].MDPLVSALPSLVSGLGPSASDAHHAAVAITTTDTVSK.[S]			2.6213e-07	7.54454e-05	2.347	1	1	1	MHACOO_007039-T1	MHACOO_007039-T1 [205-241]			MHACOO_007039	MHACOO_007039-T1	0	3616.85	37	882992	1		High	High	High	4	0.7802	0	1	1	1	904.969	0.18	0.00016	71.3227	6.296e-05	2.735e-08	2.347	2.32	71.29
21488	FALSE		High	Unambiguous	LYNTCLVFRPDGSLAAK	[R].LYNTCLVFRPDGSLAAK.[H]	1xCarbamidomethyl [C5]	1xCarbamidomethyl [C5]	1.80985e-08	7.54454e-05	2.789	1	1	1	MHACOO_004664-T1	MHACOO_004664-T1 [125-141]			MHACOO_004664	MHACOO_004664-T1	0	1924.99	17	943335	1		High	High	High	3	0.6897	0	1	1	1	642.337	1.36	0.00088	46.4247	6.296e-05	1.407e-09	2.789	3.48	46.47
21489	FALSE		High	Unambiguous	IYPAVAPIADPAR	[R].IYPAVAPIADPAR.[A]			0.00176564	7.54454e-05	0.889	1	1	2	MHACOO_005591-T1	MHACOO_005591-T1 [246-258]			MHACOO_005591	MHACOO_005591-T1	0	1353.75	13	654874	1		High	High	High	2	0.6403	0	1	1	1	677.379	-1.81	-0.00123	38.6474	6.296e-05	0.0004864	0.889	1.39	38.76
21492	FALSE		High	Unambiguous	LYPGGPFDPLGLADDPDTLATLK	[K].LYPGGPFDPLGLADDPDTLATLK.[V]			2.32268e-07	7.54454e-05	2.367	1	1	3	MHACOO_004342-T1	MHACOO_004342-T1 [175-197]			MHACOO_004342	MHACOO_004342-T1	0	2386.22	23	3.66552e+06	2		High	High	High	3	0.6073	0	1	1	1	796.078	0.15	0.00012	78.7306	6.296e-05	2.391e-08	2.367	3.03	78.57
21494	FALSE		High	Unambiguous	LYPQCPDCLFVIEGTGQSAAK	[R].LYPQCPDCLFVIEGTGQSAAK.[A]	2xCarbamidomethyl [C5; C8]	2xCarbamidomethyl [C5; C8]	8.46015e-08	7.54454e-05	2.534	1	1	6	MHACOO_004230-T1	MHACOO_004230-T1 [240-260]			MHACOO_004230	MHACOO_004230-T1	0	2354.12	21	9.02612e+06	2		High	High	High	2	0.9422	0	1	1	1	1177.56	-1.03	-0.00122	57.6123	6.296e-05	7.798e-09	2.534	2.25	57.37
21496	FALSE		High	Unambiguous	IYQASTSELYGK	[R].IYQASTSELYGK.[V]			1.18166e-06	7.54454e-05	2.098	1	1	2	MHACOO_003537-T1	MHACOO_003537-T1 [132-143]			MHACOO_003537	MHACOO_003537-T1	0	1359.68	12	5.50116e+06	1		High	High	High	2	0.7873	0	1	1	1	680.343	-0.52	-0.00035	28.3336	6.296e-05	1.453e-07	2.098	2.68	28.46
21499	FALSE		High	Unambiguous	LYQVEYAFK	[R].LYQVEYAFK.[S]			6.24299e-05	7.54454e-05	1.442	1	1	2	MHACOO_001291-T1	MHACOO_001291-T1 [22-30]			MHACOO_001291	MHACOO_001291-T1	0	1160.6	9	5381716	1		High	High	High	2	0.6528	0	1	1	1	580.803	-0.7	-0.00041	42.1176	6.296e-05	1.189e-05	1.442	2.16	41.9
21501	FALSE		High	Unambiguous	LYQVEYAMEAISNAGAAVGILAR	[R].LYQVEYAMEAISNAGAAVGILAR.[D]			2.52027e-05	7.54454e-05	1.592	1	1	2	MHACOO_000653-T1	MHACOO_000653-T1 [18-40]			MHACOO_000653	MHACOO_000653-T1	0	2410.24	23	551758	1		High	High	High	3	0.8134	0	1	1	1	804.086	0.49	0.00039	92.078	6.296e-05	4.356e-06	1.592	1.34	91.89
21508	FALSE		High	Unambiguous	IYSFNEGNYATWESGLQAYMDSLK	[K].IYSFNEGNYATWESGLQAYMDSLK.[T]			0.000557071	7.54454e-05	1.08	1	1	1	MHACOO_001168-T1	MHACOO_001168-T1 [277-300]			MHACOO_001168	MHACOO_001168-T1	0	2787.26	24	326878	1		High	High	High	2	0.8866	0	1	1	1	1394.14	0.79	0.0011	81.9426	6.296e-05	0.0001352	1.08	0.97	81.96
21509	FALSE		High	Unambiguous	IYSFNEGNYATWESGLQAYMDSLK	[K].IYSFNEGNYATWESGLQAYMDSLK.[T]	1xOxidation [M20]	1xOxidation [M20]	2.09895e-06	7.54454e-05	2.003	1	1	2	MHACOO_001168-T1	MHACOO_001168-T1 [277-300]			MHACOO_001168	MHACOO_001168-T1	0	2803.26	24	942891	2		High	High	High	3	0.944	0	1	1	1	935.089	-0.69	-0.00065	72.5435	6.296e-05	2.763e-07	2.003	2.32	72.6
21513	FALSE		High	Unambiguous	LYSNTPAAQFK	[R].LYSNTPAAQFK.[D]			1.09232e-06	7.54454e-05	2.111	1	1	1	MHACOO_001899-T1	MHACOO_001899-T1 [290-300]			MHACOO_001899	MHACOO_001899-T1	0	1239.64	11	2.04295e+06	1		High	High	High	2	0.8119	0	1	1	1	620.323	0.8	0.0005	26.0062	6.296e-05	1.339e-07	2.111	2.02	26.14
21514	FALSE		High	Unambiguous	LYSPEEVK	[K].LYSPEEVK.[G]			0.00234433	7.54454e-05	0.842	1	1	3	MHACOO_002493-T1	MHACOO_002493-T1 [232-239]			MHACOO_002493	MHACOO_002493-T1	0	964.499	8	3.17412e+06	1		High	High	High	2	0.8012	0	1	1	1	482.753	0.22	0.0001	20.4466	6.296e-05	0.0006675	0.842	1.71	20.48
21516	FALSE		High	Unambiguous	LYSVDHGAGGVAR	[K].LYSVDHGAGGVAR.[L]			6.87721e-05	7.54454e-05	1.426	1	1	1	MHACOO_006459-T1	MHACOO_006459-T1 [367-379]			MHACOO_006459	MHACOO_006459-T1	0	1301.66	13	407387	1		High	High	High	3	0.5856	0	1	1	1	434.558	0.25	0.00011	17.8126	6.296e-05	1.328e-05	1.426	2.22	17.81
21517	FALSE		High	Unambiguous	IYTLTQFNSASLNR	[K].IYTLTQFNSASLNR.[H]			3.31348e-08	7.54454e-05	2.689	1	1	2	MHACOO_004457-T1	MHACOO_004457-T1 [129-142]			MHACOO_004457	MHACOO_004457-T1	0	1627.84	14	1.18047e+06	2		High	High	High	2	0.6773	0	1	1	1	814.428	3.43	0.00279	47.3181	6.296e-05	2.756e-09	2.689	3.13	47.38
21521	FALSE		High	Unambiguous	LYVADYTALFVDVVR	[R].LYVADYTALFVDVVR.[S]			2.30515e-08	7.54454e-05	2.749	1	1	4	MHACOO_005964-T1	MHACOO_005964-T1 [492-506]			MHACOO_005964	MHACOO_005964-T1	0	1743.93	15	1.20217e+06	2		High	High	High	2	0.8125	0	1	1	1	872.467	-2.59	-0.00226	79.5012	6.296e-05	1.842e-09	2.749	3.36	79.46
21522	FALSE		High	Unambiguous	LYVAECFADQAGK	[R].LYVAECFADQAGK.[L]	1xCarbamidomethyl [C6]	1xCarbamidomethyl [C6]	1.33561e-05	7.54454e-05	1.697	1	1	2	MHACOO_002864-T1	MHACOO_002864-T1 [122-134]			MHACOO_002864	MHACOO_002864-T1	0	1471.69	13	788416	1		High	High	High	2	0.7234	0	1	1	1	736.347	-1.59	-0.00117	40.8006	6.296e-05	2.156e-06	1.697	1.41	40.88
21487	FALSE		High	Unambiguous	IYNSDGSEPEMCGNGIR	[R].IYNSDGSEPEMCGNGIR.[C]	1xCarbamidomethyl [C12]	1xCarbamidomethyl [C12]	0.000563845	7.54454e-05	1.078	1	1	1	MHACOO_001731-T1	MHACOO_001731-T1 [103-119]			MHACOO_001731	MHACOO_001731-T1	0	1898.8	17	206648	1		High	High	High	3	0.8421	0	1	1	1	633.605	0.3	0.00019	28.9155	6.296e-05	0.0001369	1.078	1.71	28.95
21524	FALSE		High	Unambiguous	LYVEQYAADGK	[R].LYVEQYAADGK.[A]			1.76131e-06	7.54454e-05	2.032	1	1	3	MHACOO_003717-T1	MHACOO_003717-T1 [554-564]			MHACOO_003717	MHACOO_003717-T1	0	1256.62	11	4229317	1		High	High	High	2	0.8795	0	1	1	1	628.812	1.52	0.00095	29.0493	6.296e-05	2.265e-07	2.032	2.49	29.22
21486	FALSE		High	Unambiguous	IYNAVSGFYDYGPPGCAVK	[K].IYNAVSGFYDYGPPGCAVK.[A]	1xCarbamidomethyl [C16]	1xCarbamidomethyl [C16]	9.90067e-08	7.54454e-05	2.508	1	1	2	MHACOO_000122-T1	MHACOO_000122-T1 [102-120]			MHACOO_000122	MHACOO_000122-T1	0	2077.97	19	674949	1		High	High	High	2	0.928	0	1	1	1	1039.49	0.82	0.00085	52.2088	6.296e-05	9.318e-09	2.508	2.64	52.26
21483	FALSE		High	Unambiguous	LYMGLAGLGTDAQTLHQR	[K].LYMGLAGLGTDAQTLHQR.[F]	1xOxidation [M3]	1xOxidation [M3]	6.642e-12	7.54454e-05	4.097	1	1	1	MHACOO_002037-T1	MHACOO_002037-T1 [49-66]			MHACOO_002037	MHACOO_002037-T1	0	1960.99	18	1.51065e+06	1		High	High	High	3	0.75	0	1	1	1	654.336	0.83	0.00054	41.2513	6.296e-05	2.168e-13	4.097	4.88	41.33
21444	FALSE		High	Unambiguous	LYDMQETGALLFPAINVNDSVTK	[R].LYDMQETGALLFPAINVNDSVTK.[S]	1xOxidation [M4]	1xOxidation [M4]	0.000136197	7.54454e-05	1.313	1	1	1	MHACOO_003719-T1	MHACOO_003719-T1 [213-235]			MHACOO_003719	MHACOO_003719-T1	0	2555.27	23	1.44757e+06	1		High	High	High	3	0.8502	0	1	1	1	852.427	-0.82	-0.0007	67.1108	6.296e-05	2.83e-05	1.313	2.07	67.31
21445	FALSE		High	Unambiguous	IYDQEVAGIMR	[K].IYDQEVAGIMR.[A]			8.74645e-06	7.54454e-05	1.767	1	1	1	MHACOO_007051-T1	MHACOO_007051-T1 [113-123]			MHACOO_007051	MHACOO_007051-T1	0	1294.65	11	1.29012e+06	1		High	High	High	2	0.7887	0	1	1	1	647.827	1.11	0.00072	40.5656	6.296e-05	1.347e-06	1.767	1.94	40.69
21448	FALSE		High	Unambiguous	LYEAALAAGPGVEPADAAAK	[R].LYEAALAAGPGVEPADAAAK.[A]			1.81262e-07	7.54454e-05	2.408	1	1	3	MHACOO_003793-T1	MHACOO_003793-T1 [659-678]			MHACOO_003793	MHACOO_003793-T1	0	1884.97	20	6.02536e+06	2		High	High	High	3	0.6392	0	1	1	1	628.995	0.38	0.00024	40.3704	6.296e-05	1.822e-08	2.408	3.88	40.52
21450	FALSE		High	Unambiguous	IYECHVGMSSADPK	[R].IYECHVGMSSADPK.[I]	1xCarbamidomethyl [C4]	1xCarbamidomethyl [C4]	3.49357e-05	7.54454e-05	1.538	1	1	2	MHACOO_002725-T1	MHACOO_002725-T1 [309-322]			MHACOO_002725	MHACOO_002725-T1	0	1593.7	14	2.78395e+06	2		High	High	High	3	0.8009	0	1	1	1	531.906	0.42	0.00022	20.3308	6.296e-05	6.262e-06	1.538	2.26	20.35
21453	FALSE		High	Unambiguous	LYEIGAGTSEIRR	[K].LYEIGAGTSEIRR.[L]			0.000120683	7.54454e-05	1.333	1	1	1	MHACOO_004680-T1	MHACOO_004680-T1 [391-403]			MHACOO_004680	MHACOO_004680-T1	1	1464.78	13	1.11532e+06	1		High	High	High	3	0.8272	0	1	1	1	488.932	-0.1	-5e-05	29.3207	6.296e-05	2.47e-05	1.333	3.01	29.33
21458	FALSE		High	Unambiguous	LYFPSLFDIK	[R].LYFPSLFDIK.[Y]			0.0016226	7.54454e-05	0.903	1	1	1	MHACOO_002373-T1	MHACOO_002373-T1 [204-213]			MHACOO_002373	MHACOO_002373-T1	0	1242.68	10	234436	1		High	High	High	2	0.6224	0	1	1	1	621.843	0.7	0.00044	73.5086	6.296e-05	0.0004446	0.903	1.43	73.52
21469	FALSE		High	Unambiguous	LYGYWAVVNYR	[K].LYGYWAVVNYR.[E]			0.000671846	7.54454e-05	1.049	1	1	1	MHACOO_003537-T1	MHACOO_003537-T1 [166-176]			MHACOO_003537	MHACOO_003537-T1	0	1403.71	11	299137	1		High	High	High	3	0.7391	0	1	1	1	468.574	-1.25	-0.00059	56.1426	6.296e-05	0.000167	1.049	2.53	56.16
21470	FALSE		High	Unambiguous	IYHALDGHHR	[K].IYHALDGHHR.[H]			7.09925e-08	7.54454e-05	2.563	1	1	1	MHACOO_005778-T1	MHACOO_005778-T1 [100-109]			MHACOO_005778	MHACOO_005778-T1	0	1218.61	10	4310668	1		High	High	High	3	0.7153	0	1	1	1	406.876	0.86	0.00035	8.6008	6.296e-05	6.437e-09	2.563	2.88	8.66
21471	FALSE		High	Unambiguous	IYHHTGCVSTWYAMR	[R].IYHHTGCVSTWYAMR.[E]	1xCarbamidomethyl [C7]	1xCarbamidomethyl [C7]	1.83188e-08	7.54454e-05	2.787	1	1	5	MHACOO_004431-T1	MHACOO_004431-T1 [308-322]			MHACOO_004431	MHACOO_004431-T1	0	1881.85	15	3.78394e+06	2		High	High	High	3	0.7106	0	1	1	1	627.956	-0.09	-5e-05	29.4023	6.296e-05	1.43e-09	2.787	3.11	29.51
21472	FALSE		High	Unambiguous	IYHHTGCVSTWYAMR	[R].IYHHTGCVSTWYAMR.[E]	1xCarbamidomethyl [C7]; 1xOxidation [M14]	1xCarbamidomethyl [C7]; 1xOxidation [M14]	1.66801e-06	7.54454e-05	2.041	1	1	1	MHACOO_004431-T1	MHACOO_004431-T1 [308-322]			MHACOO_004431	MHACOO_004431-T1	0	1897.85	15	831891	1		High	High	High	3	0.8351	0	1	1	1	633.285	-2.77	-0.00175	23.9194	6.296e-05	2.134e-07	2.041	2.79	23.88
21475	FALSE		High	Unambiguous	LYLAALATR	[R].LYLAALATR.[H]			0.00209055	7.54454e-05	0.861	1	1	1	MHACOO_005273-T1	MHACOO_005273-T1 [124-132]			MHACOO_005273	MHACOO_005273-T1	0	991.593	9	1.85077e+06	1		High	High	High	2	0.2973	0	1	1	1	496.3	0.16	8e-05	43.5486	6.296e-05	0.0005858	0.861	1.11	43.3
21476	FALSE		High	Unambiguous	IYLDISDEIK	[K].IYLDISDEIK.[F]			1.09894e-06	7.54454e-05	2.11	1	1	6	MHACOO_000426-T1	MHACOO_000426-T1 [170-179]			MHACOO_000426	MHACOO_000426-T1	0	1208.64	10	2.96265e+07	4		High	High	High	2	0.8123	0	1	1	1	604.823	-1.22	-0.00074	51.5123	6.296e-05	1.344e-07	2.11	2.77	51.36
21480	FALSE		High	Unambiguous	LYLTTASHAEEYYQLLAGEEGVR	[K].LYLTTASHAEEYYQLLAGEEGVR.[C]			0.000222261	7.54454e-05	1.232	1	1	2	MHACOO_002943-T2	MHACOO_002943-T2 [312-334]			MHACOO_002943	MHACOO_002943-T2	0	2613.28	23	859205	1		High	High	High	3	0.6588	0	1	1	1	871.768	2.08	0.00181	61.699	6.296e-05	4.877e-05	1.232	1.7	61.79
21481	FALSE		High	Unambiguous	LYIYPNLAGASLR	[R].LYIYPNLAGASLR.[T]			2.20299e-06	7.54454e-05	1.995	1	1	3	MHACOO_006115-T1	MHACOO_006115-T1 [727-739]			MHACOO_006115	MHACOO_006115-T1	0	1450.81	13	11811486	2		High	High	High	2	0.8212	0	1	1	1	725.907	0.94	0.00068	54.2539	6.296e-05	2.908e-07	1.995	3.02	54.34
21482	FALSE		High	Unambiguous	LYMGLAGLGTDAQTLHQR	[K].LYMGLAGLGTDAQTLHQR.[F]			4.9537e-10	7.54454e-05	3.384	1	1	2	MHACOO_002037-T1	MHACOO_002037-T1 [49-66]			MHACOO_002037	MHACOO_002037-T1	0	1945	18	3.50261e+06	1		High	High	High	3	0.8114	0	1	1	1	649.003	-0.19	-0.00013	48.5289	6.296e-05	2.599e-11	3.384	4.93	48.38
21485	FALSE		High	Unambiguous	IYNALQDYIR	[R].IYNALQDYIR.[E]			5.87666e-05	7.54454e-05	1.452	1	1	1	MHACOO_004418-T1	MHACOO_004418-T1 [367-376]			MHACOO_004418	MHACOO_004418-T1	0	1268.66	10	286830	1		High	High	High	2	0.544	0	1	1	1	634.836	0.32	0.0002	48.7448	6.296e-05	1.117e-05	1.452	1.25	48.73
22067	FALSE		High	Unambiguous	MDPQKPSFGLVDGACGYGPLSK	[K].MDPQKPSFGLVDGACGYGPLSK.[D]	1xCarbamidomethyl [C15]	1xCarbamidomethyl [C15]	4.10082e-07	7.54454e-05	2.273	1	1	1	MHACOO_001879-T1	MHACOO_001879-T1 [38-59]			MHACOO_001879	MHACOO_001879-T1	0	2324.1	22	1.82911e+06	1		High	High	High	3	0.8368	0	1	1	1	775.374	0.81	0.00063	51.0685	6.296e-05	4.488e-08	2.273	3.37	51.17
21527	FALSE		High	Unambiguous	IYVTIEATAPSADAAR	[K].IYVTIEATAPSADAAR.[E]			4.0271e-07	7.54454e-05	2.276	1	1	6	MHACOO_001953-T1	MHACOO_001953-T1 [89-104]			MHACOO_001953	MHACOO_001953-T1	0	1648.85	16	1.79243e+07	3		High	High	High	2	0.7976	0	1	1	1	824.931	-0.14	-0.00012	39.4513	6.296e-05	4.411e-08	2.276	3.36	39.35
21529	FALSE		High	Unambiguous	LYVVEGMQFER	[R].LYVVEGMQFER.[G]			1.75069e-06	7.54454e-05	2.033	1	1	2	MHACOO_006318-T1	MHACOO_006318-T1 [218-228]			MHACOO_006318	MHACOO_006318-T1	0	1370.68	11	1.49579e+06	1		High	High	High	2	0.682	0	1	1	1	685.842	0.2	0.00014	47.5812	6.296e-05	2.255e-07	2.033	2.17	47.62
21949	FALSE		High	Unambiguous	MAVSGSGVGPGGVAGVDLADRR	[R].MAVSGSGVGPGGVAGVDLADRR.[C]			0.000240436	7.54454e-05	1.219	1	1	1	MHACOO_003874-T1	MHACOO_003874-T1 [695-716]			MHACOO_003874	MHACOO_003874-T1	1	2028.03	22	731793	1		High	High	High	3	0.7491	0	1	1	1	676.68	-1.72	-0.00116	38.0381	6.296e-05	5.33e-05	1.219	2.75	38.06
21956	FALSE		High	Unambiguous	MCADVAAARPDLVITEK	[R].MCADVAAARPDLVITEK.[G]	1xCarbamidomethyl [C2]	1xCarbamidomethyl [C2]	0.000994983	7.54454e-05	0.984	1	1	1	MHACOO_001583-T1	MHACOO_001583-T1 [280-296]			MHACOO_001583	MHACOO_001583-T1	0	1859.94	17	535127	1		High	High	High	3	0.6281	0	1	1	1	620.647	-4.83	-0.00299	39.7871	6.296e-05	0.000257	0.984	2.42	39.83
21972	FALSE		High	Unambiguous	MDAAFPQGR	[K].MDAAFPQGR.[F]			0.000409297	7.54454e-05	1.131	1	1	3	MHACOO_001932-T1	MHACOO_001932-T1 [86-94]			MHACOO_001932	MHACOO_001932-T1	0	992.462	9	1259865	1		High	High	High	2	0.6749	0	1	1	1	496.735	0.19	9e-05	22.4725	6.296e-05	9.602e-05	1.131	2.43	22.65
21978	FALSE		High	Unambiguous	MDAHLTAAVVSR	[R].MDAHLTAAVVSR.[D]			0.000356171	7.54454e-05	1.154	1	1	1	MHACOO_002745-T1	MHACOO_002745-T1 [494-505]			MHACOO_002745	MHACOO_002745-T1	0	1270.66	12	4177557	1		High	High	High	3	0.7394	0	1	1	1	424.224	0.35	0.00015	27.2013	6.296e-05	8.205e-05	1.154	3.76	26.96
21988	FALSE		High	Unambiguous	MDAVAAANADPAAPPWTK	[R].MDAVAAANADPAAPPWTK.[R]			1.89674e-05	7.54454e-05	1.639	1	1	1	MHACOO_005242-T1	MHACOO_005242-T1 [1080-1097]			MHACOO_005242	MHACOO_005242-T1	0	1796.86	18	488804	1		High	High	High	2	0.7734	0	1	1	1	898.934	-1.42	-0.00127	43.8001	6.296e-05	3.173e-06	1.639	2.03	43.91
21989	FALSE		High	Unambiguous	MDAVFPEALK	[-].MDAVFPEALK.[T]	1xAcetyl [N-Term]	1xAcetyl [N-Term]	1.55125e-06	7.54454e-05	2.053	1	1	18	MHACOO_005605-T1	MHACOO_005605-T1 [1-10]	MHACOO_005605-T1 1xAcetyl [N-Term]	MHACOO_005605-T1 1xAcetyl [N-Term]	MHACOO_005605	MHACOO_005605-T1	0	1162.58	10	5.83219e+06	3		High	High	High	2	0.8134	0	1	1	1	581.794	-0.34	-0.0002	66.8	6.296e-05	1.969e-07	2.053	2.84	67.07
21997	FALSE		High	Unambiguous	MDDLAALVTK	[R].MDDLAALVTK.[E]			0.000373818	7.54454e-05	1.146	1	1	1	MHACOO_001557-T1	MHACOO_001557-T1 [108-117]			MHACOO_001557	MHACOO_001557-T1	0	1076.57	10	580430	1		High	High	High	2	0.554	0	1	1	1	538.787	1.42	0.00076	45.9943	6.296e-05	8.677e-05	1.146	1.39	46.09
22010	FALSE		High	Unambiguous	MDFFLGMR	[-].MDFFLGMR.[G]	1xAcetyl [N-Term]	1xAcetyl [N-Term]	0.000102504	7.54454e-05	1.36	1	1	2	MHACOO_003123-T1	MHACOO_003123-T1 [1-8]	MHACOO_003123-T1 1xAcetyl [N-Term]	MHACOO_003123-T1 1xAcetyl [N-Term]	MHACOO_003123	MHACOO_003123-T1	0	1058.48	8	455440	1		High	High	High	2	0.8945	0	1	1	1	529.743	-1.02	-0.00054	85.8399	6.296e-05	2.063e-05	1.36	1.99	85.96
22020	FALSE		High	Unambiguous	MDGFTFTEHGWVQSYGSR	[R].MDGFTFTEHGWVQSYGSR.[Y]			7.45076e-12	7.54454e-05	4.078	1	1	24	MHACOO_003691-T1	MHACOO_003691-T1 [489-506]			MHACOO_003691	MHACOO_003691-T1	0	2104.92	18	2.62115e+07	11		High	High	High	3	0.9139	0	1	1	1	702.311	-0.23	-0.00016	53.5249	6.296e-05	2.473e-13	4.078	4.76	52.66
22021	FALSE		High	Unambiguous	MDGFTFTEHGWVQSYGSR	[R].MDGFTFTEHGWVQSYGSR.[Y]	1xOxidation [M1]	1xOxidation [M1]	2.54697e-10	7.54454e-05	3.494	1	1	5	MHACOO_003691-T1	MHACOO_003691-T1 [489-506]			MHACOO_003691	MHACOO_003691-T1	0	2120.91	18	4.64628e+06	2		High	High	High	3	0.8323	0	1	1	1	707.643	0.84	0.0006	48.2523	6.296e-05	1.244e-11	3.494	3.1	48.46
22047	FALSE		High	Unambiguous	MDNFYTVTVYEK	[K].MDNFYTVTVYEK.[G]			3.29853e-07	7.54454e-05	2.309	1	1	2	MHACOO_003793-T1	MHACOO_003793-T1 [447-458]			MHACOO_003793	MHACOO_003793-T1	0	1509.69	12	2.08136e+06	1		High	High	High	2	0.8567	0	1	1	1	755.35	-0.21	-0.00016	46.3388	6.296e-05	3.528e-08	2.309	3.35	46.29
22048	FALSE		High	Unambiguous	MDNFYTVTVYEK	[K].MDNFYTVTVYEK.[G]	1xOxidation [M1]	1xOxidation [M1]	9.16608e-07	7.54454e-05	2.14	1	1	1	MHACOO_003793-T1	MHACOO_003793-T1 [447-458]			MHACOO_003793	MHACOO_003793-T1	0	1525.69	12	788147	1		High	High	High	2	0.8711	0	1	1	1	763.347	-1.33	-0.00101	42.4831	6.296e-05	1.099e-07	2.14	1.94	42.41
22055	FALSE		High	Unambiguous	MDPGVPLVIPEINPDAVAGMK	[R].MDPGVPLVIPEINPDAVAGMK.[A]			1.43827e-08	7.54454e-05	2.827	1	1	5	MHACOO_006817-T1	MHACOO_006817-T1 [137-157]			MHACOO_006817	MHACOO_006817-T1	0	2163.12	21	2.48405e+06	3		High	High	High	3	0.8145	0	1	1	1	721.711	-0.35	-0.00025	71.6551	6.296e-05	1.093e-09	2.827	3.72	71.81
22056	FALSE		High	Unambiguous	MDPGVPLVIPEINPDAVAGMK	[R].MDPGVPLVIPEINPDAVAGMK.[A]	1xOxidation [M]	1xOxidation [M1; M20]	3.98474e-06	7.54454e-05	1.897	1	1	5	MHACOO_006817-T1	MHACOO_006817-T1 [137-157]			MHACOO_006817	MHACOO_006817-T1	0	2179.11	21	1.64133e+06	3		High	High	High	3	0.8279	0	1	1	1	727.043	0.59	0.00043	67.0434	6.296e-05	5.625e-07	1.897	2.44	69.16
22057	FALSE		High	Unambiguous	MDPGVPLVIPEINPDAVAGMK	[R].MDPGVPLVIPEINPDAVAGMK.[A]	2xOxidation [M1; M20]	2xOxidation [M1; M20]	6.19623e-06	7.54454e-05	1.824	1	1	2	MHACOO_006817-T1	MHACOO_006817-T1 [137-157]			MHACOO_006817	MHACOO_006817-T1	0	2195.11	21			NoQuanValues	High	High	High	3	0.5935	0	1	1	1	732.373	-1.47	-0.00108	63.8032	6.296e-05	9.153e-07	1.824	2.46
21904	FALSE		High	Unambiguous	MATEESAGALLEQLR	[K].MATEESAGALLEQLR.[A]	1xOxidation [M1]	1xOxidation [M1]	1.90247e-07	7.54454e-05	2.4	1	1	2	MHACOO_002555-T1	MHACOO_002555-T1 [382-396]			MHACOO_002555	MHACOO_002555-T1	0	1634.81	15	909197	1		High	High	High	2	0.777	0	1	1	1	817.907	1.29	0.00105	52.1243	6.296e-05	1.915e-08	2.4	2.78	52.16
21528	FALSE		High	Unambiguous	LYVVDDDRKPVGVVTLTDLLR	[R].LYVVDDDRKPVGVVTLTDLLR.[V]			3.40497e-06	7.54454e-05	1.923	1	1	2	MHACOO_003190-T1	MHACOO_003190-T1 [351-371]			MHACOO_003190	MHACOO_003190-T1	1	2386.33	21	1.99685e+06	2		High	High	High	3	0.6184	0	1	1	1	796.118	1.98	0.00157	64.4486	6.296e-05	4.721e-07	1.923	2.07	64.49
21903	FALSE		High	Unambiguous	MATEESAGALLEQLR	[K].MATEESAGALLEQLR.[A]			5.43235e-09	7.54454e-05	2.988	1	1	3	MHACOO_002555-T1	MHACOO_002555-T1 [382-396]			MHACOO_002555	MHACOO_002555-T1	0	1618.81	15	3.72408e+06	2		High	High	High	2	0.8464	0	1	1	1	809.91	1.97	0.0016	55.7109	6.296e-05	3.702e-10	2.988	3.19	55.84
21839	FALSE		High	Unambiguous	MAQAGSCADAAHGGPIMDPCTNDVGCR	[K].MAQAGSCADAAHGGPIMDPCTNDVGCR.[G]	3xCarbamidomethyl [C7; C20; C26]; 1xOxidation [M]	3xCarbamidomethyl [C7; C20; C26]; 1xOxidation [M1; M17]	3.72262e-07	7.54454e-05	2.289	1	1	2	MHACOO_005234-T1	MHACOO_005234-T1 [119-145]			MHACOO_005234	MHACOO_005234-T1	0	2835.14	27	1.10845e+06	2		High	High	High	3	0.6601	0	1	1	1	945.719	1.72	0.00162	29.6133	6.296e-05	4.053e-08	2.289	2.03	26.83
21530	FALSE		High	Unambiguous	LYVVEGMQFER	[R].LYVVEGMQFER.[G]	1xOxidation [M7]	1xOxidation [M7]	0.000167282	7.54454e-05	1.279	1	1	2	MHACOO_006318-T1	MHACOO_006318-T1 [218-228]			MHACOO_006318	MHACOO_006318-T1	0	1386.67	11	1.19881e+06	2		High	High	High	2	0.5414	0	1	1	1	693.841	1.28	0.00089	36.7215	6.296e-05	3.567e-05	1.279	1.57	36.63
21532	FALSE		High	Unambiguous	LYWNEYGLGGGTSQDGR	[K].LYWNEYGLGGGTSQDGR.[S]			1.30171e-06	7.54454e-05	2.082	1	1	2	MHACOO_007276-T1	MHACOO_007276-T1 [375-391]			MHACOO_007276	MHACOO_007276-T1	0	1872.85	17	1.19325e+06	2		High	High	High	2	0.8496	0	1	1	1	936.931	1.82	0.0017	50.2866	6.296e-05	1.624e-07	2.082	1.33	50.39
21534	FALSE		High	Unambiguous	IYYAADVPALR	[K].IYYAADVPALR.[L]			7.17457e-05	7.54454e-05	1.419	1	1	2	MHACOO_002943-T2	MHACOO_002943-T2 [43-53]			MHACOO_002943	MHACOO_002943-T2	0	1251.67	11	1.47135e+06	1		High	High	High	2	0.7489	0	1	1	1	626.341	0.51	0.00032	43.4977	6.296e-05	1.392e-05	1.419	2.31	43.64
21535	FALSE		High	Unambiguous	LYYDITLR	[R].LYYDITLR.[Q]			0.0021416	7.54454e-05	0.857	1	1	2	MHACOO_002108-T1	MHACOO_002108-T1 [186-193]			MHACOO_002108	MHACOO_002108-T1	0	1056.57	8	2.68519e+06	1		High	High	High	2	0.7264	0	1	1	1	528.79	1.02	0.00054	45.7155	6.296e-05	0.0006047	0.857	2.01	45.79
21536	FALSE		High	Unambiguous	LYYEPHCDAGPGALEGLAPVDVVITPAVSQK	[R].LYYEPHCDAGPGALEGLAPVDVVITPAVSQK.[I]	1xCarbamidomethyl [C7]	1xCarbamidomethyl [C7]	3.31348e-08	7.54454e-05	2.689	1	1	1	MHACOO_004995-T1	MHACOO_004995-T1 [216-246]			MHACOO_004995	MHACOO_004995-T1	0	3266.64	31	471320	1		High	High	High	4	0.937	0	1	1	1	817.412	-4.81	-0.00393	65.0804	6.296e-05	2.759e-09	2.689	3.49	65.1
21539	FALSE		High	Unambiguous	LYYVDLTTLPR	[R].LYYVDLTTLPR.[D]			3.5095e-06	7.54454e-05	1.918	1	1	3	MHACOO_000571-T1	MHACOO_000571-T1 [282-292]			MHACOO_000571	MHACOO_000571-T1	0	1353.74	11	2.63336e+06	2		High	High	High	2	0.737	0	1	1	1	677.375	0.65	0.00044	57.9403	6.296e-05	4.894e-07	1.918	2.89	58.03
21543	FALSE		High	Unambiguous	MAAAADLYVNDAFGTAHR	[K].MAAAADLYVNDAFGTAHR.[A]			4.27793e-11	7.54454e-05	3.789	1	1	10	MHACOO_003432-T1	MHACOO_003432-T1 [189-206]			MHACOO_003432	MHACOO_003432-T1	0	1893.89	18	2.48603e+07	5		High	High	High	3	0.7206	0	1	1	1	631.969	1.04	0.00066	45.2802	6.296e-05	1.719e-12	3.789	4.76	45.42
21544	FALSE		High	Unambiguous	MAAAADLYVNDAFGTAHR	[K].MAAAADLYVNDAFGTAHR.[A]	1xOxidation [M1]	1xOxidation [M1]	4.82793e-11	7.54454e-05	3.769	1	1	3	MHACOO_003432-T1	MHACOO_003432-T1 [189-206]			MHACOO_003432	MHACOO_003432-T1	0	1909.89	18	1.04982e+07	2		High	High	High	3	0.7485	0	1	1	1	637.299	-1.23	-0.00079	41.2083	6.296e-05	1.957e-12	3.769	5.05	41.31
21555	FALSE		High	Unambiguous	MAAALGLALVFPDTSPR	[R].MAAALGLALVFPDTSPR.[G]			5.4653e-09	7.54454e-05	2.987	1	1	2	MHACOO_002976-T1	MHACOO_002976-T1 [72-88]			MHACOO_002976	MHACOO_002976-T1	0	1729.93	17	1.03554e+06	2		High	High	High	3	0.7758	0	1	1	1	577.316	2.11	0.00122	71.9899	6.296e-05	3.73e-10	2.987	3.39	72.01
21623	FALSE		High	Unambiguous	MAASIPYYK	[R].MAASIPYYK.[G]			0.000887098	7.54454e-05	1.003	1	1	1	MHACOO_004975-T1	MHACOO_004975-T1 [303-311]			MHACOO_004975	MHACOO_004975-T1	0	1043.52	9	1.08127e+06	1		High	High	High	2	0.3791	0	1	1	1	522.265	-0.07	-4e-05	33.0065	6.296e-05	0.000226	1.003	1.53	33.13
21686	FALSE		High	Unambiguous	MADNTGGQALTCTSPDCEHVK	[R].MADNTGGQALTCTSPDCEHVK.[I]	2xCarbamidomethyl [C12; C17]	2xCarbamidomethyl [C12; C17]	2.6134e-05	7.54454e-05	1.586	1	1	1	MHACOO_000695-T1	MHACOO_000695-T1 [497-517]			MHACOO_000695	MHACOO_000695-T1	0	2291.97	21	621126	1		High	High	High	3	0.7808	0	1	1	1	764.662	0.64	0.00049	22.2881	6.296e-05	4.522e-06	1.586	2.19	22.28
21782	FALSE		High	Unambiguous	MAMAFALAAAGPSGTAVTILDPACTR	[R].MAMAFALAAAGPSGTAVTILDPACTR.[K]	1xCarbamidomethyl [C24]	1xCarbamidomethyl [C24]	0.00177633	7.54454e-05	0.888	1	1	1	MHACOO_006803-T1	MHACOO_006803-T1 [466-491]			MHACOO_006803	MHACOO_006803-T1	0	2564.27	26	200252	1		High	High	High	3	0.7316	0	1	1	1	855.429	1.73	0.00148	73.4123	6.296e-05	0.0004895	0.888	1.9	73.45
21790	FALSE		High	Unambiguous	MANLDIGGDILVLDVGTAKPNAK	[K].MANLDIGGDILVLDVGTAKPNAK.[A]			4.6982e-13	7.54454e-05	4.535	1	1	9	MHACOO_004354-T1	MHACOO_004354-T1 [96-118]			MHACOO_004354	MHACOO_004354-T1	0	2325.25	23	2.48109e+07	3		High	High	High	3	0.8363	0	1	1	1	775.755	0.71	0.00055	64.3382	6.296e-05	1.151e-14	4.535	5.56	64.25
21791	FALSE		High	Unambiguous	MANLDIGGDILVLDVGTAKPNAK	[K].MANLDIGGDILVLDVGTAKPNAK.[A]	1xOxidation [M1]	1xOxidation [M1]	2.67294e-18	7.54454e-05	6.532	1	1	10	MHACOO_004354-T1	MHACOO_004354-T1 [96-118]			MHACOO_004354	MHACOO_004354-T1	0	2341.24	23	2.62261e+07	4		High	High	High	3	0.87	0	1	1	1	781.086	0.43	0.00033	60.5738	6.296e-05	5.749e-17	6.532	6.46	60.44
21838	FALSE		High	Unambiguous	MAQAGSCADAAHGGPIMDPCTNDVGCR	[K].MAQAGSCADAAHGGPIMDPCTNDVGCR.[G]	3xCarbamidomethyl [C7; C20; C26]	3xCarbamidomethyl [C7; C20; C26]	2.34378e-09	7.54454e-05	3.127	1	1	2	MHACOO_005234-T1	MHACOO_005234-T1 [119-145]			MHACOO_005234	MHACOO_005234-T1	0	2819.14	27	2.18098e+06	2		High	High	High	3	0.9909	0	1	1	1	940.386	0.33	0.00031	31.5243	6.296e-05	1.46e-10	3.127	2.19	31.67
21890	FALSE		High	Unambiguous	MASYVTADLIAALAALGSIDTGR	[R].MASYVTADLIAALAALGSIDTGR.[L]			0.000224965	7.54454e-05	1.23	1	1	2	MHACOO_002976-T1	MHACOO_002976-T1 [130-152]			MHACOO_002976	MHACOO_002976-T1	0	2280.19	23	248730	1		High	High	High	3	0.7901	0	1	1	1	760.734	-1.05	-0.0008	101.154	6.296e-05	4.952e-05	1.23	1.62	100.96
22559	FALSE		High	Unambiguous	MLTGGGAVDALAEAGGAPSSAR	[R].MLTGGGAVDALAEAGGAPSSAR.[G]	1xOxidation [M1]	1xOxidation [M1]	3.57376e-06	7.54454e-05	1.915	1	1	1	MHACOO_005138-T1	MHACOO_005138-T1 [67-88]			MHACOO_005138	MHACOO_005138-T1	0	1974.95	22	333613	1		High	High	High	3	0.7244	0	1	1	1	658.991	1.6	0.00105	42.8667	6.296e-05	4.988e-07	1.915	2.83	42.82
22567	FALSE		High	Unambiguous	MLVDGGTDYDDGTVATEAQQAK	[K].MLVDGGTDYDDGTVATEAQQAK.[D]			5.39961e-05	7.54454e-05	1.466	1	1	1	MHACOO_001126-T1	MHACOO_001126-T1 [253-274]			MHACOO_001126	MHACOO_001126-T1	0	2285.02	22	342680	1		High	High	High	3	0.7459	0	1	1	1	762.345	-1.54	-0.00117	39.4021	6.296e-05	1.014e-05	1.466	1.85	39.41
22575	FALSE		High	Unambiguous	MLVSGGSGGK	[K].MLVSGGSGGK.[I]	1xOxidation [M1]	1xOxidation [M1]	0.000577641	7.54454e-05	1.074	1	1	1	MHACOO_002000-T1	MHACOO_002000-T1 [128-137]			MHACOO_002000	MHACOO_002000-T1	0	908.451	10	1.4994e+06	1		High	High	High	2	0.8041	0	1	1	1	454.728	-1.07	-0.00049	7.9003	6.296e-05	0.0001407	1.074	2.45	7.89
23491	FALSE		High	Unambiguous	NALEAVHSDVDSLQTLLR	[K].NALEAVHSDVDSLQTLLR.[D]			5.86771e-10	7.54454e-05	3.356	1	1	4	MHACOO_006415-T1	MHACOO_006415-T1 [55-72]			MHACOO_006415	MHACOO_006415-T1	0	1981.03	18	5.91495e+06	2		High	High	High	3	0.7176	0	1	1	1	661.016	0.04	2e-05	67.1685	6.296e-05	3.142e-11	3.356	4.25	66.99
23492	FALSE		High	Unambiguous	NAIEFNSLPLR	[R].NAIEFNSLPLR.[A]			0.000237546	7.54454e-05	1.221	1	1	1	MHACOO_004244-T1	MHACOO_004244-T1 [66-76]			MHACOO_004244	MHACOO_004244-T1	0	1273.69	11			NoQuanValues	High	High	High	3	0.4569	0	1	1	1	425.234	-2.57	-0.00109	48.9312	6.296e-05	5.237e-05	1.221	1.97
23493	FALSE		High	Unambiguous	NALENYAYNMR	[R].NALENYAYNMR.[N]			6.9088e-06	7.54454e-05	1.806	1	1	3	MHACOO_001539-T1	MHACOO_001539-T1 [540-550]			MHACOO_001539	MHACOO_001539-T1	0	1358.62	11	1.12598e+07	2		High	High	High	2	0.8915	0	1	1	1	679.811	-0.25	-0.00017	39.3941	6.296e-05	1.036e-06	1.806	2.58	39.53
23494	FALSE		High	Unambiguous	NALENYAYNMR	[R].NALENYAYNMR.[N]	1xOxidation [M10]	1xOxidation [M10]	3.75652e-05	7.54454e-05	1.526	1	1	1	MHACOO_001539-T1	MHACOO_001539-T1 [540-550]			MHACOO_001539	MHACOO_001539-T1	0	1374.61	11	1.44014e+06	1		High	High	High	2	0.8162	0	1	1	1	687.809	0.51	0.00035	29.9062	6.296e-05	6.798e-06	1.526	2.34	30.02
23496	FALSE		High	Unambiguous	NALGGAAAGGPGGDGGEDVAASSAK	[K].NALGGAAAGGPGGDGGEDVAASSAK.[A]			3.06763e-07	7.54454e-05	2.321	1	1	3	MHACOO_004975-T1	MHACOO_004975-T1 [60-84]			MHACOO_004975	MHACOO_004975-T1	0	2056.95	25	1.72043e+06	2		High	High	High	3	0.7692	0	1	1	1	686.322	-1.31	-0.0009	24.3238	6.296e-05	3.268e-08	2.321	3.38	24.33
23498	FALSE		High	Unambiguous	NALPINNPALR	[R].NALPINNPALR.[T]			0.000176637	7.54454e-05	1.27	1	2	3	MHACOO_005646-T1	MHACOO_005646-T1 [87-97]			MHACOO_005646	MHACOO_005646-T1; MHACOO_005646-T2	0	1192.68	11	5.34507e+06	1		High	High	High	2	0.5843	0	1	1	1	596.844	0.06	3e-05	34.3292	6.296e-05	3.776e-05	1.27	2.55	34.48
23505	FALSE		High	Unambiguous	NAPSIIFIDEIDSIAPK	[K].NAPSIIFIDEIDSIAPK.[R]			1.64787e-10	7.54454e-05	3.566	1	1	4	MHACOO_004296-T1	MHACOO_004296-T1 [312-328]			MHACOO_004296	MHACOO_004296-T1	0	1842.98	17	3.05788e+06	2		High	High	High	2	0.8698	0	1	1	1	921.997	0.64	0.00059	76.055	6.296e-05	7.685e-12	3.566	4.61	75.99
23513	FALSE		High	Unambiguous	NATAALIEK	[K].NATAALIEK.[H]			0.00155548	7.54454e-05	0.91	1	1	8	MHACOO_003691-T1	MHACOO_003691-T1 [276-284]			MHACOO_003691	MHACOO_003691-T1	0	930.525	9	6.94902e+07	3		High	High	High	2	0.5992	0	1	1	1	465.767	0.37	0.00017	18.8425	6.296e-05	0.0004224	0.91	2.57	18.68
23517	FALSE		High	Unambiguous	NATFPGSNNGTGLFQTICGLK	[K].NATFPGSNNGTGLFQTICGLK.[I]	1xCarbamidomethyl [C18]	1xCarbamidomethyl [C18]	2.24671e-05	7.54454e-05	1.611	1	1	4	MHACOO_000426-T1	MHACOO_000426-T1 [336-356]			MHACOO_000426	MHACOO_000426-T1	0	2197.07	21	2.34205e+06	2		High	High	High	2	0.7379	0	1	1	1	1099.04	-2.05	-0.00225	62.0947	6.296e-05	3.826e-06	1.611	1.03	62
23527	FALSE		High	Unambiguous	NAVCVFSK	[K].NAVCVFSK.[S]	1xCarbamidomethyl [C4]	1xCarbamidomethyl [C4]	0.00150924	7.54454e-05	0.915	1	1	1	MHACOO_001057-T1	MHACOO_001057-T1 [14-21]			MHACOO_001057	MHACOO_001057-T1	0	924.461	8	1.1652e+06	1		High	High	High	2	0.592	0	1	1	1	462.734	0.06	3e-05	22.0002	6.296e-05	0.0004103	0.915	1.74	22.03
23532	FALSE		High	Unambiguous	NAVVGDVSAMAPGGVR	[K].NAVVGDVSAMAPGGVR.[I]			2.95832e-07	7.54454e-05	2.327	1	1	4	MHACOO_005605-T1	MHACOO_005605-T1 [377-392]			MHACOO_005605	MHACOO_005605-T1	0	1499.76	16	8.32827e+06	1		High	High	High	2	0.6332	0	1	1	1	750.386	0.45	0.00034	39.0003	6.296e-05	3.141e-08	2.327	2.89	38.73
23533	FALSE		High	Unambiguous	NAVVGDVSAMAPGGVR	[K].NAVVGDVSAMAPGGVR.[I]	1xOxidation [M10]	1xOxidation [M10]	1.17632e-05	7.54454e-05	1.718	1	1	1	MHACOO_005605-T1	MHACOO_005605-T1 [377-392]			MHACOO_005605	MHACOO_005605-T1	0	1515.76	16	1795718	1		High	High	High	2	0.6935	0	1	1	1	758.383	0.79	0.0006	28.567	6.296e-05	1.865e-06	1.718	2.61	28.66
23534	FALSE		High	Unambiguous	NAWFNNNPQVWSR	[K].NAWFNNNPQVWSR.[T]			1.75863e-07	7.54454e-05	2.413	1	1	1	MHACOO_005942-T1	MHACOO_005942-T1 [246-258]			MHACOO_005942	MHACOO_005942-T1	0	1632.77	13	822206	1		High	High	High	2	0.7362	0	1	1	1	816.886	-0.89	-0.00072	49.902	6.296e-05	1.759e-08	2.413	2.54	49.95
23537	FALSE		High	Unambiguous	NCAQGHFGVTPDLTTMGK	[K].NCAQGHFGVTPDLTTMGK.[V]	1xCarbamidomethyl [C2]	1xCarbamidomethyl [C2]	5.47364e-08	7.54454e-05	2.606	1	1	3	MHACOO_004195-T1	MHACOO_004195-T1 [288-305]			MHACOO_004195	MHACOO_004195-T1	0	1933.89	18	7297607	1		High	High	High	3	0.737	0	1	1	1	645.298	-4.7	-0.00303	37.995	6.296e-05	4.827e-09	2.606	2.7	38.15
23540	FALSE		High	Unambiguous	NCLPDEVVVQR	[R].NCLPDEVVVQR.[V]	1xCarbamidomethyl [C2]	1xCarbamidomethyl [C2]	0.000241894	7.54454e-05	1.218	1	1	1	MHACOO_000449-T1	MHACOO_000449-T1 [86-96]			MHACOO_000449	MHACOO_000449-T1	0	1328.66	11	1.592e+06	1		High	High	High	2	0.5732	0	1	1	1	664.835	0.24	0.00016	32.4501	6.296e-05	5.348e-05	1.218	1.57	32.35
23490	FALSE		High	Unambiguous	NAIDDGGVVPGGGAFEAAAAR	[K].NAIDDGGVVPGGGAFEAAAAR.[H]			9.56243e-07	7.54454e-05	2.133	1	1	2	MHACOO_006437-T1	MHACOO_006437-T1 [437-457]			MHACOO_006437	MHACOO_006437-T1	0	1914.93	21	1.0319e+06	2		High	High	High	3	0.6485	0	1	1	1	638.982	0.73	0.00047	47.0898	6.296e-05	1.153e-07	2.133	2.39	47.11
23546	FALSE		High	Unambiguous	NCSQEERDEFEK	[R].NCSQEERDEFEK.[F]	1xCarbamidomethyl [C2]	1xCarbamidomethyl [C2]	8.14624e-09	7.54454e-05	2.921	1	1	2	MHACOO_000482-T1	MHACOO_000482-T1 [136-147]			MHACOO_000482	MHACOO_000482-T1	1	1570.64	12	6.3638e+06	2		High	High	High	2	1	0	1	1	1	785.827	1.54	0.00121	12.4065	6.296e-05	5.812e-10	2.921	2.1	12.45
23488	FALSE		High	Unambiguous	NAHLNWFLDEIR	[R].NAHLNWFLDEIR.[A]			0.000735585	7.54454e-05	1.034	1	1	3	MHACOO_001821-T1	MHACOO_001821-T1 [243-254]			MHACOO_001821	MHACOO_001821-T1	0	1527.77	12	4.3817e+06	1		High	High	High	3	0.7147	0	1	1	1	509.929	1.52	0.00077	57.9033	6.296e-05	0.0001839	1.034	3.26	58.05
23473	FALSE		High	Unambiguous	NAEAFIAAR	[K].NAEAFIAAR.[F]			0.00110257	7.54454e-05	0.967	1	1	1	MHACOO_004160-T1	MHACOO_004160-T1 [82-90]			MHACOO_004160	MHACOO_004160-T1	0	962.505	9	5581618	1		High	High	High	2	0.6816	0	1	1	1	481.756	-0.08	-4e-05	25.8443	6.296e-05	0.0002895	0.967	2.45	25.89
23425	FALSE		High	Unambiguous	MWSICDWFK	[K].MWSICDWFK.[F]	1xCarbamidomethyl [C5]	1xCarbamidomethyl [C5]	7.75004e-06	7.54454e-05	1.787	1	1	14	MHACOO_003105-T1	MHACOO_003105-T1 [97-105]			MHACOO_003105	MHACOO_003105-T1	0	1272.55	9	1.38226e+07	6		High	High	High	2	0.8202	0	1	1	1	636.779	-1.81	-0.00115	77.1063	6.296e-05	1.177e-06	1.787	2.28	76.57
23426	FALSE		High	Unambiguous	MWSICDWFK	[K].MWSICDWFK.[F]	1xCarbamidomethyl [C5]; 1xOxidation [M1]	1xCarbamidomethyl [C5]; 1xOxidation [M1]	3.75652e-05	7.54454e-05	1.526	1	1	6	MHACOO_003105-T1	MHACOO_003105-T1 [97-105]			MHACOO_003105	MHACOO_003105-T1	0	1288.55	9	4.64836e+06	2		High	High	High	2	0.9241	0	1	1	1	644.777	-1.05	-0.00067	72.0734	6.296e-05	6.766e-06	1.526	2.37	72.34
23431	FALSE		High	Unambiguous	MYAGAGGGAAPGGGAPEGGADAGAGAGPK	[K].MYAGAGGGAAPGGGAPEGGADAGAGAGPK.[I]			2.72632e-09	7.54454e-05	3.102	1	1	3	MHACOO_001539-T1	MHACOO_001539-T1 [610-638]			MHACOO_001539	MHACOO_001539-T1	0	2300.04	29	3695230	1		High	High	High	3	0.9281	0	1	1	1	767.349	-1.1	-0.00084	23.7219	6.296e-05	1.725e-10	3.102	4.17	23.55
23432	FALSE		High	Unambiguous	MYAGAGGGAAPGGGAPEGGADAGAGAGPK	[K].MYAGAGGGAAPGGGAPEGGADAGAGAGPK.[I]	1xOxidation [M1]	1xOxidation [M1]	1.43178e-07	7.54454e-05	2.447	1	1	3	MHACOO_001539-T1	MHACOO_001539-T1 [610-638]			MHACOO_001539	MHACOO_001539-T1	0	2316.03	29	786184	1		High	High	High	3	0.9763	0	1	1	1	772.683	1.06	0.00082	20.5816	6.296e-05	1.404e-08	2.447	2.95	20.42
23435	FALSE		High	Unambiguous	MYDYLVATGR	[R].MYDYLVATGR.[E]			5.98424e-05	7.54454e-05	1.449	1	1	1	MHACOO_000463-T1	MHACOO_000463-T1 [319-328]			MHACOO_000463	MHACOO_000463-T1	0	1188.57	10	1.92574e+06	1		High	High	High	2	0.7884	0	1	1	1	594.789	-0.32	-0.00019	40.4312	6.296e-05	1.139e-05	1.449	2.93	40.47
23436	FALSE		High	Unambiguous	MYDYLVATGR	[R].MYDYLVATGR.[E]	1xOxidation [M1]	1xOxidation [M1]	0.000256969	7.54454e-05	1.208	1	1	1	MHACOO_000463-T1	MHACOO_000463-T1 [319-328]			MHACOO_000463	MHACOO_000463-T1	0	1204.57	10	355046	1		High	High	High	2	0.6452	0	1	1	1	602.787	-0.7	-0.00042	34.9111	6.296e-05	5.727e-05	1.208	1.55	34.87
23437	FALSE		High	Unambiguous	MYDYLVATGREPAAK	[R].MYDYLVATGREPAAK.[L]			6.9088e-06	7.54454e-05	1.806	1	1	2	MHACOO_000463-T1	MHACOO_000463-T1 [319-333]			MHACOO_000463	MHACOO_000463-T1	1	1684.84	15	1.55348e+06	1		High	High	High	3	0.5798	0	1	1	1	562.286	3.6	0.00202	34.5398	6.296e-05	1.038e-06	1.806	3.07	34.69
23448	FALSE		High	Unambiguous	MYSGVSLDSFLK	[R].MYSGVSLDSFLK.[R]			2.28092e-07	7.54454e-05	2.37	1	1	1	MHACOO_000231-T1	MHACOO_000231-T1 [432-443]			MHACOO_000231	MHACOO_000231-T1	0	1346.67	12	1.34084e+06	1		High	High	High	2	0.7937	0	1	1	1	673.836	-0.46	-0.00031	60.3755	6.296e-05	2.349e-08	2.37	2.86	60.45
23453	FALSE		High	Unambiguous	NAAAAAAVVDEGTGR	[R].NAAAAAAVVDEGTGR.[K]			5.9394e-06	7.54454e-05	1.831	1	1	1	MHACOO_002731-T1	MHACOO_002731-T1 [319-333]			MHACOO_002731	MHACOO_002731-T1	0	1372.68	15	776536	1		High	High	High	2	0.551	0	1	1	1	686.845	0.86	0.00059	24.3238	6.296e-05	8.722e-07	1.831	2.45	24.32
23454	FALSE		High	Unambiguous	NAAAAATAAAK	[K].NAAAAATAAAK.[E]			0.00146437	7.54454e-05	0.92	1	1	1	MHACOO_006779-T1	MHACOO_006779-T1 [146-156]			MHACOO_006779	MHACOO_006779-T1	0	930.5	11	948053	1		High	High	High	2	0.5748	0	1	1	1	465.753	-0.84	-0.00039	8.8249	6.296e-05	0.0003957	0.92	2.14	8.78
23456	FALSE		High	Unambiguous	NAAAEATGGDNSAAVR	[K].NAAAEATGGDNSAAVR.[K]			1.85134e-09	7.54454e-05	3.166	1	1	1	MHACOO_001718-T1	MHACOO_001718-T1 [96-111]			MHACOO_001718	MHACOO_001718-T1	0	1474.69	16	4584096	1		High	High	High	2	0.7609	0	1	1	1	737.847	-0.82	-0.0006	11.8502	6.296e-05	1.123e-10	3.166	3.89	11.93
23457	FALSE		High	Unambiguous	NAADSMVYQADK	[R].NAADSMVYQADK.[Q]			1.857e-07	7.54454e-05	2.404	1	1	4	MHACOO_006303-T1	MHACOO_006303-T1 [567-578]			MHACOO_006303	MHACOO_006303-T1	0	1312.58	12	1.49132e+07	2		High	High	High	2	0.9452	0	1	1	1	656.795	-0.76	-0.0005	23.2495	6.296e-05	1.87e-08	2.404	3.1	23.4
23465	FALSE		High	Unambiguous	NAAVLSTSAPPAAEWLASLPR	[K].NAAVLSTSAPPAAEWLASLPR.[G]			8.51147e-08	7.54454e-05	2.533	1	1	1	MHACOO_005300-T1	MHACOO_005300-T1 [10-30]			MHACOO_005300	MHACOO_005300-T1	0	2122.13	21	3.13009e+06	1		High	High	High	3	0.7239	0	1	1	1	708.048	-0.19	-0.00014	71.1027	6.296e-05	7.89e-09	2.533	2.68	71.45
23469	FALSE		High	Unambiguous	NADGTLNFVTEIPMETSAK	[R].NADGTLNFVTEIPMETSAK.[M]			1.06621e-06	7.54454e-05	2.115	1	2	3	MHACOO_006961-T1	MHACOO_006961-T1 [80-98]			MHACOO_006961	MHACOO_006961-T2; MHACOO_006961-T1	0	2037.98	19	4.22265e+06	2		High	High	High	2	0.8	0	1	1	1	1019.49	-1.53	-0.00156	61.1625	6.296e-05	1.299e-07	2.115	2.65	60.98
23470	FALSE		High	Unambiguous	NADGTLNFVTEIPMETSAK	[R].NADGTLNFVTEIPMETSAK.[M]	1xOxidation [M14]	1xOxidation [M14]	6.23381e-06	7.54454e-05	1.823	1	2	1	MHACOO_006961-T1	MHACOO_006961-T1 [80-98]			MHACOO_006961	MHACOO_006961-T2; MHACOO_006961-T1	0	2053.97	19	715479	1		High	High	High	2	0.8182	0	1	1	1	1027.49	-4.22	-0.00434	54.4668	6.296e-05	9.222e-07	1.823	1.98	54.52
23484	FALSE		High	Unambiguous	NAGNAMYAVGDVQAALDK	[K].NAGNAMYAVGDVQAALDK.[Y]			7.26199e-09	7.54454e-05	2.94	1	1	1	MHACOO_003467-T1	MHACOO_003467-T1 [26-43]			MHACOO_003467	MHACOO_003467-T1	0	1807.86	18	818362	1		High	High	High	2	0.8711	0	1	1	1	904.434	-2.01	-0.00181	52.2232	6.296e-05	5.126e-10	2.94	3.57	52.28
23409	FALSE		High	Unambiguous	MWAPDAPTFGAASDGDGDRNMILGAR	[R].MWAPDAPTFGAASDGDGDRNMILGAR.[F]			1.19604e-06	7.54454e-05	2.096	1	1	1	MHACOO_003717-T1	MHACOO_003717-T1 [310-335]			MHACOO_003717	MHACOO_003717-T1	1	2692.22	26	1.12123e+06	1		High	High	High	3	0.8576	0	1	1	1	898.077	-3.38	-0.00303	57.6539	6.296e-05	1.473e-07	2.096	3.02	57.73
23547	FALSE		High	Unambiguous	NCVAIGSDLR	[K].NCVAIGSDLR.[F]	1xCarbamidomethyl [C2]	1xCarbamidomethyl [C2]	0.000163285	7.54454e-05	1.283	1	1	2	MHACOO_002037-T1	MHACOO_002037-T1 [18-27]			MHACOO_002037	MHACOO_002037-T1	0	1104.55	10	4.1557e+06	1		High	High	High	2	0.8014	0	1	1	1	552.777	-0.67	-0.00037	25.2297	6.296e-05	3.456e-05	1.283	2.92	25.29
23549	FALSE		High	Unambiguous	NDAAAAMEDQIR	[K].NDAAAAMEDQIR.[T]			1.57724e-07	7.54454e-05	2.431	1	1	5	MHACOO_005824-T1	MHACOO_005824-T1 [343-354]			MHACOO_005824	MHACOO_005824-T1	0	1304.59	12	1.88511e+07	3		High	High	High	2	0.9013	0	1	1	1	652.798	-0.85	-0.00055	30.2035	6.296e-05	1.554e-08	2.431	3.14	30.35
23605	FALSE		High	Unambiguous	NFDYISANKYEMTAPVLTR	[K].NFDYISANKYEMTAPVLTR.[V]	1xOxidation [M12]	1xOxidation [M12]	8.35844e-08	7.54454e-05	2.536	1	1	1	MHACOO_005527-T1	MHACOO_005527-T1 [83-101]			MHACOO_005527	MHACOO_005527-T1	1	2249.09	19	3328991	1		High	High	High	3	0.7747	0	1	1	1	750.37	2.48	0.00186	46.2409	6.296e-05	7.701e-09	2.536	3.95	46.31
23606	FALSE		High	Unambiguous	NFGGSAAGAAAPAAAPAFGGAGR	[R].NFGGSAAGAAAPAAAPAFGGAGR.[R]			0.00223393	7.54454e-05	0.85	1	1	1	MHACOO_000762-T1	MHACOO_000762-T1 [291-313]			MHACOO_000762	MHACOO_000762-T1	0	1916.94	23	271387	1		High	High	High	3	0.6283	0	1	1	1	639.651	0.54	0.00034	37.3133	6.296e-05	0.0006312	0.85	1.91	37.28
23608	FALSE		High	Unambiguous	NFGSGNDGQFNIGDGNR	[R].NFGSGNDGQFNIGDGNR.[G]			9.26348e-08	7.54454e-05	2.519	1	1	2	MHACOO_006036-T1	MHACOO_006036-T1 [125-141]			MHACOO_006036	MHACOO_006036-T1	0	1768.76	17	1645730	2		High	High	High	2	0.9294	0	1	1	1	884.885	-0.51	-0.00045	36.1248	6.296e-05	8.652e-09	2.519	2.69	36.2
23615	FALSE		High	Unambiguous	NFVSNMIIALANDPAAAK	[R].NFVSNMIIALANDPAAAK.[A]			0.000570702	7.54454e-05	1.076	1	1	1	MHACOO_002750-T1	MHACOO_002750-T1 [97-114]			MHACOO_002750	MHACOO_002750-T1	0	1859.97	18	413510	1		High	High	High	3	0.5326	0	1	1	1	620.664	5.2	0.00322	78.1687	6.296e-05	0.0001387	1.076	2.61	78.23
23623	FALSE		High	Unambiguous	NGCFLGWSTGVFAPFLK	[K].NGCFLGWSTGVFAPFLK.[D]	1xCarbamidomethyl [C3]	1xCarbamidomethyl [C3]	1.69596e-07	7.54454e-05	2.419	1	1	1	MHACOO_000646-T1	MHACOO_000646-T1 [223-239]			MHACOO_000646	MHACOO_000646-T1	0	1900.94	17	1.68929e+06	1		High	High	High	2	0.8272	0	1	1	1	950.974	0.04	4e-05	81.0084	6.296e-05	1.69e-08	2.419	1.91	81.1
23624	FALSE		High	Unambiguous	NGDIALMLITSTGDEPDVR	[R].NGDIALMLITSTGDEPDVR.[D]			0.000744528	7.54454e-05	1.032	1	1	1	MHACOO_005334-T1	MHACOO_005334-T1 [1159-1177]			MHACOO_005334	MHACOO_005334-T1	0	2016.99	19	142944	1		High	High	High	3	0.4843	0	1	1	1	673.001	-0.98	-0.00066	66.5085	6.296e-05	0.000187	1.032	1.59	66.66
23625	FALSE		High	Unambiguous	NGDLIVLENVR	[K].NGDLIVLENVR.[F]			1.6883e-06	7.54454e-05	2.039	1	1	5	MHACOO_003432-T1	MHACOO_003432-T1 [163-173]			MHACOO_003432	MHACOO_003432-T1	0	1241.68	11	2.37e+07	2		High	High	High	2	0.732	0	1	1	1	621.346	0.38	0.00023	45.7772	6.296e-05	2.159e-07	2.039	3.47	45.59
23635	FALSE		High	Unambiguous	NGGGIYMEECGHASLFQNVITGNLAK	[K].NGGGIYMEECGHASLFQNVITGNLAK.[K]	1xCarbamidomethyl [C10]	1xCarbamidomethyl [C10]	0.000560448	7.54454e-05	1.079	1	1	1	MHACOO_001718-T1	MHACOO_001718-T1 [349-374]			MHACOO_001718	MHACOO_001718-T1	0	2780.31	26	477559	1		High	High	High	3	0.8656	0	1	1	1	927.442	-0.15	-0.00014	61.3688	6.296e-05	0.000136	1.079	1.86	61.38
23638	FALSE		High	Unambiguous	NGGLAAAAEK	[K].NGGLAAAAEK.[A]			0.000426987	7.54454e-05	1.124	1	1	1	MHACOO_002789-T1	MHACOO_002789-T1 [254-263]			MHACOO_002789	MHACOO_002789-T1	0	901.474	10	3.64582e+06	1		High	High	High	2	0.6757	0	1	1	1	451.241	1.43	0.00065	10.7971	6.296e-05	0.0001009	1.124	2.96	10.85
23639	FALSE		High	Unambiguous	NGGLAPGGINFDAK	[K].NGGLAPGGINFDAK.[L]			0.000165271	7.54454e-05	1.281	1	1	1	MHACOO_003610-T1	MHACOO_003610-T1 [366-379]			MHACOO_003610	MHACOO_003610-T1	0	1330.67	14	653642	1		High	High	High	2	0.4444	0	1	1	1	665.842	1.31	0.00087	38.5065	6.296e-05	3.502e-05	1.281	1.89	38.5
23648	FALSE		High	Unambiguous	NGMLNVSPIGR	[R].NGMLNVSPIGR.[N]			0.000557071	7.54454e-05	1.08	1	1	1	MHACOO_000482-T1	MHACOO_000482-T1 [125-135]			MHACOO_000482	MHACOO_000482-T1	0	1157.61	11	2.70718e+06	1		High	High	High	2	0.6806	0	1	1	1	579.308	-0.08	-5e-05	37.0981	6.296e-05	0.0001351	1.08	2.63	37.19
23649	FALSE		High	Unambiguous	NGMLNVSPIGR	[R].NGMLNVSPIGR.[N]	1xOxidation [M3]	1xOxidation [M3]	0.000533995	7.54454e-05	1.087	1	1	1	MHACOO_000482-T1	MHACOO_000482-T1 [125-135]			MHACOO_000482	MHACOO_000482-T1	0	1173.6	11	569337	1		High	High	High	2	0.7212	0	1	1	1	587.306	0.51	0.0003	27.2911	6.296e-05	0.0001291	1.087	2.26	27.26
23650	FALSE		High	Unambiguous	NGNVNPAAEANMLGDPEAADAVLSTPGAR	[R].NGNVNPAAEANMLGDPEAADAVLSTPGAR.[I]			1.02665e-07	7.54454e-05	2.502	1	1	1	MHACOO_006224-T1	MHACOO_006224-T1 [165-193]			MHACOO_006224	MHACOO_006224-T1	0	2822.34	29	417233	1		High	High	High	3	0.8603	0	1	1	1	941.451	0.69	0.00065	57.4104	6.296e-05	9.675e-09	2.502	3.15	57.38
23663	FALSE		High	Unambiguous	NGTAFQEPVWFK	[K].NGTAFQEPVWFK.[A]			1.22532e-06	7.54454e-05	2.092	1	1	9	MHACOO_000115-T1	MHACOO_000115-T1 [96-107]			MHACOO_000115	MHACOO_000115-T1	0	1423.7	12	3.73376e+07	5		High	High	High	2	0.8295	0	1	1	1	712.354	0.62	0.00044	52.9845	6.296e-05	1.521e-07	2.092	3.52	52.89
23668	FALSE		High	Unambiguous	NGVDFGNDAEVWFK	[K].NGVDFGNDAEVWFK.[A]			2.58979e-07	7.54454e-05	2.349	1	2	3	MHACOO_000287-T1	MHACOO_000287-T1 [106-119]			MHACOO_000287	MHACOO_000287-T2; MHACOO_000287-T1	0	1597.73	14	8103982	1		High	High	High	2	0.8379	0	1	1	1	799.365	-2.96	-0.00237	62.032	6.296e-05	2.708e-08	2.349	2.53	61.47
23604	FALSE		High	Unambiguous	NFDYISANK	[K].NFDYISANK.[Y]			0.000860703	7.54454e-05	1.008	1	1	1	MHACOO_005527-T1	MHACOO_005527-T1 [83-91]			MHACOO_005527	MHACOO_005527-T1	0	1071.51	9	4.40669e+06	1		High	High	High	2	0.7571	0	1	1	1	536.26	1.96	0.00105	28.9805	6.296e-05	0.0002188	1.008	1.77	29.01
23548	FALSE		High	Unambiguous	NCVATGELYPVESGDGLR	[R].NCVATGELYPVESGDGLR.[L]	1xCarbamidomethyl [C2]	1xCarbamidomethyl [C2]	2.9007e-08	7.54454e-05	2.711	1	1	2	MHACOO_006049-T1	MHACOO_006049-T1 [143-160]			MHACOO_006049	MHACOO_006049-T1	0	1936.91	18	3921775	2		High	High	High	2	0.7986	0	1	1	1	968.956	-0.79	-0.00077	42.8459	6.296e-05	2.385e-09	2.711	2.83	42.99
23603	FALSE		High	Unambiguous	NFDNEGLVDKK	[R].NFDNEGLVDKK.[N]			9.44747e-07	7.54454e-05	2.135	1	1	3	MHACOO_001460-T1	MHACOO_001460-T1 [86-96]			MHACOO_001460	MHACOO_001460-T1	1	1278.63	11	2.1516e+07	2		High	High	High	3	0.7361	0	1	1	1	426.883	1.25	0.00053	19.8807	6.296e-05	1.141e-07	2.135	2.88	19.72
23599	FALSE		High	Unambiguous	NFASEFNGGSLGSVQPR	[R].NFASEFNGGSLGSVQPR.[L]			3.25391e-08	7.54454e-05	2.692	1	1	1	MHACOO_005079-T1	MHACOO_005079-T1 [124-140]			MHACOO_005079	MHACOO_005079-T1	0	1766.85	17	309917	1		High	High	High	2	0.9152	0	1	1	1	883.932	6.28	0.00555	46.3705	6.296e-05	2.7e-09	2.692	2.83	46.42
23553	FALSE		High	Unambiguous	NDAELAGMR	[K].NDAELAGMR.[E]			0.000667799	7.54454e-05	1.05	1	1	1	MHACOO_006799-T1	MHACOO_006799-T1 [476-484]			MHACOO_006799	MHACOO_006799-T1	0	976.452	9	1.39268e+06	1		High	High	High	2	0.6711	0	1	1	1	488.729	-0.14	-7e-05	19.5448	6.296e-05	0.0001656	1.05	3.04	19.56
23556	FALSE		High	Unambiguous	NDALAGVVEATPPAR	[R].NDALAGVVEATPPAR.[R]			3.72829e-06	7.54454e-05	1.908	1	1	2	MHACOO_006121-T1	MHACOO_006121-T1 [112-126]			MHACOO_006121	MHACOO_006121-T1	0	1480.78	15	1.37418e+06	2		High	High	High	2	0.8224	0	1	1	1	740.889	-3.1	-0.00229	37.1843	6.296e-05	5.222e-07	1.908	3.21	37.13
23567	FALSE		High	Unambiguous	NDQGHSSDGDDGRGGAEPPR	[K].NDQGHSSDGDDGRGGAEPPR.[A]			0.000101272	7.54454e-05	1.362	1	1	1	MHACOO_007288-T1	MHACOO_007288-T1 [138-157]			MHACOO_007288	MHACOO_007288-T1	1	2023.84	20	282517	1		High	High	High	4	0.8594	0	1	1	1	506.717	1.5	0.00076	7.3364	6.296e-05	2.034e-05	1.362	2.49	7.32
23569	FALSE		High	Unambiguous	NDSLALTVPTQVNYVGK	[R].NDSLALTVPTQVNYVGK.[A]			0.000373818	7.54454e-05	1.146	1	1	1	MHACOO_000437-T1	MHACOO_000437-T1 [894-910]			MHACOO_000437	MHACOO_000437-T1	0	1818.96	17	866394	1		High	High	High	2	0.6667	0	1	1	1	909.984	0.81	0.00074	50.5098	6.296e-05	8.662e-05	1.146	1.47	50.62
23570	FALSE		High	Unambiguous	NDTPHIIVGTPGR	[K].NDTPHIIVGTPGR.[L]			1.93147e-05	7.54454e-05	1.636	1	1	1	MHACOO_005938-T1	MHACOO_005938-T1 [175-187]			MHACOO_005938	MHACOO_005938-T1	0	1376.73	13	1.85063e+06	1		High	High	High	3	0.763	0	1	1	1	459.58	-0.81	-0.00037	25.7997	6.296e-05	3.247e-06	1.636	2.7	25.81
23571	FALSE		High	Unambiguous	NDVQTMLSLQQAIK	[K].NDVQTMLSLQQAIK.[F]			3.22944e-05	7.54454e-05	1.551	1	2	3	MHACOO_007222-T1	MHACOO_007222-T1 [76-89]			MHACOO_007222	MHACOO_007222-T1; MHACOO_007222-T2	0	1588.84	14	6038433	1		High	High	High	3	0.7621	0	1	1	1	530.284	-0.02	-1e-05	55.2305	6.296e-05	5.731e-06	1.551	3.11	55.41
23572	FALSE		High	Unambiguous	NDVQTMLSLQQAIK	[K].NDVQTMLSLQQAIK.[F]	1xOxidation [M6]	1xOxidation [M6]	5.08276e-05	7.54454e-05	1.476	1	2	2	MHACOO_007222-T1	MHACOO_007222-T1 [76-89]			MHACOO_007222	MHACOO_007222-T1; MHACOO_007222-T2	0	1604.83	14	1.13961e+06	1		High	High	High	2	0.6758	0	1	1	1	802.918	-1.73	-0.00139	40.23	6.296e-05	9.495e-06	1.476	1.82	40.39
23574	FALSE		High	Unambiguous	NEAAGLTGSLTELR	[R].NEAAGLTGSLTELR.[E]			5.66726e-05	7.54454e-05	1.458	1	1	2	MHACOO_001955-T1	MHACOO_001955-T1 [63-76]			MHACOO_001955	MHACOO_001955-T1	0	1431.74	14			NoQuanValues	High	High	High	2	0.6546	0	1	1	1	716.375	-0.19	-0.00014	43.4576	6.296e-05	1.067e-05	1.458	1.94
23575	FALSE		High	Unambiguous	NEAAGLTGSLTELRETLAK	[R].NEAAGLTGSLTELRETLAK.[Y]			1.09065e-07	7.54454e-05	2.492	1	1	1	MHACOO_001955-T1	MHACOO_001955-T1 [63-81]			MHACOO_001955	MHACOO_001955-T1	1	1974.05	19	624781	1		High	High	High	3	0.8	0	1	1	1	658.689	0.9	0.00059	59.2104	6.296e-05	1.037e-08	2.492	3.25	59.24
23576	FALSE		High	Unambiguous	NEAETAIYSAEK	[R].NEAETAIYSAEK.[S]			1.13955e-06	7.54454e-05	2.104	1	1	2	MHACOO_004570-T1	MHACOO_004570-T1 [575-586]			MHACOO_004570	MHACOO_004570-T1	0	1325.62	12	5596208	1		High	High	High	2	0.9022	0	1	1	1	663.315	0.97	0.00064	25.8269	6.296e-05	1.401e-07	2.104	2.76	25.98
23577	FALSE		High	Unambiguous	NEALVLALALAR	[R].NEALVLALALAR.[S]			0.00117121	7.54454e-05	0.957	1	1	1	MHACOO_005930-T1	MHACOO_005930-T1 [203-214]			MHACOO_005930	MHACOO_005930-T1	0	1253.76	12	84249.4	1		High	High	High	2	0.4423	0	1	1	1	627.383	0.33	0.00021	67.3638	6.296e-05	0.0003079	0.957	1.04	67.32
23579	FALSE		High	Unambiguous	NEATHTVLSQALTALGCMEHR	[K].NEATHTVLSQALTALGCMEHR.[G]	1xCarbamidomethyl [C17]	1xCarbamidomethyl [C17]	2.57404e-11	7.54454e-05	3.873	1	1	1	MHACOO_002399-T1	MHACOO_002399-T1 [97-117]			MHACOO_002399	MHACOO_002399-T1	0	2339.12	21	2.18137e+06	1		High	High	High	4	0.7833	0	1	1	1	585.536	-0.77	-0.00045	65.1094	6.296e-05	9.792e-13	3.873	6.23	65.02
23588	FALSE		High	Unambiguous	NELGSDESR	[R].NELGSDESR.[A]			0.000222261	7.54454e-05	1.232	1	1	1	MHACOO_003065-T1	MHACOO_003065-T1 [123-131]			MHACOO_003065	MHACOO_003065-T1	0	1006.44	9	1.31564e+06	1		High	High	High	2	0.8264	0	1	1	1	503.725	-0.29	-0.00015	9.0038	6.296e-05	4.884e-05	1.232	2.42	9.02
23591	FALSE		High	Unambiguous	NELTFVFDSAVK	[R].NELTFVFDSAVK.[V]			0.000103751	7.54454e-05	1.358	1	1	1	MHACOO_005964-T1	MHACOO_005964-T1 [149-160]			MHACOO_005964	MHACOO_005964-T1	0	1369.7	12	2.26086e+06	1		High	High	High	2	0.739	0	1	1	1	685.354	0.09	6e-05	60.5977	6.296e-05	2.093e-05	1.358	3.18	60.5
23598	FALSE		High	Unambiguous	NFALMGVACGGAGEGGK	[K].NFALMGVACGGAGEGGK.[A]	1xCarbamidomethyl [C9]	1xCarbamidomethyl [C9]	6.05708e-09	7.54454e-05	2.97	1	2	1	MHACOO_006653-T2	MHACOO_006653-T2 [517-533]			MHACOO_006653	MHACOO_006653-T2; MHACOO_006653-T1	0	1595.73	17	1.16865e+06	1		High	High	High	2	0.8473	0	1	1	1	798.368	-1.36	-0.00109	44.1078	6.296e-05	4.191e-10	2.97	4.06	44.14
23602	FALSE		High	Unambiguous	NFDNEGLVDK	[R].NFDNEGLVDK.[K]			0.0001623	7.54454e-05	1.284	1	1	1	MHACOO_001460-T1	MHACOO_001460-T1 [86-95]			MHACOO_001460	MHACOO_001460-T1	0	1150.54	10	2846312	1		High	High	High	2	0.768	0	1	1	1	575.773	0.46	0.00027	25.6382	6.296e-05	3.443e-05	1.284	1.81	25.78
23406	FALSE		High	Unambiguous	MWAICDWFKPK	[K].MWAICDWFKPK.[M]	1xCarbamidomethyl [C5]	1xCarbamidomethyl [C5]	8.18355e-06	7.54454e-05	1.778	1	1	1	MHACOO_006896-T1	MHACOO_006896-T1 [99-109]			MHACOO_006896	MHACOO_006896-T1	0	1481.71	11	470387	1		High	High	High	3	0.6585	0	1	1	1	494.573	-1.86	-0.00092	66.0118	6.296e-05	1.25e-06	1.778	1.64	65.94
23397	FALSE		High	Unambiguous	MVVSTYQAASGAGQAAMDELELQTR	[R].MVVSTYQAASGAGQAAMDELELQTR.[E]	2xOxidation [M1; M17]	2xOxidation [M1; M17]	0.000155574	7.54454e-05	1.291	1	1	1	MHACOO_006817-T1	MHACOO_006817-T1 [190-214]			MHACOO_006817	MHACOO_006817-T1	0	2659.23	25	435697	1		High	High	High	3	0.8421	0	1	1	1	887.083	-0.08	-7e-05	50.7429	6.296e-05	3.272e-05	1.291	1.33	50.86
23396	FALSE		High	Unambiguous	MVVSTYQAASGAGQAAMDELELQTR	[R].MVVSTYQAASGAGQAAMDELELQTR.[E]	1xOxidation [M1]	1xOxidation [M1]	5.50656e-12	7.54454e-05	4.128	1	1	1	MHACOO_006817-T1	MHACOO_006817-T1 [190-214]			MHACOO_006817	MHACOO_006817-T1	0	2643.24	25	1.07059e+06	1		High	High	High	3	0.5784	0	1	1	1	881.752	0.87	0.00076	61.308	6.296e-05	1.762e-13	4.128	5.1	61.3
22996	FALSE		High	Unambiguous	MRNELGSDESR	[K].MRNELGSDESR.[A]	1xOxidation [M1]	1xOxidation [M1]	0.000347662	7.54454e-05	1.158	1	1	2	MHACOO_003065-T1	MHACOO_003065-T1 [121-131]			MHACOO_003065	MHACOO_003065-T1	1	1309.58	11	838857	2		High	High	High	3	0.7082	0	1	1	1	437.199	0.84	0.00037	8.3793	6.296e-05	8.01e-05	1.158	3.05	8.37
23009	FALSE		High	Unambiguous	MRPPEYWVK	[K].MRPPEYWVK.[E]			0.000397112	7.54454e-05	1.136	1	1	2	MHACOO_001821-T1	MHACOO_001821-T1 [455-463]			MHACOO_001821	MHACOO_001821-T1	0	1205.61	9	1973340	1		High	High	High	3	0.6109	0	1	1	1	402.542	-0.56	-0.00022	31.2777	6.296e-05	9.268e-05	1.136	2.75	31.16
23029	FALSE		High	Unambiguous	MRTEAECGTADANVAK	[K].MRTEAECGTADANVAK.[L]	1xCarbamidomethyl [C7]	1xCarbamidomethyl [C7]	4.62806e-07	7.54454e-05	2.253	1	1	2	MHACOO_001899-T1	MHACOO_001899-T1 [126-141]			MHACOO_001899	MHACOO_001899-T1	1	1723.77	16	556132	1		High	High	High	3	0.7899	0	1	1	1	575.263	-0.19	-0.00011	12.4989	6.296e-05	5.145e-08	2.253	3.76	12.5
23057	FALSE		High	Unambiguous	MSALSQAGVIYVMTHDSIGLGEDGPTHQPIEHLASFR	[R].MSALSQAGVIYVMTHDSIGLGEDGPTHQPIEHLASFR.[A]			9.34808e-06	7.54454e-05	1.756	1	1	1	MHACOO_003229-T1	MHACOO_003229-T1 [495-531]			MHACOO_003229	MHACOO_003229-T1	0	3964.93	37	672975	1		High	High	High	4	0.8528	0	1	1	1	991.99	1.54	0.00153	70.1346	6.296e-05	1.45e-06	1.756	2.65	70.16
23063	FALSE		High	Unambiguous	MSASDAEAALAR	[R].MSASDAEAALAR.[L]			4.4766e-05	7.54454e-05	1.497	1	2	2	MHACOO_003781-T2	MHACOO_003781-T2 [406-417]			MHACOO_003781	MHACOO_003781-T2; MHACOO_003781-T1	0	1192.56	12	589318	1		High	High	High	2	0.7992	0	1	1	1	596.785	0.4	0.00024	34.7255	6.296e-05	8.21e-06	1.497	2.54	34.7
23086	FALSE		High	Unambiguous	MSEAEAVASAQAAVDTFFSR	[R].MSEAEAVASAQAAVDTFFSR.[L]			1.40175e-09	7.54454e-05	3.212	1	1	1	MHACOO_005239-T1	MHACOO_005239-T1 [342-361]			MHACOO_005239	MHACOO_005239-T1	0	2087.97	20	1371917	1		High	High	High	3	0.8224	0	1	1	1	696.662	0.63	0.00044	84.9594	6.296e-05	8.235e-11	3.212	4.56	84.98
23087	FALSE		High	Unambiguous	MSEAEAVASAQAAVDTFFSR	[R].MSEAEAVASAQAAVDTFFSR.[L]	1xOxidation [M1]	1xOxidation [M1]	1.32554e-06	7.54454e-05	2.079	1	1	1	MHACOO_005239-T1	MHACOO_005239-T1 [342-361]			MHACOO_005239	MHACOO_005239-T1	0	2103.97	20	382673	1		High	High	High	3	0.7616	0	1	1	1	701.993	0.19	0.00014	76.7114	6.296e-05	1.661e-07	2.079	3.02	76.79
23102	FALSE		High	Unambiguous	MSGECAPNVSVSVSTSHTTISGGGSR	[R].MSGECAPNVSVSVSTSHTTISGGGSR.[G]	1xCarbamidomethyl [C5]	1xCarbamidomethyl [C5]	1.24389e-12	7.54454e-05	4.374	1	3	1	134	000134 [493-518]			rf|NP_006112.2| keratin 1 [Homo sapiens (contaminant)]	000135; 000132; 000134	0	2565.17	26	2577293	1		High	High	High	3	0.919	0	1	1	1	855.725	-2.62	-0.00224	31.4025	6.296e-05	3.381e-14	4.374	3.95	31.48
23103	FALSE		High	Unambiguous	MSGECAPNVSVSVSTSHTTISGGGSR	[R].MSGECAPNVSVSVSTSHTTISGGGSR.[G]	1xCarbamidomethyl [C5]; 1xOxidation [M1]	1xCarbamidomethyl [C5]; 1xOxidation [M1]	3.5414e-08	7.54454e-05	2.678	1	3	1	134	000134 [493-518]			rf|NP_006112.2| keratin 1 [Homo sapiens (contaminant)]	000135; 000132; 000134	0	2581.16	26	1.7362e+06	1		High	High	High	3	0.9095	0	1	1	1	861.061	2.48	0.00213	29.1728	6.296e-05	2.969e-09	2.678	2.21	29.28
23107	FALSE		High	Unambiguous	MSGIVFEPFNEVKPELAVVSK	[K].MSGIVFEPFNEVKPELAVVSK.[A]			2.75529e-10	7.54454e-05	3.481	1	1	5	MHACOO_000671-T1	MHACOO_000671-T1 [40-60]			MHACOO_000671	MHACOO_000671-T1	0	2320.23	21	4.58266e+07	3		High	High	High	3	0.895	0	1	1	1	774.08	0.11	8e-05	65.6685	6.296e-05	1.359e-11	3.481	5.62	65.6
23108	FALSE		High	Unambiguous	MSGIVFEPFNEVKPELAVVSK	[K].MSGIVFEPFNEVKPELAVVSK.[A]	1xOxidation [M1]	1xOxidation [M1]	2.58965e-11	7.54454e-05	3.872	1	1	4	MHACOO_000671-T1	MHACOO_000671-T1 [40-60]			MHACOO_000671	MHACOO_000671-T1	0	2336.22	21	2.08611e+07	3		High	High	High	3	0.7914	0	1	1	1	779.41	-2.82	-0.0022	62.3004	6.296e-05	9.837e-13	3.872	5.13	62.44
23115	FALSE		High	Unambiguous	MSHISTGGGASLELLEGK	[K].MSHISTGGGASLELLEGK.[V]			1.06941e-08	7.54454e-05	2.876	1	1	12	MHACOO_003432-T1	MHACOO_003432-T1 [424-441]			MHACOO_003432	MHACOO_003432-T1	0	1786.9	18	3.05956e+07	6		High	High	High	3	0.8555	0	1	1	1	596.306	1.01	0.0006	40.9589	6.296e-05	7.888e-10	2.876	5.19	41.06
23116	FALSE		High	Unambiguous	MSHISTGGGASLELLEGK	[K].MSHISTGGGASLELLEGK.[V]	1xOxidation [M1]	1xOxidation [M1]	3.60082e-05	7.54454e-05	1.533	1	1	2	MHACOO_003432-T1	MHACOO_003432-T1 [424-441]			MHACOO_003432	MHACOO_003432-T1	0	1802.9	18	10614136	1		High	High	High	2	0.5	0	1	1	1	901.949	-1.98	-0.00178	37.8734	6.296e-05	6.45e-06	1.533	1.62	37.93
23119	FALSE		High	Unambiguous	MSIIEDGPGGEK	[R].MSIIEDGPGGEK.[L]			0.000140377	7.54454e-05	1.308	1	1	3	MHACOO_000372-T1	MHACOO_000372-T1 [599-610]			MHACOO_000372	MHACOO_000372-T1	0	1232.58	12	1.5121e+06	1		High	High	High	2	0.5254	0	1	1	1	616.795	-0.39	-0.00024	28.3382	6.296e-05	2.927e-05	1.308	1.77	28.17
23120	FALSE		High	Unambiguous	MSIIEDGPGGEK	[R].MSIIEDGPGGEK.[L]	1xOxidation [M1]	1xOxidation [M1]	0.000983036	7.54454e-05	0.986	1	1	1	MHACOO_000372-T1	MHACOO_000372-T1 [599-610]			MHACOO_000372	MHACOO_000372-T1	0	1248.58	12	437896	1		High	High	High	2	0.805	0	1	1	1	624.791	-2.9	-0.00181	21.1118	6.296e-05	0.0002544	0.986	1.59	21.11
22907	FALSE		High	Unambiguous	MQATYLAQFDELYEDFHLVR	[R].MQATYLAQFDELYEDFHLVR.[T]			1.09894e-06	7.54454e-05	2.11	1	1	1	MHACOO_005750-T1	MHACOO_005750-T1 [278-297]			MHACOO_005750	MHACOO_005750-T1	0	2489.18	20	308437	1		High	High	High	3	0.7465	0	1	1	1	830.403	5.46	0.00453	78.8427	6.296e-05	1.343e-07	2.11	2.13	78.9
23153	FALSE		High	Unambiguous	MSSLFINDLDAGAGR	[R].MSSLFINDLDAGAGR.[M]	1xOxidation [M1]	1xOxidation [M1]	1.15166e-07	7.54454e-05	2.483	1	2	2	MHACOO_000418-T1	MHACOO_000418-T1 [234-248]			MHACOO_000418	MHACOO_000418-T1; MHACOO_000418-T2	0	1582.75	15	973667	1		High	High	High	2	0.8127	0	1	1	1	791.876	-4.6	-0.00364	49.5043	6.296e-05	1.098e-08	2.483	2.99	49.57
22887	FALSE		High	Unambiguous	MPVDQCVDLVK	[R].MPVDQCVDLVK.[S]	1xCarbamidomethyl [C6]; 1xOxidation [M1]	1xCarbamidomethyl [C6]; 1xOxidation [M1]	0.000129765	7.54454e-05	1.321	1	1	1	MHACOO_006211-T1	MHACOO_006211-T1 [193-203]			MHACOO_006211	MHACOO_006211-T1	0	1319.63	11	710278	1		High	High	High	2	0.5954	0	1	1	1	660.321	0.28	0.00018	28.7734	6.296e-05	2.685e-05	1.321	1.31	28.88
22878	FALSE		High	Unambiguous	MPTSGDVVSLGDGR	[R].MPTSGDVVSLGDGR.[I]			1.81262e-07	7.54454e-05	2.408	1	1	1	MHACOO_001161-T1	MHACOO_001161-T1 [78-91]			MHACOO_001161	MHACOO_001161-T1	0	1390.66	14	5988632	1		High	High	High	2	0.08	0	1	1	1	695.839	5.73	0.00398	35.3524	6.296e-05	1.814e-08	2.408	3.25	35.18
22580	FALSE		High	Unambiguous	MMADFAAFQAR	[K].MMADFAAFQAR.[F]			6.46416e-06	7.54454e-05	1.817	1	1	3	MHACOO_003388-T1	MHACOO_003388-T1 [536-546]			MHACOO_003388	MHACOO_003388-T1	0	1258.57	11	2.42303e+06	2		High	High	High	2	0.8636	0	1	1	1	629.789	-0.52	-0.00033	48.4731	6.296e-05	9.586e-07	1.817	2.64	48.59
22628	FALSE		High	Unambiguous	MNAMNSASDNASELK	[R].MNAMNSASDNASELK.[K]			1.20146e-07	7.54454e-05	2.476	1	1	1	MHACOO_006267-T1	MHACOO_006267-T1 [309-323]			MHACOO_006267	MHACOO_006267-T1	0	1582.68	15	728406	1		High	High	High	2	1	0	1	1	1	791.844	-1.85	-0.00146	24.0854	6.296e-05	1.153e-08	2.476	2	24.21
22629	FALSE		High	Unambiguous	MNAMNSASDNASELKK	[R].MNAMNSASDNASELKK.[K]			4.36289e-10	7.54454e-05	3.405	1	1	1	MHACOO_006267-T1	MHACOO_006267-T1 [309-324]			MHACOO_006267	MHACOO_006267-T1	1	1710.78	16	838761	1		High	High	High	3	0.801	0	1	1	1	570.933	2.71	0.00154	19.3562	6.296e-05	2.255e-11	3.405	4.07	19.39
22633	FALSE		High	Unambiguous	MNEPEVCVSTTNR	[R].MNEPEVCVSTTNR.[N]	1xCarbamidomethyl [C7]	1xCarbamidomethyl [C7]	4.31708e-05	7.54454e-05	1.503	1	1	2	MHACOO_002294-T1	MHACOO_002294-T1 [442-454]			MHACOO_002294	MHACOO_002294-T1	0	1536.68	13	3.22168e+06	2		High	High	High	2	1	0	1	1	1	768.841	-1.61	-0.00124	25.1271	6.296e-05	7.912e-06	1.503	1.61	25.27
22634	FALSE		High	Unambiguous	MNEPEVCVSTTNR	[R].MNEPEVCVSTTNR.[N]	1xCarbamidomethyl [C7]; 1xOxidation [M1]	1xCarbamidomethyl [C7]; 1xOxidation [M1]	0.00043218	7.54454e-05	1.122	1	1	2	MHACOO_002294-T1	MHACOO_002294-T1 [442-454]			MHACOO_002294	MHACOO_002294-T1	0	1552.67	13	243906	1		High	High	High	2	1	0	1	1	1	776.843	3.37	0.00262	20.4561	6.296e-05	0.0001021	1.122	1.23	20.18
22650	FALSE		High	Unambiguous	MNVPFTIPSDAALEK	[K].MNVPFTIPSDAALEK.[S]			3.10496e-07	7.54454e-05	2.319	1	1	2	MHACOO_002789-T1	MHACOO_002789-T1 [294-308]			MHACOO_002789	MHACOO_002789-T1	0	1632.83	15	6.46019e+06	1		High	High	High	2	0.7722	0	1	1	1	816.92	1.48	0.00121	57.857	6.296e-05	3.3e-08	2.319	3.16	57.71
22651	FALSE		High	Unambiguous	MNVPFTIPSDAALEK	[K].MNVPFTIPSDAALEK.[S]	1xOxidation [M1]	1xOxidation [M1]	0.00125922	7.54454e-05	0.945	1	1	1	MHACOO_002789-T1	MHACOO_002789-T1 [294-308]			MHACOO_002789	MHACOO_002789-T1	0	1648.83	15	1.03016e+06	1		High	High	High	2	0.701	0	1	1	1	824.919	3.28	0.0027	50.8225	6.296e-05	0.0003349	0.945	2.04	50.92
22661	FALSE		High	Unambiguous	MPADATVGQR	[R].MPADATVGQR.[G]			0.00228847	7.54454e-05	0.846	1	1	1	MHACOO_001987-T1	MHACOO_001987-T1 [356-365]			MHACOO_001987	MHACOO_001987-T1	0	1045.51	10	1299960	1		High	High	High	2	0.5935	0	1	1	1	523.257	-1.95	-0.00102	13.8986	6.296e-05	0.0006501	0.846	1.55	13.94
22669	FALSE		High	Unambiguous	MPAFPTTSIGSFPQTPEIR	[K].MPAFPTTSIGSFPQTPEIR.[R]			1.28208e-12	7.54454e-05	4.369	1	1	10	MHACOO_003691-T1	MHACOO_003691-T1 [414-432]			MHACOO_003691	MHACOO_003691-T1	0	2077.04	19	3.12271e+07	3		High	High	High	2	0.8536	0	1	1	1	1039.02	-1.47	-0.00153	61.1768	6.296e-05	3.503e-14	4.369	5.19	61.11
22670	FALSE		High	Unambiguous	MPAFPTTSIGSFPQTPEIR	[K].MPAFPTTSIGSFPQTPEIR.[R]	1xOxidation [M1]	1xOxidation [M1]	5.35886e-10	7.54454e-05	3.371	1	1	6	MHACOO_003691-T1	MHACOO_003691-T1 [414-432]			MHACOO_003691	MHACOO_003691-T1	0	2093.04	19	6.15195e+06	3		High	High	High	2	0.7928	0	1	1	1	1047.02	-0.1	-0.00011	56.2001	6.296e-05	2.84e-11	3.371	3.33	56.14
22671	FALSE		High	Unambiguous	MPAFPTTSIGSFPQTPEIRR	[K].MPAFPTTSIGSFPQTPEIRR.[A]			3.27864e-07	7.54454e-05	2.31	1	1	5	MHACOO_003691-T1	MHACOO_003691-T1 [414-433]			MHACOO_003691	MHACOO_003691-T1	1	2233.14	20	8.82969e+06	2		High	High	High	4	0.6875	0	1	1	1	559.042	0.53	0.0003	54.2154	6.296e-05	3.508e-08	2.31	3.84	54.07
22718	FALSE		High	Unambiguous	MPFGPSADATFDAAIAELK	[R].MPFGPSADATFDAAIAELK.[A]			7.26187e-05	7.54454e-05	1.417	1	1	1	MHACOO_002474-T1	MHACOO_002474-T1 [522-540]			MHACOO_002474	MHACOO_002474-T1	0	1951.95	19	321752	1		High	High	High	3	0.8063	0	1	1	1	651.32	-0.08	-5e-05	73.6865	6.296e-05	1.404e-05	1.417	2.22	73.51
22765	FALSE		High	Unambiguous	MPIVADLLYPR	[R].MPIVADLLYPR.[N]			0.00168243	7.54454e-05	0.897	1	1	2	MHACOO_005789-T1	MHACOO_005789-T1 [283-293]			MHACOO_005789	MHACOO_005789-T1	0	1287.71	11	218718	1		High	High	High	2	0.608	0	1	1	1	644.363	4.64	0.00299	64.2627	6.296e-05	0.0004603	0.897	1.76	64.25
22766	FALSE		High	Unambiguous	MPLWHLPEGVELPGGSGDCLYESDVICR	[K].MPLWHLPEGVELPGGSGDCLYESDVICR.[Y]	2xCarbamidomethyl [C19; C27]	2xCarbamidomethyl [C19; C27]	5.31033e-12	7.54454e-05	4.134	1	1	2	MHACOO_001160-T1	MHACOO_001160-T1 [74-101]			MHACOO_001160	MHACOO_001160-T1	0	3186.47	28	1.05662e+06	1		High	High	High	3	0.8838	0	1	1	1	1062.83	1.52	0.00161	71.2135	6.296e-05	1.692e-13	4.134	2.84	71.29
22767	FALSE		High	Unambiguous	MPLWHLPEGVELPGGSGDCLYESDVICR	[K].MPLWHLPEGVELPGGSGDCLYESDVICR.[Y]	2xCarbamidomethyl [C19; C27]; 1xOxidation [M1]	2xCarbamidomethyl [C19; C27]; 1xOxidation [M1]	0.000329252	7.54454e-05	1.167	1	1	1	MHACOO_001160-T1	MHACOO_001160-T1 [74-101]			MHACOO_001160	MHACOO_001160-T1	0	3202.46	28	342001	1		High	High	High	3	0.8581	0	1	1	1	1068.16	-0.74	-0.00079	68.3467	6.296e-05	7.531e-05	1.167	1.48	68.24
22879	FALSE		High	Unambiguous	MPTSGDVVSLGDGR	[R].MPTSGDVVSLGDGR.[I]	1xOxidation [M1]	1xOxidation [M1]	2.56255e-06	7.54454e-05	1.97	1	1	1	MHACOO_001161-T1	MHACOO_001161-T1 [78-91]			MHACOO_001161	MHACOO_001161-T1	0	1406.66	14	431974	1		High	High	High	2	0.55	0	1	1	1	703.834	2.55	0.00179	28.1917	6.296e-05	3.431e-07	1.97	2.2	28.12
23171	FALSE		High	Unambiguous	MSTAVPGLVETSTNLASITPK	[R].MSTAVPGLVETSTNLASITPK.[G]			3.07692e-05	7.54454e-05	1.559	1	1	2	MHACOO_004912-T1	MHACOO_004912-T1 [413-433]			MHACOO_004912	MHACOO_004912-T1	0	2117.12	21	792128	2		High	High	High	3	0.6509	0	1	1	1	706.382	6.96	0.00491	59.0532	6.296e-05	5.433e-06	1.559	3.18	59.07
23218	FALSE		High	Unambiguous	MTELPSLPPLFAPSPTAVQELTLAR	[K].MTELPSLPPLFAPSPTAVQELTLAR.[D]			4.17568e-11	7.54454e-05	3.793	1	1	1	MHACOO_002779-T1	MHACOO_002779-T1 [37-61]			MHACOO_002779	MHACOO_002779-T1	0	2679.44	25	743171	1		High	High	High	3	0.8269	0	1	1	1	893.819	-0.57	-0.00051	81.382	6.296e-05	1.675e-12	3.793	4.91	81.39
23219	FALSE		High	Unambiguous	MTETHHVYMTGDGR	[R].MTETHHVYMTGDGR.[I]			2.4414e-10	7.54454e-05	3.501	1	1	2	MHACOO_004238-T1	MHACOO_004238-T1 [422-435]			MHACOO_004238	MHACOO_004238-T1	0	1634.7	14	2.53501e+06	1		High	High	High	3	0.8859	0	1	1	1	545.572	-1.62	-0.00088	12.7642	6.296e-05	1.188e-11	3.501	4.03	12.79
23342	FALSE		High	Unambiguous	MVGVSEETTTGVKR	[R].MVGVSEETTTGVKR.[L]			7.58757e-08	7.54454e-05	2.552	1	1	3	MHACOO_003719-T1	MHACOO_003719-T1 [199-212]			MHACOO_003719	MHACOO_003719-T1	1	1493.76	14	1.32569e+07	2		High	High	High	3	0.7792	0	1	1	1	498.592	-1.84	-0.00092	18.4528	6.296e-05	6.936e-09	2.552	3.94	18.56
23346	FALSE		High	Unambiguous	MVHNGIEYGDMQLISEAYDVLK	[K].MVHNGIEYGDMQLISEAYDVLK.[T]			2.79734e-08	7.54454e-05	2.717	1	1	1	MHACOO_001572-T1	MHACOO_001572-T1 [259-280]			MHACOO_001572	MHACOO_001572-T1	0	2525.21	22	1.08758e+06	1		High	High	High	3	0.798	0	1	1	1	842.406	-0.71	-0.0006	72.6652	6.296e-05	2.292e-09	2.717	3.02	72.76
23347	FALSE		High	Unambiguous	MVHNGIEYGDMQLISEAYDVLK	[K].MVHNGIEYGDMQLISEAYDVLK.[T]	1xOxidation [M1]	1xOxidation [M1]	1.02046e-07	7.54454e-05	2.503	1	1	1	MHACOO_001572-T1	MHACOO_001572-T1 [259-280]			MHACOO_001572	MHACOO_001572-T1	0	2541.2	22	311366	1		High	High	High	3	0.2539	0	1	1	1	847.741	3.06	0.00259	71.8947	6.296e-05	9.619e-09	2.503	2.56	71.94
23359	FALSE		High	Unambiguous	MVINALNSGAK	[K].MVINALNSGAK.[V]			2.29825e-06	7.54454e-05	1.988	1	1	1	MHACOO_006615-T1	MHACOO_006615-T1 [106-116]			MHACOO_006615	MHACOO_006615-T1	0	1117.6	11	2.77105e+06	1		High	High	High	2	0.6997	0	1	1	1	559.305	-0.26	-0.00015	28.4962	6.296e-05	3.051e-07	1.988	2.93	28.58
23361	FALSE		High	Unambiguous	MVIPVGPDVTSPFTAEGQVLK	[R].MVIPVGPDVTSPFTAEGQVLK.[V]			4.85748e-07	7.54454e-05	2.245	1	1	2	MHACOO_003848-T1	MHACOO_003848-T1 [225-245]			MHACOO_003848	MHACOO_003848-T1	0	2185.16	21	1.47832e+06	2		High	High	High	3	0.6189	0	1	1	1	729.058	0.76	0.00055	65.8387	6.296e-05	5.449e-08	2.245	3.07	65.84
23364	FALSE		High	Unambiguous	MVMAGATGDPVAGALFIWAPAVPR	[K].MVMAGATGDPVAGALFIWAPAVPR.[A]			0.000260095	7.54454e-05	1.206	1	1	1	MHACOO_006077-T1	MHACOO_006077-T1 [106-129]			MHACOO_006077	MHACOO_006077-T1	0	2398.24	24	229786	1		High	High	High	3	0.6627	0	1	1	1	800.087	2.65	0.00212	80.4875	6.296e-05	5.822e-05	1.206	1.66	80.64
23368	FALSE		High	Unambiguous	MVNETDIVEFELK	[R-].MVNETDIVEFELK.[S]			0.00170286	7.54454e-05	0.895	1	2	1	MHACOO_002190-T1	MHACOO_002190-T1 [52-64]			MHACOO_002190	MHACOO_002190-T1; MHACOO_002190-T2	0	1566.77	13	871625	1		High	High	High	3	0.3333	0	1	1	1	522.929	-0.23	-0.00012	56.8422	6.296e-05	0.0004671	0.895	1.2	56.88
23370	FALSE		High	Unambiguous	MVPFAGWSMPIQYTDSIMESTQHCR	[K].MVPFAGWSMPIQYTDSIMESTQHCR.[S]	1xCarbamidomethyl [C24]	1xCarbamidomethyl [C24]	9.56243e-07	7.54454e-05	2.133	1	1	1	MHACOO_004892-T1	MHACOO_004892-T1 [71-95]			MHACOO_004892	MHACOO_004892-T1	0	2972.32	25	333143	1		High	High	High	3	0.4118	0	1	1	1	991.446	1.22	0.0012	75.8543	6.296e-05	1.156e-07	2.133	0.85	75.92
23388	FALSE		High	Unambiguous	MVTGDNVLIAR	[K].MVTGDNVLIAR.[E]			5.53182e-05	7.54454e-05	1.462	1	1	1	MHACOO_005222-T1	MHACOO_005222-T1 [484-494]			MHACOO_005222	MHACOO_005222-T1	0	1188.64	11	1.77375e+06	1		High	High	High	2	0.6392	0	1	1	1	594.825	1.16	0.00069	33.4797	6.296e-05	1.042e-05	1.462	2.55	33.54
23389	FALSE		High	Unambiguous	MVTGDNVLIAR	[K].MVTGDNVLIAR.[E]	1xOxidation [M1]	1xOxidation [M1]	0.000735585	7.54454e-05	1.034	1	1	1	MHACOO_005222-T1	MHACOO_005222-T1 [484-494]			MHACOO_005222	MHACOO_005222-T1	0	1204.64	11	605904	1		High	High	High	2	0.5073	0	1	1	1	602.82	-2.87	-0.00173	28.3825	6.296e-05	0.0001842	1.034	2.05	28.47
23391	FALSE		High	Unambiguous	MVVAQAQNANPLYR	[R].MVVAQAQNANPLYR.[A]			7.77335e-08	7.54454e-05	2.548	1	1	2	MHACOO_003668-T1	MHACOO_003668-T1 [531-544]			MHACOO_003668	MHACOO_003668-T1	0	1574.81	14	2.01166e+06	1		High	High	High	2	0.8316	0	1	1	1	787.91	0.84	0.00066	34.0419	6.296e-05	7.114e-09	2.548	2.91	34.2
23392	FALSE		High	Unambiguous	MVVAQAQNANPLYR	[R].MVVAQAQNANPLYR.[A]	1xOxidation [M1]	1xOxidation [M1]	3.35892e-07	7.54454e-05	2.306	1	1	1	MHACOO_003668-T1	MHACOO_003668-T1 [531-544]			MHACOO_003668	MHACOO_003668-T1	0	1590.81	14	423866	1		High	High	High	2	0.9102	0	1	1	1	795.905	-1.8	-0.00143	28.5829	6.296e-05	3.601e-08	2.306	2.45	28.63
23393	FALSE		High	Unambiguous	MVVGECFIHLDQATAEAR	[R].MVVGECFIHLDQATAEAR.[L]	1xCarbamidomethyl [C6]	1xCarbamidomethyl [C6]	1.27636e-07	7.54454e-05	2.466	1	1	1	MHACOO_000775-T1	MHACOO_000775-T1 [68-85]			MHACOO_000775	MHACOO_000775-T1	0	2046.97	18	364593	1		High	High	High	3	0.5804	0	1	1	1	682.995	-1.5	-0.00102	51.0416	6.296e-05	1.234e-08	2.466	2.24	51.05
23394	FALSE		High	Unambiguous	MVVSIEPGYYEDGAFGIR	[R].MVVSIEPGYYEDGAFGIR.[I]			5.78864e-07	7.54454e-05	2.216	1	1	2	MHACOO_006799-T1	MHACOO_006799-T1 [672-689]			MHACOO_006799	MHACOO_006799-T1	0	2002.96	18	1.04028e+06	2		High	High	High	2	0.8552	0	1	1	1	1001.98	-0.57	-0.00057	62.7481	6.296e-05	6.582e-08	2.216	2.21	62.81
23395	FALSE		High	Unambiguous	MVVSTYQAASGAGQAAMDELELQTR	[R].MVVSTYQAASGAGQAAMDELELQTR.[E]			2.72632e-09	7.54454e-05	3.102	1	1	2	MHACOO_006817-T1	MHACOO_006817-T1 [190-214]			MHACOO_006817	MHACOO_006817-T1	0	2627.24	25	2.11882e+06	1		High	High	High	3	0.8587	0	1	1	1	876.419	-0.64	-0.00056	63.8654	6.296e-05	1.729e-10	3.102	4.6	63.93
23341	FALSE		High	Unambiguous	MVGVSEETTTGVK	[R].MVGVSEETTTGVK.[R]	1xOxidation [M1]	1xOxidation [M1]	1.38913e-07	7.54454e-05	2.452	1	1	2	MHACOO_003719-T1	MHACOO_003719-T1 [199-211]			MHACOO_003719	MHACOO_003719-T1	0	1353.66	13	4.68271e+06	2		High	High	High	2	0.9296	0	1	1	1	677.332	0.64	0.00043	17.6065	6.296e-05	1.354e-08	2.452	2.84	17.85
23340	FALSE		High	Unambiguous	MVGVSEETTTGVK	[R].MVGVSEETTTGVK.[R]			2.11802e-08	7.54454e-05	2.763	1	1	3	MHACOO_003719-T1	MHACOO_003719-T1 [199-211]			MHACOO_003719	MHACOO_003719-T1	0	1337.66	13	16171889	1		High	High	High	2	0.8433	0	1	1	1	669.334	-0.18	-0.00012	23.0065	6.296e-05	1.684e-09	2.763	2.68	22.82
23335	FALSE		High	Unambiguous	MVGACLAAADALAAQGISAEVLNLR	[K].MVGACLAAADALAAQGISAEVLNLR.[T]	1xCarbamidomethyl [C5]	1xCarbamidomethyl [C5]	5.65862e-10	7.54454e-05	3.362	1	1	2	MHACOO_000561-T1	MHACOO_000561-T1 [248-272]			MHACOO_000561	MHACOO_000561-T1	0	2485.29	25	237918	1		High	High	High	3	0.7615	0	1	1	1	829.104	2.81	0.00233	80.0868	6.296e-05	3.008e-11	3.362	3.9	80.06
23333	FALSE		High	Unambiguous	MVFSSSCTVYGEPTYTPLDEK	[R].MVFSSSCTVYGEPTYTPLDEK.[H]	1xCarbamidomethyl [C7]; 1xOxidation [M1]	1xCarbamidomethyl [C7]; 1xOxidation [M1]	8.8657e-05	7.54454e-05	1.384	1	2	1	MHACOO_003835-T1	MHACOO_003835-T1 [127-147]			MHACOO_003835	MHACOO_003835-T1; MHACOO_003835-T2	0	2427.07	21	504547	1		High	High	High	3	0.9272	0	1	1	1	809.696	0.6	0.00049	48.3236	6.296e-05	1.753e-05	1.384	1.51	48.35
23220	FALSE		High	Unambiguous	MTETHHVYMTGDGR	[R].MTETHHVYMTGDGR.[I]	1xOxidation [M1]	1xOxidation [M1]	4.13178e-10	7.54454e-05	3.414	1	1	1	MHACOO_004238-T1	MHACOO_004238-T1 [422-435]			MHACOO_004238	MHACOO_004238-T1	0	1650.7	14	612966	1		High	High	High	3	0.6923	0	1	1	1	550.905	0.47	0.00026	10.525	6.296e-05	2.128e-11	3.414	2.99	10.53
23229	FALSE		High	Unambiguous	MTICNMVVEAGGK	[R].MTICNMVVEAGGK.[N]	1xCarbamidomethyl [C4]; 1xOxidation [M]	1xCarbamidomethyl [C4]; 1xOxidation [M1; M6]	2.97626e-07	7.54454e-05	2.326	1	1	2	MHACOO_002294-T1	MHACOO_002294-T1 [268-280]			MHACOO_002294	MHACOO_002294-T1	0	1425.65	13	1270672	2		High	High	High	2	0.4458	0	1	1	1	713.329	-1.67	-0.00119	34.87	6.296e-05	3.157e-08	2.326	2.49	34.97
23244	FALSE		High	Unambiguous	MTPNITDVAAPGR	[K].MTPNITDVAAPGR.[A]			5.9394e-06	7.54454e-05	1.831	1	1	2	MHACOO_005260-T1	MHACOO_005260-T1 [245-257]			MHACOO_005260	MHACOO_005260-T1	0	1342.68	13	18013182	1		High	High	High	2	0.7405	0	1	1	1	671.845	3.32	0.00223	34.6361	6.296e-05	8.748e-07	1.831	2.89	34.83
23245	FALSE		High	Unambiguous	MTPNITDVAAPGR	[K].MTPNITDVAAPGR.[A]	1xOxidation [M1]	1xOxidation [M1]	5.20721e-05	7.54454e-05	1.472	1	1	1	MHACOO_005260-T1	MHACOO_005260-T1 [245-257]			MHACOO_005260	MHACOO_005260-T1	0	1358.67	13	1.24303e+06	1		High	High	High	2	0.4029	0	1	1	1	679.84	0.21	0.00014	30.9262	6.296e-05	9.758e-06	1.472	1.39	30.81
23266	FALSE		High	Unambiguous	MTSVFGGAPSPPEGGNPDSNTLLSDMTTVICLDDYHLHDR	[R].MTSVFGGAPSPPEGGNPDSNTLLSDMTTVICLDDYHLHDR.[N]	1xCarbamidomethyl [C31]	1xCarbamidomethyl [C31]	8.33299e-10	7.54454e-05	3.298	1	1	1	MHACOO_000426-T1	MHACOO_000426-T1 [52-91]			MHACOO_000426	MHACOO_000426-T1	0	4316.95	40	3.61191e+06	1		High	High	High	4	0.9188	0	1	1	1	1079.99	-0.84	-0.00091	78.1206	6.296e-05	4.632e-11	3.298	4.68	77.95
23267	FALSE		High	Unambiguous	MTSVFGGAPSPPEGGNPDSNTLLSDMTTVICLDDYHLHDR	[R].MTSVFGGAPSPPEGGNPDSNTLLSDMTTVICLDDYHLHDR.[N]	1xCarbamidomethyl [C31]; 1xOxidation [M]	1xCarbamidomethyl [C31]; 1xOxidation [M1; M26]	1.19604e-06	7.54454e-05	2.096	1	1	4	MHACOO_000426-T1	MHACOO_000426-T1 [52-91]			MHACOO_000426	MHACOO_000426-T1	0	4332.95	40	2.00634e+06	2		High	High	High	4	0.4202	0	1	1	1	1083.99	0.46	0.0005	76.0807	6.296e-05	1.476e-07	2.096	2.38	76.3
23294	FALSE		High	Unambiguous	MVAEYEGAR	[R].MVAEYEGAR.[L]			0.000173462	7.54454e-05	1.273	1	1	1	MHACOO_006318-T1	MHACOO_006318-T1 [242-250]			MHACOO_006318	MHACOO_006318-T1	0	1025.47	9	2370086	1		High	High	High	2	0.8027	0	1	1	1	513.239	-1.98	-0.00102	16.5844	6.296e-05	3.7e-05	1.273	2.23	16.64
23673	FALSE		High	Unambiguous	NGWVPALEFADAEHAYVSNENTVR	[R].NGWVPALEFADAEHAYVSNENTVR.[I]			2.04857e-14	7.54454e-05	5.053	1	1	19	MHACOO_004327-T1	MHACOO_004327-T1 [58-81]			MHACOO_004327	MHACOO_004327-T1	0	2689.26	24	6.06311e+07	10		High	High	High	3	0.8797	0	1	1	1	897.094	0.89	0.0008	64.3798	6.296e-05	1.878e-15	5.053	4.82	63.61
23306	FALSE		High	Unambiguous	MVDDKIDHLR	[K].MVDDKIDHLR.[I]			2.58198e-05	7.54454e-05	1.588	1	1	3	MHACOO_004514-T1	MHACOO_004514-T1 [131-140]			MHACOO_004514	MHACOO_004514-T1	1	1241.63	10	5.26324e+06	2		High	High	High	3	0.7188	0	1	1	1	414.548	-0.67	-0.00028	19.6134	6.296e-05	4.472e-06	1.588	3.45	19.54
[truncated: 10,622 more rows]

## Sheet: M. hakoo_2
Peptide Groups Peptide Group ID	Checked	Tags	Confidence	PSM Ambiguity	Sequence	Annotated Sequence	Modifications	Modifications (all possible sites)	Qvality PEP	Qvality q-value	SVM_Score	# Protein Groups	# Proteins	# PSMs	Master Protein Accessions	Positions in Master Proteins	Modifications in Master Proteins (all Sites)	Modifications in Master Proteins	Master Protein Descriptions	Protein Accessions	# Missed Cleavages	Theo. MH+ [Da]	Sequence Length	Abundance: F2: Sample	Abundances Count: F2: Sample	Quan Info	Found in Sample: [S2] F2: Sample	Found in Sample Group: [S2] F2: Sample	Confidence (by Search Engine): A3 Sequest HT	Charge (by Search Engine): A3 Sequest HT	DeltaScore (by Search Engine): A3 Sequest HT	DeltaCn (by Search Engine): A3 Sequest HT	Rank (by Search Engine): A3 Sequest HT	Search Engine Rank (by Search Engine): A3 Sequest HT	Concatenated Rank (by Search Engine): A3 Sequest HT	m/z [Da] (by Search Engine): A3 Sequest HT	DeltaM [ppm] (by Search Engine): A3 Sequest HT	Deltam/z [Da] (by Search Engine): A3 Sequest HT	RT [min] (by Search Engine): A3 Sequest HT	Percolator q-Value (by Search Engine): A3 Sequest HT	Percolator PEP (by Search Engine): A3 Sequest HT	Percolator SVMScore (by Search Engine): A3 Sequest HT	XCorr (by Search Engine): A3 Sequest HT	Top Apex RT [min]
[truncated: 12,631 more rows]

[truncated: 1 more sheets: A. thaliana]
