# Supplementary material for: Genomic analysis of an ultrasmall freshwater green alga, Medakamo hakoo
Source: Commun Biol. 2023 Jan 23;6:89. doi: 10.1038/s42003-022-04367-9 (PMC9871001; doi:10.1038/s42003-022-04367-9)
Supplement: Supplementary file 8 — Supplementary Data 5 [file 42003_2022_4367_MOESM8_ESM.csv]

	seqid	type	start	end	strand	Gene_id	Orthogroup	C15	CE	AS	seed_ortholog	eggNOG_evalue	eggNOG_score	eggNOG_OGs	max_annot_lvl	COG_category	Description	Preferred_name	GOs	EC	KEGG_ko	KEGG_Pathway	KEGG_Module	KEGG_Reaction	KEGG_rclass	BRITE	KEGG_TC	CAZy	BiGG_Reaction	PFAMs
1	unitig_0_quiver	mRNA	123	1047	-	MHACOO_000001-T1	OG0003998	FALSE	FALSE	FALSE	554065.XP_005846220.1	6.42E-16	79.3	2AI9Z@1|root,2RZ4B@2759|Eukaryota,37UM5@33090|Viridiplantae,34NMI@3041|Chlorophyta	3041|Chlorophyta	S	isoform X1	-	-	-	-	-	-	-	-	-	-	-	-	-
2	unitig_0_quiver	mRNA	1251	2556	-	MHACOO_000002-T1	OG0002052	FALSE	FALSE	FALSE	248742.XP_005650825.1	3.22E-83	253	KOG3285@1|root,KOG3285@2759|Eukaryota,37PM1@33090|Viridiplantae,34KH7@3041|Chlorophyta	3041|Chlorophyta	DZ	Mitotic spindle assembly checkpoint protein	MAD2	-	-	ko:K02537	ko04110,ko04111,ko04113,ko04114,ko04914,ko05166,map04110,map04111,map04113,map04114,map04914,map05166	-	-	-	ko00000,ko00001,ko03036	-	-	-	HORMA
3	unitig_0_quiver	mRNA	2771	19083	+	MHACOO_000003-T1	OG0000012	FALSE	FALSE	FALSE	248742.XP_005650832.1	0	3009	COG5245@1|root,KOG3595@2759|Eukaryota,383MA@33090|Viridiplantae,34JDR@3041|Chlorophyta	3041|Chlorophyta	Z	Flagellar outer dynein arm heavy chain gamma	-	-	-	ko:K10408	ko05016,map05016	-	-	-	ko00000,ko00001,ko04812	-	-	-	AAA_6,AAA_7,AAA_8,AAA_9,DHC_N1,DHC_N2,Dynein_heavy,MT
4	unitig_0_quiver	mRNA	19178	21396	+	MHACOO_000004-T1	OG0000560	FALSE	FALSE	FALSE	2880.D8LB97	2.72E-30	125	COG0724@1|root,KOG0105@2759|Eukaryota	2759|Eukaryota	L	RNA splicing	SR30	GO:0003674,GO:0003676,GO:0003723,GO:0003729,GO:0005488,GO:0005575,GO:0005622,GO:0005623,GO:0005634,GO:0005654,GO:0005730,GO:0005737,GO:0005829,GO:0006139,GO:0006396,GO:0006725,GO:0006807,GO:0008150,GO:0008152,GO:0008380,GO:0009987,GO:0010467,GO:0016070,GO:0016604,GO:0016607,GO:0031974,GO:0031981,GO:0034641,GO:0035061,GO:0043170,GO:0043226,GO:0043227,GO:0043228,GO:0043229,GO:0043231,GO:0043232,GO:…	-	ko:K12890	ko03040,ko04657,ko05168,map03040,map04657,map05168	-	-	-	ko00000,ko00001,ko03041	-	-	-	RRM_1
5	unitig_0_quiver	mRNA	21506	22873	-	MHACOO_000005-T1	OG0003782	FALSE	FALSE	FALSE	NA	NA	NA	NA	NA	NA	NA	NA	NA	NA	NA	NA	NA	NA	NA	NA	NA	NA	NA	NA
6	unitig_0_quiver	mRNA	23602	25486	+	MHACOO_000006-T1	OG0000037	TRUE	TRUE	FALSE	3067.XP_002957147.1	9.70E-43	161	COG1028@1|root,KOG1208@2759|Eukaryota,37RWK@33090|Viridiplantae,34HQG@3041|Chlorophyta	3041|Chlorophyta	Q	Enoyl-(Acyl carrier protein) reductase	FEY	-	1.1.1.300	ko:K11153	ko00830,ko01100,map00830,map01100	-	R08379,R08383	RC00649	ko00000,ko00001,ko01000	-	-	-	adh_short
7	unitig_0_quiver	mRNA	25490	27675	-	MHACOO_000007-T1	OG0005290	FALSE	FALSE	FALSE	554065.XP_005843144.1	3.48E-67	238	COG2233@1|root,KOG1292@2759|Eukaryota,37HJV@33090|Viridiplantae,34J78@3041|Chlorophyta	3041|Chlorophyta	F	Permease family	-	-	-	ko:K14611	-	-	-	-	ko00000,ko02000	2.A.40.6	-	-	Xan_ur_permease
8	unitig_0_quiver	mRNA	27810	29235	-	MHACOO_000008-T1	OG0001218	TRUE	TRUE	FALSE	248742.XP_005650910.1	3.02E-130	384	COG0547@1|root,KOG1438@2759|Eukaryota,37KW6@33090|Viridiplantae,34GS7@3041|Chlorophyta	3041|Chlorophyta	E	Glycosyl transferase family, a/b domain	-	-	2.4.2.18	ko:K00766	ko00400,ko01100,ko01110,ko01130,ko01230,map00400,map01100,map01110,map01130,map01230	M00023	R01073	RC00440	ko00000,ko00001,ko00002,ko01000	-	-	-	Glycos_trans_3N,Glycos_transf_3
9	unitig_0_quiver	mRNA	27810	29235	-	MHACOO_000008-T2					554065.XP_005844184.1	2.25E-125	370	COG0547@1|root,KOG1438@2759|Eukaryota,37KW6@33090|Viridiplantae,34GS7@3041|Chlorophyta	3041|Chlorophyta	E	Glycosyl transferase family, a/b domain	-	-	2.4.2.18	ko:K00766	ko00400,ko01100,ko01110,ko01130,ko01230,map00400,map01100,map01110,map01130,map01230	M00023	R01073	RC00440	ko00000,ko00001,ko00002,ko01000	-	-	-	Glycos_trans_3N,Glycos_transf_3
10	unitig_0_quiver	mRNA	29427	30792	+	MHACOO_000009-T1	OG0001683	TRUE	TRUE	FALSE	248742.XP_005650909.1	1.91E-119	355	COG5154@1|root,KOG2971@2759|Eukaryota,37JTZ@33090|Viridiplantae,34JNV@3041|Chlorophyta	3041|Chlorophyta	J	Brix	-	-	-	ko:K14820	-	-	-	-	ko00000,ko03009	-	-	-	Brix
11	unitig_0_quiver	mRNA	30906	32296	+	MHACOO_000010-T1	OG0002383	FALSE	FALSE	FALSE	248742.XP_005650835.1	1.39E-34	136	COG5242@1|root,KOG2487@2759|Eukaryota,37KH5@33090|Viridiplantae,34KNC@3041|Chlorophyta	3041|Chlorophyta	KL	Transcription factor Tfb4	-	-	-	ko:K03143	ko03022,ko03420,ko05203,map03022,map03420,map05203	M00290	-	-	ko00000,ko00001,ko00002,ko03021,ko03400	-	-	-	Tfb4
12	unitig_0_quiver	mRNA	32564	33225	+	MHACOO_000011-T1					NA	NA	NA	NA	NA	NA	NA	NA	NA	NA	NA	NA	NA	NA	NA	NA	NA	NA	NA	NA
13	unitig_0_quiver	mRNA	33382	35248	+	MHACOO_000012-T1	OG0005239	FALSE	FALSE	FALSE	554065.XP_005851051.1	1.12E-62	219	KOG1337@1|root,KOG1337@2759|Eukaryota,37ZKE@33090|Viridiplantae,34KGV@3041|Chlorophyta	3041|Chlorophyta	S	SET domain	-	-	-	-	-	-	-	-	-	-	-	-	Rubis-subs-bind,SET
14	unitig_0_quiver	mRNA	35359	37746	-	MHACOO_000013-T1	OG0002031	TRUE	TRUE	FALSE	248742.XP_005650838.1	0	880	COG0129@1|root,KOG2448@2759|Eukaryota,37R9I@33090|Viridiplantae,34GPX@3041|Chlorophyta	3041|Chlorophyta	E	Dehydratase family	-	-	4.2.1.9	ko:K01687	ko00290,ko00770,ko01100,ko01110,ko01130,ko01210,ko01230,map00290,map00770,map01100,map01110,map01130,map01210,map01230	M00019,M00570	R01209,R04441,R05070	RC00468,RC01714	ko00000,ko00001,ko00002,ko01000	-	-	-	ILVD_EDD
15	unitig_0_quiver	mRNA	38230	42662	+	MHACOO_000014-T1	OG0001286	FALSE	FALSE	FALSE	248742.XP_005650807.1	1.47e-313	909	COG1501@1|root,KOG1065@2759|Eukaryota,37JAX@33090|Viridiplantae,34KCC@3041|Chlorophyta	3041|Chlorophyta	G	Belongs to the glycosyl hydrolase 31 family	-	-	3.2.1.177,3.2.1.20	ko:K01187,ko:K12316,ko:K15925	ko00052,ko00500,ko01100,ko04142,map00052,map00500,map01100,map04142	-	R00028,R00801,R00802,R06087,R06088	RC00028,RC00049,RC00077	ko00000,ko00001,ko01000,ko04147	-	GH31	-	Gal_mutarotas_2,Glyco_hydro_31,NtCtMGAM_N,Trefoil
16	unitig_0_quiver	mRNA	42968	44624	+	MHACOO_000015-T1	OG0006115	FALSE	FALSE	FALSE	NA	NA	NA	NA	NA	NA	NA	NA	NA	NA	NA	NA	NA	NA	NA	NA	NA	NA	NA	NA
17	unitig_0_quiver	mRNA	45180	48599	+	MHACOO_000016-T1	OG0002693	FALSE	FALSE	FALSE	248742.XP_005650803.1	1.30E-207	629	COG4354@1|root,KOG1077@2759|Eukaryota,37JP0@33090|Viridiplantae,34HFC@3041|Chlorophyta	3041|Chlorophyta	U	Subunit of the adaptor protein complex 2 (AP-2). Adaptor protein complexes function in protein transport via transport vesicles in different membrane traffic pathways. Adaptor protein complexes are vesicle coat components and appear to be involved in cargo selection and vesicle formation. AP-2 is involved in clathrin-dependent endocytosis in which cargo proteins are incorporated into vesicles sur…	-	-	-	ko:K11824	ko04144,ko04721,ko04961,ko05016,map04144,map04721,map04961,map05016	-	-	-	ko00000,ko00001,ko04131,ko04147	-	-	-	Adaptin_N,Alpha_adaptinC2,Alpha_adaptin_C
18	unitig_0_quiver	mRNA	48748	49680	+	MHACOO_000017-T1					NA	NA	NA	NA	NA	NA	NA	NA	NA	NA	NA	NA	NA	NA	NA	NA	NA	NA	NA	NA
19	unitig_0_quiver	mRNA	49850	52310	+	MHACOO_000018-T1	OG0000958	FALSE	FALSE	FALSE	248742.XP_005650793.1	3.05E-62	212	COG0637@1|root,KOG2914@2759|Eukaryota,37NBR@33090|Viridiplantae,34KQA@3041|Chlorophyta	3041|Chlorophyta	S	Haloacid dehalogenase-like hydrolase	-	-	-	-	-	-	-	-	-	-	-	-	HAD_2
20	unitig_0_quiver	mRNA	52361	56120	-	MHACOO_000019-T1	OG0003029	FALSE	FALSE	FALSE	NA	NA	NA	NA	NA	NA	NA	NA	NA	NA	NA	NA	NA	NA	NA	NA	NA	NA	NA	NA
21	unitig_0_quiver	mRNA	56127	57177	+	MHACOO_000020-T1	OG0004077	FALSE	FALSE	FALSE	248742.XP_005650792.1	1.62E-61	199	KOG1944@1|root,KOG1944@2759|Eukaryota,37HYG@33090|Viridiplantae,34MDU@3041|Chlorophyta	3041|Chlorophyta	S	Belongs to the peroxisomal membrane protein PXMP2 4 family	-	-	-	ko:K13348	ko04146,map04146	-	-	-	ko00000,ko00001	-	-	-	Mpv17_PMP22
22	unitig_0_quiver	mRNA	57339	60163	-	MHACOO_000021-T1	OG0000315	FALSE	FALSE	FALSE	NA	NA	NA	NA	NA	NA	NA	NA	NA	NA	NA	NA	NA	NA	NA	NA	NA	NA	NA	NA
23	unitig_0_quiver	mRNA	60309	62918	-	MHACOO_000022-T1	OG0000466	FALSE	FALSE	FALSE	248742.XP_005650801.1	2.47E-203	589	KOG1278@1|root,KOG1277@2759|Eukaryota,37JU6@33090|Viridiplantae,34J6Z@3041|Chlorophyta	3041|Chlorophyta	U	Belongs to the nonaspanin (TM9SF) (TC 9.A.2) family	-	-	-	ko:K17085	-	-	-	-	ko00000	-	-	-	EMP70
24	unitig_0_quiver	mRNA	63096	64856	+	MHACOO_000023-T1	OG0002990	FALSE	FALSE	FALSE	248742.XP_005650800.1	2.57E-104	323	COG0330@1|root,KOG2620@2759|Eukaryota,37HFS@33090|Viridiplantae,34IZW@3041|Chlorophyta	3041|Chlorophyta	C	C-terminal region of band_7	-	-	-	-	-	-	-	-	-	-	-	-	Band_7,Band_7_C
25	unitig_0_quiver	mRNA	65205	67160	-	MHACOO_000024-T1	OG0006824	FALSE	FALSE	FALSE	NA	NA	NA	NA	NA	NA	NA	NA	NA	NA	NA	NA	NA	NA	NA	NA	NA	NA	NA	NA
26	unitig_0_quiver	mRNA	67371	68747	-	MHACOO_000025-T1					NA	NA	NA	NA	NA	NA	NA	NA	NA	NA	NA	NA	NA	NA	NA	NA	NA	NA	NA	NA
27	unitig_0_quiver	mRNA	69124	70675	-	MHACOO_000026-T1	OG0000887	FALSE	FALSE	FALSE	248742.XP_005643425.1	2.20E-102	314	COG2017@1|root,KOG1604@2759|Eukaryota,37SGG@33090|Viridiplantae	33090|Viridiplantae	G	Converts alpha-aldose to the beta-anomer	-	-	5.1.3.3	ko:K01785	ko00010,ko00052,ko01100,ko01110,ko01120,ko01130,map00010,map00052,map01100,map01110,map01120,map01130	M00632	R01602,R10619	RC00563	ko00000,ko00001,ko00002,ko01000	-	-	-	Aldose_epim
28	unitig_0_quiver	mRNA	70733	72446	+	MHACOO_000027-T1	OG0000573	TRUE	TRUE	FALSE	296587.XP_002507305.1	1.88E-36	140	KOG0118@1|root,KOG0118@2759|Eukaryota,380XE@33090|Viridiplantae,34MTZ@3041|Chlorophyta	3041|Chlorophyta	S	Domain in the RNA-binding Lupus La protein; unknown function	-	-	-	ko:K11090	ko05322,map05322	-	-	-	ko00000,ko00001	-	-	-	La
29	unitig_0_quiver	mRNA	72574	75220	+	MHACOO_000028-T1	OG0002353	FALSE	FALSE	FALSE	3075.A0A087SB33	1.01E-113	369	28PI8@1|root,2QW6A@2759|Eukaryota,37M1W@33090|Viridiplantae,34K15@3041|Chlorophyta	3041|Chlorophyta	-	-	-	-	-	-	-	-	-	-	-	-	-	-	-
30	unitig_0_quiver	mRNA	75329	76441	-	MHACOO_000029-T1	OG0003142	FALSE	FALSE	FALSE	554065.XP_005851687.1	1.16E-71	234	2CQRD@1|root,2R5HU@2759|Eukaryota,37PZA@33090|Viridiplantae,34IIX@3041|Chlorophyta	3041|Chlorophyta	S	Domain of unknown function (DUF1995)	-	-	-	-	-	-	-	-	-	-	-	-	DUF1995
31	unitig_0_quiver	mRNA	76742	77673	+	MHACOO_000030-T1	OG0002491	FALSE	FALSE	FALSE	88036.EFJ20276	6.29E-25	105	KOG3100@1|root,KOG3100@2759|Eukaryota,37TS2@33090|Viridiplantae,3GETA@35493|Streptophyta	35493|Streptophyta	S	rRNA-processing protein fcf2-like	-	-	-	-	-	-	-	-	-	-	-	-	Fcf2
32	unitig_0_quiver	mRNA	77862	78751	-	MHACOO_000031-T1					NA	NA	NA	NA	NA	NA	NA	NA	NA	NA	NA	NA	NA	NA	NA	NA	NA	NA	NA	NA
33	unitig_0_quiver	mRNA	78823	82273	-	MHACOO_000032-T1	OG0000584	FALSE	FALSE	FALSE	3075.A0A087SAM2	2.03E-43	162	KOG0724@1|root,KOG0724@2759|Eukaryota,37HPS@33090|Viridiplantae	33090|Viridiplantae	K	transcription factor	-	-	-	-	-	-	-	-	-	-	-	-	Myb_DNA-binding
34	unitig_0_quiver	mRNA	82481	84970	+	MHACOO_000033-T1	OG0001196	FALSE	FALSE	FALSE	1140.Synpcc7942_0939	2.46E-43	162	COG0529@1|root,COG0529@2|Bacteria,1G21C@1117|Cyanobacteria,1GZWS@1129|Synechococcus	1117|Cyanobacteria	F	Catalyzes the synthesis of activated sulfate	cysC	-	2.7.1.25	ko:K00860	ko00230,ko00920,ko01100,ko01120,map00230,map00920,map01100,map01120	M00176	R00509,R04928	RC00002,RC00078	ko00000,ko00001,ko00002,ko01000	-	-	-	APS_kinase
35	unitig_0_quiver	mRNA	85140	87869	-	MHACOO_000034-T1					NA	NA	NA	NA	NA	NA	NA	NA	NA	NA	NA	NA	NA	NA	NA	NA	NA	NA	NA	NA
36	unitig_0_quiver	mRNA	88110	91733	+	MHACOO_000035-T1	OG0000395	TRUE	TRUE	FALSE	248742.XP_005648618.1	0.00E+00	842	COG5023@1|root,KOG1375@2759|Eukaryota,37IAA@33090|Viridiplantae,34K3H@3041|Chlorophyta	3041|Chlorophyta	Z	Tubulin is the major constituent of microtubules. It binds two moles of GTP, one at an exchangeable site on the beta chain and one at a non-exchangeable site on the alpha chain	TUB1	GO:0005575,GO:0005622,GO:0005623,GO:0005856,GO:0043226,GO:0043228,GO:0043229,GO:0043232,GO:0044424,GO:0044464	-	ko:K07375	ko04145,ko04540,ko05130,map04145,map04540,map05130	-	-	-	ko00000,ko00001,ko03036,ko04147,ko04812	-	-	-	Tubulin,Tubulin_C
37	unitig_0_quiver	mRNA	90938	92716	+	MHACOO_000036-T1	OG0001816	FALSE	FALSE	FALSE	31234.CRE29804	6.70E-14	82.4	KOG1416@1|root,KOG1416@2759|Eukaryota,39QJG@33154|Opisthokonta,3BDJG@33208|Metazoa,3CUEZ@33213|Bilateria,40DHD@6231|Nematoda,1KWPW@119089|Chromadorea,40VX6@6236|Rhabditida	33208|Metazoa	J	Gcd10p family	TRMT6	GO:0001510,GO:0005575,GO:0005622,GO:0005623,GO:0005634,GO:0005654,GO:0006139,GO:0006725,GO:0006807,GO:0007154,GO:0007267,GO:0008150,GO:0008152,GO:0009451,GO:0009987,GO:0016070,GO:0016071,GO:0016556,GO:0023052,GO:0030154,GO:0031974,GO:0031981,GO:0032259,GO:0032502,GO:0034641,GO:0043170,GO:0043226,GO:0043227,GO:0043229,GO:0043231,GO:0043233,GO:0043412,GO:0043414,GO:0044237,GO:0044238,GO:0044260,GO:…	-	ko:K03256	-	-	-	-	ko00000,ko03016	-	-	-	Gcd10p
38	unitig_0_quiver	mRNA	93031	94566	-	MHACOO_000037-T1					NA	NA	NA	NA	NA	NA	NA	NA	NA	NA	NA	NA	NA	NA	NA	NA	NA	NA	NA	NA
39	unitig_0_quiver	mRNA	94988	97583	-	MHACOO_000038-T1					NA	NA	NA	NA	NA	NA	NA	NA	NA	NA	NA	NA	NA	NA	NA	NA	NA	NA	NA	NA
40	unitig_0_quiver	mRNA	97649	98788	-	MHACOO_000039-T1	OG0003570	FALSE	FALSE	FALSE	NA	NA	NA	NA	NA	NA	NA	NA	NA	NA	NA	NA	NA	NA	NA	NA	NA	NA	NA	NA
41	unitig_0_quiver	mRNA	98904	101188	+	MHACOO_000040-T1	OG0003775	FALSE	FALSE	FALSE	NA	NA	NA	NA	NA	NA	NA	NA	NA	NA	NA	NA	NA	NA	NA	NA	NA	NA	NA	NA
42	unitig_0_quiver	mRNA	101249	103170	-	MHACOO_000041-T1	OG0004587	FALSE	FALSE	FALSE	NA	NA	NA	NA	NA	NA	NA	NA	NA	NA	NA	NA	NA	NA	NA	NA	NA	NA	NA	NA
43	unitig_0_quiver	mRNA	103307	106683	+	MHACOO_000042-T1	OG0000162	TRUE	TRUE	FALSE	554065.XP_005844258.1	1.82E-82	288	KOG1865@1|root,KOG1865@2759|Eukaryota,37P7W@33090|Viridiplantae,34HM5@3041|Chlorophyta	3041|Chlorophyta	O	Belongs to the peptidase C19 family	-	-	3.4.19.12	ko:K11855	-	-	-	-	ko00000,ko01000,ko01002,ko04121	-	-	-	UCH
44	unitig_0_quiver	mRNA	106883	112174	-	MHACOO_000043-T1	OG0001898	TRUE	TRUE	FALSE	248742.XP_005650951.1	0	959	COG0417@1|root,KOG0970@2759|Eukaryota,37P28@33090|Viridiplantae,34H3T@3041|Chlorophyta	3041|Chlorophyta	L	DNA polymerase	-	-	2.7.7.7	ko:K02320	ko00230,ko00240,ko01100,ko03030,map00230,map00240,map01100,map03030	M00261	R00375,R00376,R00377,R00378	RC02795	ko00000,ko00001,ko00002,ko01000,ko03032	-	-	-	DNA_pol_B,DNA_pol_B_exo1,DNA_pol_alpha_N,zf-DNA_Pol
45	unitig_0_quiver	mRNA	112283	113646	+	MHACOO_000044-T1	OG0003202	FALSE	FALSE	FALSE	248742.XP_005650953.1	1.38E-181	512	COG0533@1|root,KOG2708@2759|Eukaryota,37P73@33090|Viridiplantae,34KBH@3041|Chlorophyta	3041|Chlorophyta	O	Component of the EKC KEOPS complex that is required for the formation of a threonylcarbamoyl group on adenosine at position 37 (t(6)A37) in tRNAs that read codons beginning with adenine. The complex is probably involved in the transfer of the threonylcarbamoyl moiety of threonylcarbamoyl-AMP (TC-AMP) to the N6 group of A37. Likely plays a direct catalytic role in this reaction, but requires other…	GCP2	-	2.3.1.234	ko:K01409	-	-	R10648	RC00070,RC00416	ko00000,ko01000,ko03016	-	-	-	Peptidase_M22
46	unitig_0_quiver	mRNA	113863	115836	+	MHACOO_000045-T1	OG0003465	FALSE	FALSE	FALSE	NA	NA	NA	NA	NA	NA	NA	NA	NA	NA	NA	NA	NA	NA	NA	NA	NA	NA	NA	NA
47	unitig_0_quiver	mRNA	116092	117669	+	MHACOO_000046-T1	OG0016336	FALSE	FALSE	FALSE	NA	NA	NA	NA	NA	NA	NA	NA	NA	NA	NA	NA	NA	NA	NA	NA	NA	NA	NA	NA
48	unitig_0_quiver	mRNA	117793	159528	-	MHACOO_000047-T1	OG0000088	FALSE	FALSE	FALSE	NA	NA	NA	NA	NA	NA	NA	NA	NA	NA	NA	NA	NA	NA	NA	NA	NA	NA	NA	NA
49	unitig_0_quiver	mRNA	159691	160552	+	MHACOO_000048-T1	OG0004815	FALSE	FALSE	FALSE	3055.EDP04617	2.06E-18	83.6	2AM4V@1|root,2RZB5@2759|Eukaryota,37U4I@33090|Viridiplantae,34ISB@3041|Chlorophyta	3041|Chlorophyta	S	Zinc finger SWIM domain-containing protein	-	-	-	-	-	-	-	-	-	-	-	-	SWIM
50	unitig_0_quiver	mRNA	160584	161348	+	MHACOO_000049-T1					NA	NA	NA	NA	NA	NA	NA	NA	NA	NA	NA	NA	NA	NA	NA	NA	NA	NA	NA	NA
51	unitig_0_quiver	mRNA	161477	162394	+	MHACOO_000050-T1	OG0003436	FALSE	FALSE	FALSE	296587.XP_002506698.1	1.34E-12	74.3	2E4VM@1|root,2SBQK@2759|Eukaryota	2759|Eukaryota	S	Acetyltransferase (GNAT) domain	-	-	2.3.1.128	ko:K03789	-	-	-	-	ko00000,ko01000,ko03009	-	-	-	Acetyltransf_1,Acetyltransf_10
52	unitig_0_quiver	mRNA	162470	165947	+	MHACOO_000051-T1	OG0002146	TRUE	TRUE	FALSE	554065.XP_005844268.1	0	906	COG1241@1|root,KOG0477@2759|Eukaryota,37PF1@33090|Viridiplantae,34GUG@3041|Chlorophyta	3041|Chlorophyta	L	Belongs to the MCM family	-	-	3.6.4.12	ko:K02540	ko03030,ko04110,ko04111,ko04113,map03030,map04110,map04111,map04113	M00285	-	-	ko00000,ko00001,ko00002,ko01000,ko03032,ko03036	-	-	-	MCM,MCM2_N,MCM_N,MCM_OB
53	unitig_0_quiver	mRNA	166151	167709	-	MHACOO_000052-T1	OG0001301	FALSE	FALSE	FALSE	248742.XP_005650819.1	1.29E-117	355	COG0820@1|root,2QQ98@2759|Eukaryota,37HGS@33090|Viridiplantae,34HCA@3041|Chlorophyta	3041|Chlorophyta	J	Radical SAM superfamily	-	-	-	-	-	-	-	-	-	-	-	-	Fer4_14,Radical_SAM
54	unitig_0_quiver	mRNA	167787	168656	+	MHACOO_000053-T1	OG0000091	TRUE	FALSE	TRUE	3075.A0A087SA46	2.59E-14	76.6	2CASP@1|root,2QQE1@2759|Eukaryota,37X8X@33090|Viridiplantae,34NKQ@3041|Chlorophyta	3041|Chlorophyta	S	Acetyltransferase (GNAT) domain	-	-	-	-	-	-	-	-	-	-	-	-	Acetyltransf_1
55	unitig_0_quiver	mRNA	168803	169616	-	MHACOO_000054-T1	OG0003677	FALSE	FALSE	FALSE	3055.EDP01375	3.27E-65	207	COG2078@1|root,KOG3274@2759|Eukaryota,37IHE@33090|Viridiplantae,34I8Z@3041|Chlorophyta	3041|Chlorophyta	S	AMMECR1	-	-	-	-	-	-	-	-	-	-	-	-	AMMECR1
56	unitig_0_quiver	mRNA	171207	171910	+	MHACOO_000055-T1	OG0000324	TRUE	TRUE	FALSE	248742.XP_005650816.1	2.51E-37	139	COG0484@1|root,KOG0715@2759|Eukaryota,37V11@33090|Viridiplantae,34HR2@3041|Chlorophyta	3041|Chlorophyta	O	DnaJ C terminal domain	-	-	-	ko:K03686	-	-	-	-	ko00000,ko03029,ko03110	-	-	-	DnaJ,DnaJ_C
57	unitig_0_quiver	mRNA	172160	173155	-	MHACOO_000056-T1	OG0003797	FALSE	FALSE	FALSE	554065.XP_005845339.1	6.08E-16	82	KOG3223@1|root,KOG3223@2759|Eukaryota,37NW9@33090|Viridiplantae,34IGR@3041|Chlorophyta	3041|Chlorophyta	S	Coiled-coil domain-containing protein 124	-	-	-	-	-	-	-	-	-	-	-	-	Ccdc124
58	unitig_0_quiver	mRNA	173173	175463	+	MHACOO_000057-T1	OG0001884	TRUE	TRUE	FALSE	3075.A0A087SEK8	4.06E-141	443	COG0457@1|root,COG0476@1|root,KOG1124@2759|Eukaryota,KOG2013@2759|Eukaryota,37Q67@33090|Viridiplantae,34J42@3041|Chlorophyta	3041|Chlorophyta	O	Ubiquitin/SUMO-activating enzyme ubiquitin-like domain	-	-	6.2.1.45	ko:K10685	ko04120,map04120	-	-	-	ko00000,ko00001,ko01000,ko04121	-	-	-	ThiF,UAE_UbL,UBA_e1_thiolCys
59	unitig_0_quiver	mRNA	175638	177842	+	MHACOO_000058-T1	OG0000010	TRUE	TRUE	FALSE	248742.XP_005651004.1	3.35E-105	323	KOG0593@1|root,KOG0593@2759|Eukaryota,37YCX@33090|Viridiplantae,34JJY@3041|Chlorophyta	3041|Chlorophyta	T	Serine/Threonine protein kinases, catalytic domain	-	-	2.7.11.22	ko:K08824	-	-	-	-	ko00000,ko01000,ko01001	-	-	-	Pkinase
60	unitig_0_quiver	mRNA	178134	184147	-	MHACOO_000059-T1	OG0008286	FALSE	FALSE	FALSE	NA	NA	NA	NA	NA	NA	NA	NA	NA	NA	NA	NA	NA	NA	NA	NA	NA	NA	NA	NA
61	unitig_0_quiver	mRNA	184293	185889	-	MHACOO_000060-T1	OG0001603	FALSE	FALSE	FALSE	248742.XP_005650891.1	9.52E-157	454	COG0500@1|root,KOG1269@2759|Eukaryota,37Y7I@33090|Viridiplantae,34JCZ@3041|Chlorophyta	3041|Chlorophyta	H	Belongs to the class I-like SAM-binding methyltransferase superfamily. gTMT family	-	-	2.1.1.295	ko:K18534	ko00130,ko01100,ko01110,map00130,map01100,map01110	M00112	R07501,R10709,R10710	RC00003,RC01662	ko00000,ko00001,ko00002,ko01000	-	-	-	Methyltransf_11,Methyltransf_25,Methyltransf_31
62	unitig_0_quiver	mRNA	185959	188075	+	MHACOO_000061-T1	OG0003481	FALSE	FALSE	FALSE	248742.XP_005651001.1	4.11E-24	108	KOG4621@1|root,KOG4621@2759|Eukaryota,37QHR@33090|Viridiplantae,34M6X@3041|Chlorophyta	3041|Chlorophyta	S	Guanylylate cyclase	-	-	-	-	-	-	-	-	-	-	-	-	Guanylate_cyc_2
63	unitig_0_quiver	mRNA	185959	188075	+	MHACOO_000061-T2					3218.PP1S303_59V6.1	1.84E-29	125	KOG4621@1|root,KOG4621@2759|Eukaryota,37QHR@33090|Viridiplantae,3GGQI@35493|Streptophyta	35493|Streptophyta	J	Guanylylate cyclase	-	-	-	-	-	-	-	-	-	-	-	-	Guanylate_cyc_2
64	unitig_0_quiver	mRNA	188129	192719	+	MHACOO_000062-T1	OG0000317	TRUE	FALSE	TRUE	248742.XP_005650831.1	2.92E-128	419	COG0653@1|root,2QS7I@2759|Eukaryota,3893V@33090|Viridiplantae	33090|Viridiplantae	U	Protein translocase subunit	-	-	-	ko:K03070	ko02024,ko03060,ko03070,map02024,map03060,map03070	M00335	-	-	ko00000,ko00001,ko00002,ko02044	3.A.5.1,3.A.5.10,3.A.5.2,3.A.5.4	-	-	SecA_DEAD,SecA_PP_bind,SecA_SW
65	unitig_0_quiver	mRNA	192796	194136	-	MHACOO_000063-T1					NA	NA	NA	NA	NA	NA	NA	NA	NA	NA	NA	NA	NA	NA	NA	NA	NA	NA	NA	NA
66	unitig_0_quiver	mRNA	194278	196440	+	MHACOO_000064-T1	OG0000229	TRUE	TRUE	FALSE	NA	NA	NA	NA	NA	NA	NA	NA	NA	NA	NA	NA	NA	NA	NA	NA	NA	NA	NA	NA
67	unitig_0_quiver	mRNA	196650	199059	-	MHACOO_000065-T1	OG0004345	FALSE	FALSE	FALSE	248742.XP_005650878.1	1.64E-133	416	COG0154@1|root,KOG1211@2759|Eukaryota,37RB9@33090|Viridiplantae,34K6B@3041|Chlorophyta	3041|Chlorophyta	J	Amidase	-	-	-	-	-	-	-	-	-	-	-	-	Amidase
68	unitig_0_quiver	mRNA	199385	201571	-	MHACOO_000066-T1	OG0011345	FALSE	FALSE	FALSE	3067.XP_002946066.1	1.72E-127	390	COG3424@1|root,2QPKZ@2759|Eukaryota,37K20@33090|Viridiplantae,34KAC@3041|Chlorophyta	3041|Chlorophyta	I	FAE1/Type III polyketide synthase-like protein	-	-	2.3.1.199	ko:K15397	ko00062,ko01110,map00062,map01110	M00415	R09419,R10825	RC00004,RC02888,RC02997	ko00000,ko00001,ko00002,ko01000	-	-	-	Chal_sti_synt_C,FAE1_CUT1_RppA
69	unitig_0_quiver	mRNA	201895	203763	-	MHACOO_000067-T1					NA	NA	NA	NA	NA	NA	NA	NA	NA	NA	NA	NA	NA	NA	NA	NA	NA	NA	NA	NA
70	unitig_0_quiver	mRNA	204074	205372	+	MHACOO_000068-T1					NA	NA	NA	NA	NA	NA	NA	NA	NA	NA	NA	NA	NA	NA	NA	NA	NA	NA	NA	NA
71	unitig_0_quiver	mRNA	205504	207873	-	MHACOO_000069-T1	OG0000669	FALSE	FALSE	FALSE	248742.XP_005650877.1	1.27E-93	302	KOG3071@1|root,KOG3071@2759|Eukaryota,37WKQ@33090|Viridiplantae,34MBP@3041|Chlorophyta	3041|Chlorophyta	I	GNS1/SUR4 family	-	-	2.3.1.199	ko:K10249	ko00062,ko01110,map00062,map01110	M00415	R09419,R10825	RC00004,RC02888,RC02997	ko00000,ko00001,ko00002,ko01000,ko01004	-	-	-	ELO
72	unitig_0_quiver	mRNA	208011	209524	-	MHACOO_000070-T1	OG0001727	FALSE	FALSE	FALSE	37682.EMT30408	1.24E-11	71.6	COG1252@1|root,KOG2495@2759|Eukaryota,37IIY@33090|Viridiplantae,3GB2W@35493|Streptophyta,3KWE0@4447|Liliopsida,3I43A@38820|Poales	35493|Streptophyta	C	Pyridine nucleotide-disulphide oxidoreductase	-	-	-	-	-	-	-	-	-	-	-	-	Pyr_redox_2
73	unitig_0_quiver	mRNA	209715	212951	+	MHACOO_000071-T1	OG0000403	FALSE	FALSE	FALSE	248742.XP_005643768.1	4.33E-199	585	COG1131@1|root,KOG0065@2759|Eukaryota,388K6@33090|Viridiplantae,34PAD@3041|Chlorophyta	3041|Chlorophyta	Q	ABC-2 type transporter	-	-	-	ko:K05681	ko01523,ko02010,ko04976,map01523,map02010,map04976	-	-	-	ko00000,ko00001,ko02000,ko04090,ko04147	3.A.1.204	-	-	ABC2_membrane,ABC_tran
74	unitig_0_quiver	mRNA	213258	215584	+	MHACOO_000072-T1					248742.XP_005643768.1	1.56E-176	524	COG1131@1|root,KOG0065@2759|Eukaryota,388K6@33090|Viridiplantae,34PAD@3041|Chlorophyta	3041|Chlorophyta	Q	ABC-2 type transporter	-	-	-	ko:K05681	ko01523,ko02010,ko04976,map01523,map02010,map04976	-	-	-	ko00000,ko00001,ko02000,ko04090,ko04147	3.A.1.204	-	-	ABC2_membrane,ABC_tran
75	unitig_0_quiver	mRNA	215869	218848	+	MHACOO_000073-T1	OG0000129	FALSE	FALSE	FALSE	248742.XP_005650870.1	9.55E-206	588	COG3424@1|root,2QPKZ@2759|Eukaryota,37K20@33090|Viridiplantae	33090|Viridiplantae	I	3-ketoacyl-coa synthase	KCS11	GO:0003674,GO:0003824,GO:0004312,GO:0006725,GO:0006950,GO:0006970,GO:0008150,GO:0008152,GO:0009058,GO:0009266,GO:0009314,GO:0009409,GO:0009416,GO:0009611,GO:0009628,GO:0009698,GO:0009699,GO:0009922,GO:0009987,GO:0010345,GO:0016740,GO:0016746,GO:0016747,GO:0019438,GO:0019748,GO:0044237,GO:0044249,GO:0044550,GO:0050896,GO:0071704,GO:1901360,GO:1901362,GO:1901576	2.3.1.199	ko:K15397	ko00062,ko01110,map00062,map01110	M00415	R09419,R10825	RC00004,RC02888,RC02997	ko00000,ko00001,ko00002,ko01000	-	-	-	ACP_syn_III_C,FAE1_CUT1_RppA
76	unitig_0_quiver	mRNA	218898	219742	-	MHACOO_000074-T1	OG0007114	FALSE	FALSE	FALSE	248742.XP_005650871.1	1.05E-69	222	COG0637@1|root,KOG2914@2759|Eukaryota,3809I@33090|Viridiplantae,34MEE@3041|Chlorophyta	3041|Chlorophyta	S	pseudouridine 5'-phosphatase activity	-	-	-	-	-	-	-	-	-	-	-	-	HAD_2
77	unitig_0_quiver	mRNA	220004	224440	-	MHACOO_000075-T1					NA	NA	NA	NA	NA	NA	NA	NA	NA	NA	NA	NA	NA	NA	NA	NA	NA	NA	NA	NA
78	unitig_0_quiver	mRNA	224610	227176	-	MHACOO_000076-T1	OG0002335	FALSE	FALSE	FALSE	NA	NA	NA	NA	NA	NA	NA	NA	NA	NA	NA	NA	NA	NA	NA	NA	NA	NA	NA	NA
79	unitig_0_quiver	mRNA	227276	229237	-	MHACOO_000077-T1	OG0003479	FALSE	FALSE	FALSE	3075.A0A087SID4	8.24E-20	101	COG5273@1|root,KOG0509@2759|Eukaryota,37RNH@33090|Viridiplantae,34H2G@3041|Chlorophyta	3041|Chlorophyta	S	Belongs to the DHHC palmitoyltransferase family	-	-	2.3.1.225	ko:K20032	-	-	-	-	ko00000,ko01000,ko04131	9.B.37.1,9.B.37.3	-	-	Ank,Ank_2,Ank_4,DHHC
80	unitig_0_quiver	mRNA	229347	229866	+	MHACOO_000078-T1					NA	NA	NA	NA	NA	NA	NA	NA	NA	NA	NA	NA	NA	NA	NA	NA	NA	NA	NA	NA
81	unitig_0_quiver	mRNA	230088	230887	-	MHACOO_000079-T1	OG0015524	FALSE	FALSE	FALSE	NA	NA	NA	NA	NA	NA	NA	NA	NA	NA	NA	NA	NA	NA	NA	NA	NA	NA	NA	NA
82	unitig_0_quiver	mRNA	231047	232609	+	MHACOO_000080-T1	OG0002821	FALSE	FALSE	FALSE	554065.XP_005845213.1	7.37E-92	293	2CMP3@1|root,2QR51@2759|Eukaryota,37NM7@33090|Viridiplantae,34HUX@3041|Chlorophyta	3041|Chlorophyta	S	SnoaL-like domain	-	-	-	-	-	-	-	-	-	-	-	-	SnoaL_2
83	unitig_0_quiver	mRNA	232720	233637	-	MHACOO_000081-T1	OG0002048	TRUE	TRUE	FALSE	248742.XP_005651192.1	7.77E-66	203	COG5194@1|root,KOG2930@2759|Eukaryota,37UIS@33090|Viridiplantae,34KU0@3041|Chlorophyta	3041|Chlorophyta	O	Anaphase-promoting complex subunit 11 RING-H2 finger	RBX1	-	2.3.2.32	ko:K03868	ko03420,ko04066,ko04110,ko04111,ko04114,ko04120,ko04141,ko04310,ko04341,ko04350,ko04710,ko05200,ko05211,map03420,map04066,map04110,map04111,map04114,map04120,map04141,map04310,map04341,map04350,map04710,map05200,map05211	M00379,M00380,M00381,M00382,M00383,M00384,M00385,M00386,M00387,M00407,M00411	-	-	ko00000,ko00001,ko00002,ko01000,ko03400,ko04121	-	-	-	zf-rbx1
84	unitig_0_quiver	mRNA	234980	236746	-	MHACOO_000082-T1	OG0002652	TRUE	FALSE	TRUE	248742.XP_005651191.1	1.09E-161	480	COG0486@1|root,KOG1191@2759|Eukaryota,37JM3@33090|Viridiplantae,34H2U@3041|Chlorophyta	3041|Chlorophyta	J	GTPase that plays an essential role in the late steps of ribosome biogenesis	-	-	-	ko:K03977	-	-	-	-	ko00000,ko03009	-	-	-	KH_dom-like,MMR_HSR1
85	unitig_0_quiver	mRNA	236854	237587	-	MHACOO_000083-T1	OG0004818	FALSE	FALSE	FALSE	3218.PP1S6_264V6.1	1.61E-14	70.5	2CGFU@1|root,2S1BH@2759|Eukaryota,37VBK@33090|Viridiplantae,3GJH1@35493|Streptophyta	35493|Streptophyta	S	Belongs to the complex I LYR family	-	-	-	ko:K22069	-	-	-	-	ko00000,ko03029	-	-	-	Complex1_LYR
86	unitig_0_quiver	mRNA	237883	239931	-	MHACOO_000084-T1	OG0000608	TRUE	TRUE	FALSE	248742.XP_005651190.1	3.27E-57	204	KOG0601@1|root,KOG0601@2759|Eukaryota,37QB1@33090|Viridiplantae,34ID0@3041|Chlorophyta	3041|Chlorophyta	D	Protein tyrosine kinase	-	-	2.7.11.1	ko:K06632,ko:K06633	ko04110,ko04114,ko04914,map04110,map04114,map04914	M00693	-	-	ko00000,ko00001,ko00002,ko01000,ko01001,ko01009,ko03400	-	-	-	Pkinase
87	unitig_0_quiver	mRNA	240201	241355	+	MHACOO_000085-T1	OG0005912	FALSE	FALSE	FALSE	NA	NA	NA	NA	NA	NA	NA	NA	NA	NA	NA	NA	NA	NA	NA	NA	NA	NA	NA	NA
88	unitig_0_quiver	mRNA	241467	242048	-	MHACOO_000086-T1					NA	NA	NA	NA	NA	NA	NA	NA	NA	NA	NA	NA	NA	NA	NA	NA	NA	NA	NA	NA
89	unitig_0_quiver	mRNA	242260	245939	-	MHACOO_000087-T1	OG0000017	TRUE	FALSE	TRUE	248742.XP_005651186.1	6.35E-89	304	COG0297@1|root,2SJ8M@2759|Eukaryota,37Z8M@33090|Viridiplantae,34K6D@3041|Chlorophyta	3041|Chlorophyta	G	Starch synthase catalytic domain	-	-	2.4.1.242	ko:K13679	ko00500,ko01100,ko01110,map00500,map01100,map01110	-	R00292,R02421	RC00005	ko00000,ko00001,ko01000,ko01003	-	GT5	-	Glyco_transf_5
90	unitig_0_quiver	mRNA	246475	247853	-	MHACOO_000088-T1	OG0001815	TRUE	TRUE	FALSE	248742.XP_005651182.1	1.23E-101	299	COG5078@1|root,KOG0425@2759|Eukaryota,37IXQ@33090|Viridiplantae,34HK8@3041|Chlorophyta	3041|Chlorophyta	O	Belongs to the ubiquitin-conjugating enzyme family	-	-	2.3.2.23	ko:K10575	ko04120,ko04141,ko05012,map04120,map04141,map05012	-	-	-	ko00000,ko00001,ko01000,ko04121	-	-	-	UQ_con
91	unitig_0_quiver	mRNA	247940	249353	-	MHACOO_000089-T1	OG0001712	FALSE	FALSE	FALSE	248742.XP_005651181.1	3.47E-150	432	KOG3296@1|root,KOG3296@2759|Eukaryota,37RD3@33090|Viridiplantae,34GW2@3041|Chlorophyta	3041|Chlorophyta	U	Outer membrane translocase (import) Tom40	-	-	-	ko:K11518	ko05014,map05014	-	-	-	ko00000,ko00001,ko02000,ko03029	3.A.8.1	-	-	Porin_3
92	unitig_0_quiver	mRNA	249653	252967	-	MHACOO_000090-T1	OG0007998	FALSE	FALSE	FALSE	248742.XP_005650914.1	4.98E-76	260	COG0583@1|root,2S17Z@2759|Eukaryota	2759|Eukaryota	K	DNA-binding transcription factor activity	rbcR	GO:0005575,GO:0005622,GO:0005623,GO:0005737,GO:0009507,GO:0009536,GO:0043226,GO:0043227,GO:0043229,GO:0043231,GO:0044424,GO:0044444,GO:0044464	-	-	-	-	-	-	-	-	-	-	HTH_1,LysR_substrate
93	unitig_0_quiver	mRNA	253824	255361	+	MHACOO_000091-T1	OG0002329	FALSE	FALSE	FALSE	248742.XP_005650915.1	5.96E-147	433	COG1467@1|root,KOG2851@2759|Eukaryota,37JAS@33090|Viridiplantae,34K92@3041|Chlorophyta	3041|Chlorophyta	L	Belongs to the eukaryotic-type primase small subunit family	-	-	-	ko:K02684	ko00230,ko00240,ko01100,ko03030,map00230,map00240,map01100,map03030	M00261	R00375,R00376,R00377,R00378	RC02795	ko00000,ko00001,ko00002,ko01000,ko03032	-	-	-	DNA_primase_S
94	unitig_0_quiver	mRNA	255437	257968	+	MHACOO_000092-T1	OG0003693	FALSE	FALSE	FALSE	248742.XP_005650913.1	1.58E-43	171	COG5021@1|root,KOG4276@2759|Eukaryota,37PBV@33090|Viridiplantae,34MKJ@3041|Chlorophyta	3041|Chlorophyta	T	F5/8 type C domain	-	-	-	-	-	-	-	-	-	-	-	-	BACK,F5_F8_type_C
95	unitig_0_quiver	mRNA	258352	260787	+	MHACOO_000093-T1	OG0000894	FALSE	FALSE	FALSE	3067.XP_002950843.1	3.19E-35	148	2C3HI@1|root,2S72G@2759|Eukaryota,37X9N@33090|Viridiplantae,34ID7@3041|Chlorophyta	3041|Chlorophyta	S	K homology RNA-binding domain	-	-	-	ko:K06236,ko:K14729	ko04151,ko04510,ko04512,ko04611,ko04926,ko04933,ko04974,ko05146,ko05165,map04151,map04510,map04512,map04611,map04926,map04933,map04974,map05146,map05165	-	-	-	ko00000,ko00001,ko00536,ko01000,ko04516	-	-	-	KH_1
96	unitig_0_quiver	mRNA	261149	266170	+	MHACOO_000094-T1	OG0004906	FALSE	FALSE	FALSE	NA	NA	NA	NA	NA	NA	NA	NA	NA	NA	NA	NA	NA	NA	NA	NA	NA	NA	NA	NA
97	unitig_0_quiver	mRNA	266265	269279	-	MHACOO_000095-T1	OG0000163	TRUE	TRUE	FALSE	38833.XP_003055244.1	1.70E-28	129	COG0553@1|root,KOG1001@2759|Eukaryota,37KHS@33090|Viridiplantae	33090|Viridiplantae	KL	Helicase	-	-	2.3.2.27	ko:K15173,ko:K15711	ko04918,map04918	-	-	-	ko00000,ko00001,ko01000,ko03021,ko03400,ko04121	-	-	-	Helicase_C,SNF2_N
98	unitig_0_quiver	mRNA	269380	271236	+	MHACOO_000096-T1	OG0007203	FALSE	FALSE	FALSE	28583.AMAG_14562T0	1.58E-57	207	COG2030@1|root,KOG4170@1|root,KOG1206@2759|Eukaryota,KOG4170@2759|Eukaryota,38D3K@33154|Opisthokonta,3NV6Q@4751|Fungi	4751|Fungi	Q	peroxisomal hydratase-dehydrogenase-epimerase	-	-	-	ko:K14729	-	-	-	-	ko00000,ko01000	-	-	-	MaoC_dehydrat_N,MaoC_dehydratas,SCP2,adh_short
99	unitig_0_quiver	mRNA	270758	272409	-	MHACOO_000097-T1					1082933.MEA186_33459	7.42E-22	105	COG2072@1|root,COG2072@2|Bacteria,1MWPJ@1224|Proteobacteria,2TT05@28211|Alphaproteobacteria,43K9J@69277|Phyllobacteriaceae	28211|Alphaproteobacteria	P	flavoprotein involved in K transport	trxBch	-	1.14.13.168	ko:K11816	ko00380,ko01100,map00380,map01100	-	R10181	RC00866	ko00000,ko00001,ko01000	-	-	-	FMO-like,K_oxygenase,Pyr_redox_3
100	unitig_0_quiver	mRNA	272712	274700	+	MHACOO_000098-T1	OG0004654	FALSE	FALSE	FALSE	NA	NA	NA	NA	NA	NA	NA	NA	NA	NA	NA	NA	NA	NA	NA	NA	NA	NA	NA	NA
101	unitig_0_quiver	mRNA	274765	277352	-	MHACOO_000099-T1	OG0002730	FALSE	FALSE	FALSE	NA	NA	NA	NA	NA	NA	NA	NA	NA	NA	NA	NA	NA	NA	NA	NA	NA	NA	NA	NA
102	unitig_0_quiver	mRNA	277525	279922	-	MHACOO_000100-T1	OG0011092	FALSE	FALSE	FALSE	NA	NA	NA	NA	NA	NA	NA	NA	NA	NA	NA	NA	NA	NA	NA	NA	NA	NA	NA	NA
103	unitig_0_quiver	mRNA	280576	281969	+	MHACOO_000101-T1	OG0001025	FALSE	FALSE	FALSE	248742.XP_005651010.1	3.97E-83	261	KOG1339@1|root,KOG1339@2759|Eukaryota,37K8V@33090|Viridiplantae	33090|Viridiplantae	O	Belongs to the peptidase A1 family	-	GO:0003674,GO:0003824,GO:0004175,GO:0004190,GO:0005575,GO:0005622,GO:0005623,GO:0005737,GO:0005773,GO:0005829,GO:0005911,GO:0006508,GO:0006807,GO:0006950,GO:0006970,GO:0008150,GO:0008152,GO:0008233,GO:0009056,GO:0009057,GO:0009506,GO:0009628,GO:0009651,GO:0009719,GO:0009725,GO:0009735,GO:0010033,GO:0010035,GO:0010038,GO:0016787,GO:0019538,GO:0030054,GO:0030163,GO:0042221,GO:0043170,GO:0043226,GO:…	3.4.23.34,3.4.23.40,3.4.23.5	ko:K01379,ko:K01382,ko:K08245	ko04071,ko04140,ko04142,ko04210,ko04915,ko05152,map04071,map04140,map04142,map04210,map04915,map05152	-	-	-	ko00000,ko00001,ko01000,ko01002,ko04147	-	-	-	Asp,SapB_1,SapB_2
104	unitig_0_quiver	mRNA	282279	284232	+	MHACOO_000102-T1					248742.XP_005651010.1	3.45E-130	387	KOG1339@1|root,KOG1339@2759|Eukaryota,37K8V@33090|Viridiplantae	33090|Viridiplantae	O	Belongs to the peptidase A1 family	-	GO:0003674,GO:0003824,GO:0004175,GO:0004190,GO:0005575,GO:0005622,GO:0005623,GO:0005737,GO:0005773,GO:0005829,GO:0005911,GO:0006508,GO:0006807,GO:0006950,GO:0006970,GO:0008150,GO:0008152,GO:0008233,GO:0009056,GO:0009057,GO:0009506,GO:0009628,GO:0009651,GO:0009719,GO:0009725,GO:0009735,GO:0010033,GO:0010035,GO:0010038,GO:0016787,GO:0019538,GO:0030054,GO:0030163,GO:0042221,GO:0043170,GO:0043226,GO:…	3.4.23.34,3.4.23.40,3.4.23.5	ko:K01379,ko:K01382,ko:K08245	ko04071,ko04140,ko04142,ko04210,ko04915,ko05152,map04071,map04140,map04142,map04210,map04915,map05152	-	-	-	ko00000,ko00001,ko01000,ko01002,ko04147	-	-	-	Asp,SapB_1,SapB_2
105	unitig_0_quiver	mRNA	284901	285981	+	MHACOO_000103-T1	OG0002477	FALSE	FALSE	FALSE	248742.XP_005650911.1	3.42E-81	248	KOG3195@1|root,KOG3195@2759|Eukaryota,37TXY@33090|Viridiplantae,34ICC@3041|Chlorophyta	3041|Chlorophyta	S	Golgi membrane protein involved in vesicular trafficking	-	-	-	-	-	-	-	-	-	-	-	-	DUF846
106	unitig_0_quiver	mRNA	286388	287236	+	MHACOO_000104-T1					NA	NA	NA	NA	NA	NA	NA	NA	NA	NA	NA	NA	NA	NA	NA	NA	NA	NA	NA	NA
107	unitig_0_quiver	mRNA	287277	290491	-	MHACOO_000105-T1					NA	NA	NA	NA	NA	NA	NA	NA	NA	NA	NA	NA	NA	NA	NA	NA	NA	NA	NA	NA
108	unitig_0_quiver	mRNA	290856	293182	+	MHACOO_000106-T1	OG0008525	FALSE	FALSE	FALSE	4432.XP_010271360.1	6.84E-146	448	COG1236@1|root,KOG1136@2759|Eukaryota,37NX3@33090|Viridiplantae,3G91I@35493|Streptophyta	35493|Streptophyta	A	Cleavage and polyadenylation specificity factor	-	GO:0000741,GO:0005575,GO:0005622,GO:0005623,GO:0005634,GO:0006996,GO:0006997,GO:0007275,GO:0008150,GO:0009553,GO:0009559,GO:0009561,GO:0009987,GO:0010197,GO:0016043,GO:0030154,GO:0032501,GO:0032502,GO:0043226,GO:0043227,GO:0043229,GO:0043231,GO:0044424,GO:0044464,GO:0048229,GO:0048284,GO:0048856,GO:0048869,GO:0071840	-	ko:K13148	-	-	-	-	ko00000,ko01000,ko03041	-	-	-	Beta-Casp,Lactamase_B_6,RMMBL,zf-RING_2
109	unitig_0_quiver	mRNA	293259	294746	-	MHACOO_000107-T1	OG0000567	FALSE	FALSE	FALSE	248742.XP_005646233.1	3.20E-102	320	COG5505@1|root,2QQM4@2759|Eukaryota,37RG0@33090|Viridiplantae,34HBS@3041|Chlorophyta	3041|Chlorophyta	S	Protein of unknown function (DUF819)	-	-	-	-	-	-	-	-	-	-	-	-	DUF819
110	unitig_0_quiver	mRNA	294763	296610	-	MHACOO_000108-T1	OG0008502	FALSE	FALSE	FALSE	NA	NA	NA	NA	NA	NA	NA	NA	NA	NA	NA	NA	NA	NA	NA	NA	NA	NA	NA	NA
111	unitig_0_quiver	mRNA	296684	300092	+	MHACOO_000109-T1	OG0008565	FALSE	FALSE	FALSE	3067.XP_002956699.1	1.06E-62	236	COG0204@1|root,2QSK0@2759|Eukaryota,37PD2@33090|Viridiplantae,34P49@3041|Chlorophyta	3041|Chlorophyta	I	Phosphate acyltransferases	-	-	-	-	-	-	-	-	-	-	-	-	-
112	unitig_0_quiver	mRNA	300238	301268	-	MHACOO_000110-T1	OG0002446	FALSE	FALSE	FALSE	NA	NA	NA	NA	NA	NA	NA	NA	NA	NA	NA	NA	NA	NA	NA	NA	NA	NA	NA	NA
113	unitig_0_quiver	mRNA	301494	304879	-	MHACOO_000111-T1					NA	NA	NA	NA	NA	NA	NA	NA	NA	NA	NA	NA	NA	NA	NA	NA	NA	NA	NA	NA
114	unitig_0_quiver	mRNA	304362	306652	+	MHACOO_000112-T1	OG0002657	FALSE	FALSE	FALSE	NA	NA	NA	NA	NA	NA	NA	NA	NA	NA	NA	NA	NA	NA	NA	NA	NA	NA	NA	NA
115	unitig_0_quiver	mRNA	304362	306652	+	MHACOO_000112-T2					NA	NA	NA	NA	NA	NA	NA	NA	NA	NA	NA	NA	NA	NA	NA	NA	NA	NA	NA	NA
116	unitig_0_quiver	mRNA	306769	308230	-	MHACOO_000113-T1					NA	NA	NA	NA	NA	NA	NA	NA	NA	NA	NA	NA	NA	NA	NA	NA	NA	NA	NA	NA
117	unitig_0_quiver	mRNA	308477	312072	+	MHACOO_000114-T1	OG0006048	FALSE	FALSE	FALSE	NA	NA	NA	NA	NA	NA	NA	NA	NA	NA	NA	NA	NA	NA	NA	NA	NA	NA	NA	NA
118	unitig_0_quiver	mRNA	312283	315271	-	MHACOO_000115-T1	OG0000001	TRUE	FALSE	TRUE	248742.XP_005650981.1	6.00E-134	384	2CMAT@1|root,2QPU1@2759|Eukaryota,37HF1@33090|Viridiplantae,34JJ6@3041|Chlorophyta	3041|Chlorophyta	P	The light-harvesting complex (LHC) functions as a light receptor, it captures and delivers excitation energy to photosystems with which it is closely associated	-	-	-	ko:K08912,ko:K08913	ko00196,ko01100,map00196,map01100	-	-	-	ko00000,ko00001,ko00194	-	-	-	Chloroa_b-bind
119	unitig_0_quiver	mRNA	315988	320785	+	MHACOO_000116-T1	OG0000540	FALSE	FALSE	FALSE	NA	NA	NA	NA	NA	NA	NA	NA	NA	NA	NA	NA	NA	NA	NA	NA	NA	NA	NA	NA
120	unitig_0_quiver	mRNA	320917	322143	+	MHACOO_000117-T1	OG0002900	FALSE	FALSE	FALSE	NA	NA	NA	NA	NA	NA	NA	NA	NA	NA	NA	NA	NA	NA	NA	NA	NA	NA	NA	NA
121	unitig_0_quiver	mRNA	322266	324322	-	MHACOO_000118-T1	OG0003028	FALSE	FALSE	FALSE	554065.XP_005844394.1	9.01E-29	122	2CM91@1|root,2QPNF@2759|Eukaryota,37SSI@33090|Viridiplantae,34KF2@3041|Chlorophyta	3041|Chlorophyta	S	Tic22-like family	-	-	-	-	-	-	-	-	-	-	-	-	Tic22
122	unitig_0_quiver	mRNA	323761	326419	+	MHACOO_000119-T1	OG0001785	FALSE	FALSE	FALSE	NA	NA	NA	NA	NA	NA	NA	NA	NA	NA	NA	NA	NA	NA	NA	NA	NA	NA	NA	NA
123	unitig_0_quiver	mRNA	326549	331016	+	MHACOO_000120-T1	OG0000830	FALSE	FALSE	FALSE	NA	NA	NA	NA	NA	NA	NA	NA	NA	NA	NA	NA	NA	NA	NA	NA	NA	NA	NA	NA
124	unitig_0_quiver	mRNA	329215	334089	-	MHACOO_000121-T1	OG0005890	FALSE	FALSE	FALSE	NA	NA	NA	NA	NA	NA	NA	NA	NA	NA	NA	NA	NA	NA	NA	NA	NA	NA	NA	NA
125	unitig_0_quiver	mRNA	334144	337627	+	MHACOO_000122-T1	OG0001892	TRUE	TRUE	FALSE	3075.A0A087STF5	6.12E-305	854	COG0423@1|root,KOG2298@2759|Eukaryota,37M30@33090|Viridiplantae,34HES@3041|Chlorophyta	3041|Chlorophyta	J	WHEP-TRS domain	-	-	6.1.1.14	ko:K01880	ko00970,map00970	M00359,M00360	R03654	RC00055,RC00523	ko00000,ko00001,ko00002,ko01000,ko01007,ko03016,ko03029	-	-	-	HGTP_anticodon,WHEP-TRS,tRNA-synt_2b
126	unitig_0_quiver	mRNA	336904	339968	+	MHACOO_000123-T1					NA	NA	NA	NA	NA	NA	NA	NA	NA	NA	NA	NA	NA	NA	NA	NA	NA	NA	NA	NA
127	unitig_0_quiver	mRNA	340025	340411	-	MHACOO_000124-T1					NA	NA	NA	NA	NA	NA	NA	NA	NA	NA	NA	NA	NA	NA	NA	NA	NA	NA	NA	NA
128	unitig_0_quiver	mRNA	340580	342787	-	MHACOO_000125-T1	OG0000140	TRUE	FALSE	TRUE	248742.XP_005651211.1	1.81E-37	152	COG0631@1|root,KOG0698@2759|Eukaryota,37K1F@33090|Viridiplantae	33090|Viridiplantae	T	phosphatase 2C	-	-	-	-	-	-	-	-	-	-	-	-	PP2C
129	unitig_0_quiver	mRNA	343108	343929	-	MHACOO_000126-T1	OG0006204	FALSE	FALSE	FALSE	3067.XP_002952456.1	4.26E-37	129	KOG4170@1|root,KOG4170@2759|Eukaryota,38430@33090|Viridiplantae,34MZF@3041|Chlorophyta	3041|Chlorophyta	I	SCP-2 sterol transfer family	-	-	-	-	-	-	-	-	-	-	-	-	SCP2
130	unitig_0_quiver	mRNA	343989	346326	+	MHACOO_000127-T1	OG0004554	FALSE	FALSE	FALSE	NA	NA	NA	NA	NA	NA	NA	NA	NA	NA	NA	NA	NA	NA	NA	NA	NA	NA	NA	NA
131	unitig_0_quiver	mRNA	346411	348541	+	MHACOO_000128-T1	OG0004205	FALSE	FALSE	FALSE	248742.XP_005651200.1	1.96E-28	127	28P38@1|root,2QVPR@2759|Eukaryota,37PVW@33090|Viridiplantae	33090|Viridiplantae	S	eukaryotic translation initiation factor	-	GO:0003674,GO:0003676,GO:0003723,GO:0003729,GO:0003743,GO:0005488,GO:0005515,GO:0005575,GO:0005618,GO:0005623,GO:0005911,GO:0006412,GO:0006413,GO:0006518,GO:0006807,GO:0008135,GO:0008150,GO:0008152,GO:0009058,GO:0009059,GO:0009505,GO:0009506,GO:0009987,GO:0010467,GO:0019538,GO:0030054,GO:0030312,GO:0034641,GO:0034645,GO:0042802,GO:0042803,GO:0043043,GO:0043170,GO:0043603,GO:0043604,GO:0044237,GO:…	-	-	-	-	-	-	-	-	-	-	eIF-4B
132	unitig_0_quiver	mRNA	348713	352271	-	MHACOO_000129-T1	OG0003460	FALSE	FALSE	FALSE	3067.XP_002949328.1	7.79E-141	446	2BW58@1|root,2QU00@2759|Eukaryota,37IG6@33090|Viridiplantae,34JQP@3041|Chlorophyta	3041|Chlorophyta	S	UTP-monosaccharide-1-phosphate uridylyltransferase activity	-	-	-	-	-	-	-	-	-	-	-	-	UDPGP
133	unitig_0_quiver	mRNA	348713	352271	-	MHACOO_000129-T2					3067.XP_002949328.1	2.06E-142	446	2BW58@1|root,2QU00@2759|Eukaryota,37IG6@33090|Viridiplantae,34JQP@3041|Chlorophyta	3041|Chlorophyta	S	UTP-monosaccharide-1-phosphate uridylyltransferase activity	-	-	-	-	-	-	-	-	-	-	-	-	UDPGP
134	unitig_0_quiver	mRNA	352396	355227	-	MHACOO_000130-T1	OG0002420	FALSE	FALSE	FALSE	NA	NA	NA	NA	NA	NA	NA	NA	NA	NA	NA	NA	NA	NA	NA	NA	NA	NA	NA	NA
135	unitig_0_quiver	mRNA	356461	358820	+	MHACOO_000131-T1	OG0004210	FALSE	FALSE	FALSE	3218.PP1S326_24V6.1	4.96E-18	92.8	2E0ZU@1|root,2S8CR@2759|Eukaryota,37XFJ@33090|Viridiplantae	33090|Viridiplantae	-	-	-	-	-	-	-	-	-	-	-	-	-	-	MTHFR
136	unitig_0_quiver	mRNA	359047	359701	-	MHACOO_000132-T1	OG0016305	FALSE	FALSE	FALSE	NA	NA	NA	NA	NA	NA	NA	NA	NA	NA	NA	NA	NA	NA	NA	NA	NA	NA	NA	NA
137	unitig_0_quiver	mRNA	359892	360874	-	MHACOO_007364-T1					2711.XP_006490656.1	3.30E-40	140	COG5272@1|root,KOG0001@2759|Eukaryota,37IJ5@33090|Viridiplantae,3G78F@35493|Streptophyta	35493|Streptophyta	O	ubiquitin-NEDD8-like protein	-	-	-	ko:K12158	-	-	-	-	ko00000,ko04121	-	-	-	ubiquitin
138	unitig_0_quiver	mRNA	360875	363312	+	MHACOO_000133-T1	OG0003907	FALSE	FALSE	FALSE	NA	NA	NA	NA	NA	NA	NA	NA	NA	NA	NA	NA	NA	NA	NA	NA	NA	NA	NA	NA
139	unitig_0_quiver	mRNA	363563	366122	-	MHACOO_000134-T1	OG0001419	FALSE	FALSE	FALSE	554065.XP_005850536.1	1.06E-41	166	COG1241@1|root,KOG0477@2759|Eukaryota,37SHM@33090|Viridiplantae,34KH3@3041|Chlorophyta	3041|Chlorophyta	Q	Belongs to the MCM family	-	-	3.6.4.12	ko:K10738	-	-	-	-	ko00000,ko01000,ko03032	-	-	-	MCM
140	unitig_0_quiver	mRNA	366258	367374	+	MHACOO_000135-T1	OG0004216	FALSE	FALSE	FALSE	NA	NA	NA	NA	NA	NA	NA	NA	NA	NA	NA	NA	NA	NA	NA	NA	NA	NA	NA	NA
141	unitig_0_quiver	mRNA	367546	369696	-	MHACOO_000136-T1	OG0001632	TRUE	FALSE	TRUE	248742.XP_005651209.1	8.43E-148	444	COG0548@1|root,KOG2436@2759|Eukaryota,37MWE@33090|Viridiplantae,34JAG@3041|Chlorophyta	3041|Chlorophyta	E	Amino acid kinase family	-	-	2.3.1.1	ko:K14682	ko00220,ko01100,ko01110,ko01130,ko01210,ko01230,map00220,map01100,map01110,map01130,map01210,map01230	M00028	R00259	RC00004,RC00064	ko00000,ko00001,ko00002,ko01000	-	-	-	AA_kinase,Acetyltransf_1
142	unitig_0_quiver	mRNA	369857	370670	+	MHACOO_000137-T1	OG0003267	FALSE	FALSE	FALSE	248742.XP_005651199.1	2.16E-48	164	COG5156@1|root,KOG3437@2759|Eukaryota,37REP@33090|Viridiplantae,34KFG@3041|Chlorophyta	3041|Chlorophyta	DO	Component of the anaphase promoting complex cyclosome (APC C), a cell cycle-regulated E3 ubiquitin-protein ligase complex that controls progression through mitosis and the G1 phase of the cell cycle	APC10	-	-	ko:K03357	ko04110,ko04111,ko04113,ko04114,ko04120,ko04914,ko05166,map04110,map04111,map04113,map04114,map04120,map04914,map05166	M00389	-	-	ko00000,ko00001,ko00002,ko03036,ko04121	-	-	-	ANAPC10
143	unitig_0_quiver	mRNA	370696	372296	-	MHACOO_000138-T1	OG0005463	FALSE	FALSE	FALSE	NA	NA	NA	NA	NA	NA	NA	NA	NA	NA	NA	NA	NA	NA	NA	NA	NA	NA	NA	NA
144	unitig_0_quiver	mRNA	372543	377239	-	MHACOO_000139-T1	OG0002341	FALSE	FALSE	FALSE	248742.XP_005651196.1	8.56E-279	824	COG5077@1|root,KOG1863@2759|Eukaryota,37IFY@33090|Viridiplantae,34GTS@3041|Chlorophyta	3041|Chlorophyta	O	Belongs to the peptidase C19 family	-	-	3.4.19.12	ko:K11838	ko04068,ko05168,ko05169,ko05203,map04068,map05168,map05169,map05203	-	-	-	ko00000,ko00001,ko01000,ko01002,ko04121	-	-	-	MATH,UCH,USP7_C2,USP7_ICP0_bdg
145	unitig_0_quiver	mRNA	377356	379365	-	MHACOO_000140-T1	OG0004960	FALSE	FALSE	FALSE	NA	NA	NA	NA	NA	NA	NA	NA	NA	NA	NA	NA	NA	NA	NA	NA	NA	NA	NA	NA
146	unitig_0_quiver	mRNA	379675	381684	-	MHACOO_000141-T1					NA	NA	NA	NA	NA	NA	NA	NA	NA	NA	NA	NA	NA	NA	NA	NA	NA	NA	NA	NA
147	unitig_0_quiver	mRNA	381759	384188	-	MHACOO_000142-T1					NA	NA	NA	NA	NA	NA	NA	NA	NA	NA	NA	NA	NA	NA	NA	NA	NA	NA	NA	NA
148	unitig_0_quiver	mRNA	383260	389455	-	MHACOO_000143-T1	OG0000105	TRUE	TRUE	FALSE	248742.XP_005651194.1	0	1530	COG0085@1|root,KOG0215@2759|Eukaryota,37ME8@33090|Viridiplantae,34H1S@3041|Chlorophyta	3041|Chlorophyta	K	DNA-dependent RNA polymerase catalyzes the transcription of DNA into RNA using the four ribonucleoside triphosphates as substrates	-	-	2.7.7.6	ko:K03021	ko00230,ko00240,ko01100,ko03020,ko04623,ko05169,map00230,map00240,map01100,map03020,map04623,map05169	M00181	R00435,R00441,R00442,R00443	RC02795	br01611,ko00000,ko00001,ko00002,ko01000,ko03021	-	-	-	RNA_pol_Rpb2_1,RNA_pol_Rpb2_2,RNA_pol_Rpb2_3,RNA_pol_Rpb2_4,RNA_pol_Rpb2_5,RNA_pol_Rpb2_6,RNA_pol_Rpb2_7
149	unitig_0_quiver	mRNA	387766	389842	+	MHACOO_000144-T1	OG0006176	FALSE	FALSE	FALSE	NA	NA	NA	NA	NA	NA	NA	NA	NA	NA	NA	NA	NA	NA	NA	NA	NA	NA	NA	NA
150	unitig_0_quiver	mRNA	390068	390916	-	MHACOO_000145-T1					NA	NA	NA	NA	NA	NA	NA	NA	NA	NA	NA	NA	NA	NA	NA	NA	NA	NA	NA	NA
151	unitig_0_quiver	mRNA	391358	394052	-	MHACOO_000146-T1	OG0000116	FALSE	FALSE	FALSE	3075.A0A087SA78	1.97E-146	451	COG3934@1|root,2QVVQ@2759|Eukaryota,37SB4@33090|Viridiplantae,34JVJ@3041|Chlorophyta	3041|Chlorophyta	G	Belongs to the glycosyl hydrolase 5 (cellulase A) family	-	-	3.2.1.78	ko:K19355	ko00051,map00051	-	R01332	RC00467	ko00000,ko00001,ko01000	-	-	-	Cellulase,PAN_1
152	unitig_0_quiver	mRNA	394181	396843	+	MHACOO_000147-T1					248742.XP_005650884.1	6.95E-164	478	COG3424@1|root,2QPKZ@2759|Eukaryota,37K20@33090|Viridiplantae,34KAC@3041|Chlorophyta	3041|Chlorophyta	I	FAE1/Type III polyketide synthase-like protein	-	-	2.3.1.199	ko:K15397	ko00062,ko01110,map00062,map01110	M00415	R09419,R10825	RC00004,RC02888,RC02997	ko00000,ko00001,ko00002,ko01000	-	-	-	Chal_sti_synt_C,FAE1_CUT1_RppA
153	unitig_0_quiver	mRNA	394181	396843	+	MHACOO_000147-T2					248742.XP_005650884.1	6.95E-164	478	COG3424@1|root,2QPKZ@2759|Eukaryota,37K20@33090|Viridiplantae,34KAC@3041|Chlorophyta	3041|Chlorophyta	I	FAE1/Type III polyketide synthase-like protein	-	-	2.3.1.199	ko:K15397	ko00062,ko01110,map00062,map01110	M00415	R09419,R10825	RC00004,RC02888,RC02997	ko00000,ko00001,ko00002,ko01000	-	-	-	Chal_sti_synt_C,FAE1_CUT1_RppA
154	unitig_0_quiver	mRNA	394181	396843	+	MHACOO_000147-T3					248742.XP_005650884.1	6.95E-164	478	COG3424@1|root,2QPKZ@2759|Eukaryota,37K20@33090|Viridiplantae,34KAC@3041|Chlorophyta	3041|Chlorophyta	I	FAE1/Type III polyketide synthase-like protein	-	-	2.3.1.199	ko:K15397	ko00062,ko01110,map00062,map01110	M00415	R09419,R10825	RC00004,RC02888,RC02997	ko00000,ko00001,ko00002,ko01000	-	-	-	Chal_sti_synt_C,FAE1_CUT1_RppA
155	unitig_0_quiver	mRNA	394181	396843	+	MHACOO_000147-T4					248742.XP_005650884.1	6.95E-164	478	COG3424@1|root,2QPKZ@2759|Eukaryota,37K20@33090|Viridiplantae,34KAC@3041|Chlorophyta	3041|Chlorophyta	I	FAE1/Type III polyketide synthase-like protein	-	-	2.3.1.199	ko:K15397	ko00062,ko01110,map00062,map01110	M00415	R09419,R10825	RC00004,RC02888,RC02997	ko00000,ko00001,ko00002,ko01000	-	-	-	Chal_sti_synt_C,FAE1_CUT1_RppA
156	unitig_0_quiver	mRNA	396844	398289	-	MHACOO_000148-T1	OG0003289	FALSE	FALSE	FALSE	3067.XP_002953114.1	1.26E-32	131	KOG3113@1|root,KOG3113@2759|Eukaryota,37NYT@33090|Viridiplantae,34HYD@3041|Chlorophyta	3041|Chlorophyta	S	Rtf2 RING-finger	-	-	-	-	-	-	-	-	-	-	-	-	Rtf2
157	unitig_0_quiver	mRNA	398315	399448	+	MHACOO_000149-T1	OG0003342	FALSE	FALSE	FALSE	248742.XP_005650860.1	4.19E-96	286	COG0231@1|root,2QSVF@2759|Eukaryota,37NY8@33090|Viridiplantae	33090|Viridiplantae	J	Elongation factor P	-	-	-	ko:K02356	-	-	-	-	ko00000,ko03012	-	-	-	EFP,EFP_N,Elong-fact-P_C
158	unitig_0_quiver	mRNA	399526	402420	-	MHACOO_000150-T1	OG0002771	FALSE	FALSE	FALSE	3055.EDP08558	5.18E-100	323	COG0077@1|root,KOG2797@2759|Eukaryota,37I2F@33090|Viridiplantae,34GPI@3041|Chlorophyta	3041|Chlorophyta	E	Converts the prephenate produced from the shikimate- chorismate pathway into phenylalanine	-	-	4.2.1.51,4.2.1.91	ko:K05359	ko00400,ko01100,ko01110,ko01130,ko01230,map00400,map01100,map01110,map01130,map01230	M00024	R00691,R01373	RC00360	ko00000,ko00001,ko00002,ko01000	-	-	-	PDT
159	unitig_0_quiver	mRNA	401449	404550	+	MHACOO_000151-T1	OG0000644	TRUE	TRUE	FALSE	248742.XP_005650863.1	1.29E-216	606	COG0012@1|root,KOG1491@2759|Eukaryota,37K7I@33090|Viridiplantae,34H9P@3041|Chlorophyta	3041|Chlorophyta	J	Hydrolyzes ATP, and can also hydrolyze GTP with lower efficiency. Has lower affinity for GTP	-	-	-	ko:K19788	-	-	-	-	ko00000,ko03036	-	-	-	MMR_HSR1,YchF-GTPase_C
160	unitig_0_quiver	mRNA	401449	404550	+	MHACOO_000151-T2					248742.XP_005650863.1	5.48E-191	538	COG0012@1|root,KOG1491@2759|Eukaryota,37K7I@33090|Viridiplantae,34H9P@3041|Chlorophyta	3041|Chlorophyta	J	Hydrolyzes ATP, and can also hydrolyze GTP with lower efficiency. Has lower affinity for GTP	-	-	-	ko:K19788	-	-	-	-	ko00000,ko03036	-	-	-	MMR_HSR1,YchF-GTPase_C
161	unitig_0_quiver	mRNA	406742	409348	-	MHACOO_000152-T1	OG0002733	FALSE	FALSE	FALSE	554065.XP_005844252.1	2.06E-62	232	COG0129@1|root,KOG0251@1|root,KOG0251@2759|Eukaryota,KOG2448@2759|Eukaryota,37R9I@33090|Viridiplantae,34GPX@3041|Chlorophyta	3041|Chlorophyta	E	Dehydratase family	-	-	4.2.1.9	ko:K01687	ko00290,ko00770,ko01100,ko01110,ko01130,ko01210,ko01230,map00290,map00770,map01100,map01110,map01130,map01210,map01230	M00019,M00570	R01209,R04441,R05070	RC00468,RC01714	ko00000,ko00001,ko00002,ko01000	-	-	-	ILVD_EDD
162	unitig_0_quiver	mRNA	406742	409348	-	MHACOO_000152-T2					554065.XP_005844252.1	9.34E-62	231	COG0129@1|root,KOG0251@1|root,KOG0251@2759|Eukaryota,KOG2448@2759|Eukaryota,37R9I@33090|Viridiplantae,34GPX@3041|Chlorophyta	3041|Chlorophyta	E	Dehydratase family	-	-	4.2.1.9	ko:K01687	ko00290,ko00770,ko01100,ko01110,ko01130,ko01210,ko01230,map00290,map00770,map01100,map01110,map01130,map01210,map01230	M00019,M00570	R01209,R04441,R05070	RC00468,RC01714	ko00000,ko00001,ko00002,ko01000	-	-	-	ILVD_EDD
163	unitig_0_quiver	mRNA	409385	409986	+	MHACOO_000153-T1	OG0005948	FALSE	FALSE	FALSE	3055.EDP03249	5.67E-16	76.6	2BJVZ@1|root,2S1HB@2759|Eukaryota,37V95@33090|Viridiplantae,34NFJ@3041|Chlorophyta	3041|Chlorophyta	S	thylakoid lumenal P17.1 protein	-	-	-	-	-	-	-	-	-	-	-	-	-
164	unitig_0_quiver	mRNA	410256	411037	+	MHACOO_000154-T1	OG0003369	FALSE	FALSE	FALSE	248742.XP_005650865.1	3.82E-56	184	2CBM0@1|root,2S8NT@2759|Eukaryota,37XWD@33090|Viridiplantae,34IRM@3041|Chlorophyta	3041|Chlorophyta	-	-	-	-	-	-	-	-	-	-	-	-	-	-	-
165	unitig_0_quiver	mRNA	411277	413347	+	MHACOO_000155-T1	OG0000193	FALSE	FALSE	FALSE	85929.M3D853	7.10E-15	86.3	COG2124@1|root,KOG0158@2759|Eukaryota,390FZ@33154|Opisthokonta,3P16P@4751|Fungi,3RMD7@4890|Ascomycota,20A0F@147541|Dothideomycetes,3MJST@451867|Dothideomycetidae	4751|Fungi	Q	Cytochrome P450	-	-	1.14.13.12	ko:K07824,ko:K21447	ko00362,ko00627,ko01100,ko01120,ko01220,map00362,map00627,map01100,map01120,map01220	-	R01295	RC00490	ko00000,ko00001,ko01000	-	-	-	p450
166	unitig_0_quiver	mRNA	413456	414857	+	MHACOO_000156-T1	OG0005968	FALSE	FALSE	FALSE	3055.EDP09715	9.23E-43	159	COG0673@1|root,KOG2742@2759|Eukaryota,37MM9@33090|Viridiplantae,34MG5@3041|Chlorophyta	3041|Chlorophyta	S	Oxidoreductase family, NAD-binding Rossmann fold	-	-	-	-	-	-	-	-	-	-	-	-	GFO_IDH_MocA
167	unitig_0_quiver	mRNA	414897	416759	-	MHACOO_000157-T1	OG0003395	FALSE	FALSE	FALSE	70448.A0A096P9A3	2.94E-79	264	COG0116@1|root,2QTIB@2759|Eukaryota,37HV2@33090|Viridiplantae,34HMY@3041|Chlorophyta	3041|Chlorophyta	L	Putative RNA methylase family UPF0020	-	-	-	-	-	-	-	-	-	-	-	-	UPF0020
168	unitig_0_quiver	mRNA	417087	423266	+	MHACOO_000158-T1	OG0003017	FALSE	FALSE	FALSE	NA	NA	NA	NA	NA	NA	NA	NA	NA	NA	NA	NA	NA	NA	NA	NA	NA	NA	NA	NA
169	unitig_0_quiver	mRNA	423331	425037	-	MHACOO_000159-T1	OG0002687	FALSE	FALSE	FALSE	5145.XP_001905899.1	4.00E-10	70.9	KOG2773@1|root,KOG2773@2759|Eukaryota,38EI9@33154|Opisthokonta,3NVS0@4751|Fungi,3QN1C@4890|Ascomycota,213G0@147550|Sordariomycetes,3U4ZF@5139|Sordariales	4751|Fungi	KU	Apoptosis antagonizing transcription factor	BFR2	GO:0000462,GO:0005575,GO:0005622,GO:0005623,GO:0005634,GO:0005730,GO:0006139,GO:0006364,GO:0006396,GO:0006725,GO:0006807,GO:0008150,GO:0008152,GO:0009987,GO:0010467,GO:0016070,GO:0016072,GO:0022613,GO:0030490,GO:0030684,GO:0030686,GO:0031974,GO:0031981,GO:0032040,GO:0032991,GO:0034470,GO:0034641,GO:0034660,GO:0042254,GO:0042274,GO:0043170,GO:0043226,GO:0043227,GO:0043228,GO:0043229,GO:0043231,GO:…	-	ko:K14782	-	-	-	-	ko00000,ko03009	-	-	-	AATF-Che1,TRAUB
170	unitig_0_quiver	mRNA	425149	426819	-	MHACOO_000160-T1	OG0003854	FALSE	FALSE	FALSE	248742.XP_005650839.1	4.22E-84	274	COG1161@1|root,KOG1249@2759|Eukaryota,37N2S@33090|Viridiplantae,34JDX@3041|Chlorophyta	3041|Chlorophyta	S	NO-associated protein 1, chloroplastic	-	-	1.14.13.39	ko:K13427	ko00220,ko00330,ko01100,ko01110,ko01130,ko04626,map00220,map00330,map01100,map01110,map01130,map04626	-	R00111,R00557,R00558	RC00177,RC00330,RC01044,RC02757	ko00000,ko00001,ko01000,ko03009,ko03029	-	-	-	MMR_HSR1
171	unitig_0_quiver	mRNA	427051	428667	-	MHACOO_000161-T1	OG0001272	TRUE	TRUE	FALSE	248742.XP_005650857.1	6.08E-186	528	COG0462@1|root,KOG0225@2759|Eukaryota,37K7U@33090|Viridiplantae,34J6Q@3041|Chlorophyta	3041|Chlorophyta	C	The pyruvate dehydrogenase complex catalyzes the overall conversion of pyruvate to acetyl-CoA and CO(2)	-	-	1.2.4.1	ko:K00161	ko00010,ko00020,ko00620,ko01100,ko01110,ko01120,ko01130,ko01200,ko04066,ko04922,ko05230,map00010,map00020,map00620,map01100,map01110,map01120,map01130,map01200,map04066,map04922,map05230	M00307	R00014,R00209,R01699,R03270	RC00004,RC00027,RC00627,RC02742,RC02744,RC02882	br01601,ko00000,ko00001,ko00002,ko01000	-	-	-	E1_dh
172	unitig_0_quiver	mRNA	428737	431372	+	MHACOO_000162-T1	OG0003722	FALSE	FALSE	FALSE	NA	NA	NA	NA	NA	NA	NA	NA	NA	NA	NA	NA	NA	NA	NA	NA	NA	NA	NA	NA
173	unitig_0_quiver	mRNA	431422	434452	-	MHACOO_000163-T1					4641.GSMUA_Achr7P17050_001	1.91E-22	110	KOG1867@1|root,KOG1867@2759|Eukaryota,37HRE@33090|Viridiplantae,3GDSP@35493|Streptophyta,3KT23@4447|Liliopsida	35493|Streptophyta	O	Ubiquitin carboxyl-terminal hydrolase	-	-	3.4.19.12	ko:K11366	-	-	-	-	ko00000,ko01000,ko01002,ko03021,ko03036,ko04121	-	-	-	UCH,zf-UBP
174	unitig_0_quiver	mRNA	434513	435636	+	MHACOO_000164-T1	OG0003302	FALSE	FALSE	FALSE	248742.XP_005650842.1	1.67E-24	97.8	COG0255@1|root,KOG3436@2759|Eukaryota,37UFQ@33090|Viridiplantae,34P1N@3041|Chlorophyta	3041|Chlorophyta	J	Ribosomal L29 protein	-	-	-	ko:K02904	ko03010,map03010	M00178,M00179	-	-	br01610,ko00000,ko00001,ko00002,ko03011	-	-	-	Ribosomal_L29
175	unitig_0_quiver	mRNA	435723	437354	-	MHACOO_000165-T1					NA	NA	NA	NA	NA	NA	NA	NA	NA	NA	NA	NA	NA	NA	NA	NA	NA	NA	NA	NA
176	unitig_0_quiver	mRNA	437578	438390	+	MHACOO_000166-T1	OG0000753	FALSE	FALSE	FALSE	448385.sce0955	7.32E-27	111	COG0693@1|root,COG0693@2|Bacteria,1MVTT@1224|Proteobacteria,42QCU@68525|delta/epsilon subdivisions,2WK51@28221|Deltaproteobacteria,2YU7D@29|Myxococcales	28221|Deltaproteobacteria	S	DJ-1/PfpI family	-	-	-	-	-	-	-	-	-	-	-	-	DJ-1_PfpI
177	unitig_0_quiver	mRNA	438649	439161	+	MHACOO_000167-T1					NA	NA	NA	NA	NA	NA	NA	NA	NA	NA	NA	NA	NA	NA	NA	NA	NA	NA	NA	NA
178	unitig_0_quiver	mRNA	439227	440093	-	MHACOO_000168-T1					NA	NA	NA	NA	NA	NA	NA	NA	NA	NA	NA	NA	NA	NA	NA	NA	NA	NA	NA	NA
179	unitig_0_quiver	mRNA	440149	442305	+	MHACOO_000169-T1	OG0000763	FALSE	FALSE	FALSE	3067.XP_002950690.1	4.73E-51	184	COG2265@1|root,KOG2187@2759|Eukaryota,37HMZ@33090|Viridiplantae,34KGW@3041|Chlorophyta	3041|Chlorophyta	H	Belongs to the class I-like SAM-binding methyltransferase superfamily. RNA M5U methyltransferase family	-	-	-	ko:K15332	-	-	-	-	ko00000,ko01000,ko03016	-	-	-	tRNA_U5-meth_tr
180	unitig_0_quiver	mRNA	442292	442870	-	MHACOO_000170-T1					NA	NA	NA	NA	NA	NA	NA	NA	NA	NA	NA	NA	NA	NA	NA	NA	NA	NA	NA	NA
181	unitig_0_quiver	mRNA	442293	443694	+	MHACOO_000171-T1	OG0004114	FALSE	FALSE	FALSE	6087.XP_002161197.2	4.35E-15	78.2	KOG3289@1|root,KOG3289@2759|Eukaryota,399CJ@33154|Opisthokonta,3BKMQ@33208|Metazoa	33208|Metazoa	S	ER membrane protein complex subunit	EMC8	GO:0003674,GO:0005488,GO:0005515,GO:0005575,GO:0005622,GO:0005623,GO:0005634,GO:0005737,GO:0005739,GO:0005783,GO:0005789,GO:0005829,GO:0012505,GO:0016020,GO:0016021,GO:0030176,GO:0031224,GO:0031227,GO:0031984,GO:0032991,GO:0042175,GO:0043226,GO:0043227,GO:0043229,GO:0043231,GO:0044422,GO:0044424,GO:0044425,GO:0044432,GO:0044444,GO:0044446,GO:0044464,GO:0072546,GO:0098796,GO:0098827	-	-	-	-	-	-	-	-	-	-	UPF0172
182	unitig_0_quiver	mRNA	443917	445350	-	MHACOO_000172-T1	OG0000234	TRUE	FALSE	TRUE	554065.XP_005843507.1	9.82E-55	177	COG0526@1|root,KOG0910@2759|Eukaryota,37UUM@33090|Viridiplantae,34I0M@3041|Chlorophyta	3041|Chlorophyta	O	Belongs to the thioredoxin family	-	-	-	ko:K03671	ko04621,ko05418,map04621,map05418	-	-	-	ko00000,ko00001,ko03110	-	-	iRC1080.CRv4_Au5_s14_g5492_t1	Thioredoxin
183	unitig_0_quiver	mRNA	445484	447781	+	MHACOO_000173-T1	OG0004328	FALSE	FALSE	FALSE	NA	NA	NA	NA	NA	NA	NA	NA	NA	NA	NA	NA	NA	NA	NA	NA	NA	NA	NA	NA
184	unitig_0_quiver	mRNA	447807	448592	-	MHACOO_000174-T1					NA	NA	NA	NA	NA	NA	NA	NA	NA	NA	NA	NA	NA	NA	NA	NA	NA	NA	NA	NA
185	unitig_0_quiver	mRNA	448796	450944	+	MHACOO_000175-T1	OG0003397	FALSE	FALSE	FALSE	248742.XP_005651025.1	1.09E-158	464	COG0626@1|root,KOG0053@2759|Eukaryota,37RGY@33090|Viridiplantae,34JAR@3041|Chlorophyta	3041|Chlorophyta	E	Cys/Met metabolism PLP-dependent enzyme	-	-	4.4.1.11	ko:K01761	ko00270,ko00450,map00270,map00450	-	R00654,R04770	RC00196,RC00348,RC01209,RC01210	ko00000,ko00001,ko01000	-	-	-	Cys_Met_Meta_PP
186	unitig_0_quiver	mRNA	450994	454756	+	MHACOO_000176-T1	OG0001091	FALSE	FALSE	FALSE	NA	NA	NA	NA	NA	NA	NA	NA	NA	NA	NA	NA	NA	NA	NA	NA	NA	NA	NA	NA
187	unitig_0_quiver	mRNA	454836	455714	-	MHACOO_000177-T1	OG0007044	FALSE	FALSE	FALSE	554065.XP_005843502.1	7.97E-41	150	2CV6M@1|root,2RREC@2759|Eukaryota,38092@33090|Viridiplantae,34M0K@3041|Chlorophyta	3041|Chlorophyta	S	STIMATE family	-	-	-	-	-	-	-	-	-	-	-	-	STIMATE
188	unitig_0_quiver	mRNA	455943	457324	+	MHACOO_000178-T1	OG0000740	TRUE	TRUE	FALSE	4565.Traes_3B_BC6EF5032.1	8.23E-26	99.4	COG5227@1|root,KOG1769@2759|Eukaryota,37V8A@33090|Viridiplantae,3GKGX@35493|Streptophyta,3M09Z@4447|Liliopsida,3IIMN@38820|Poales	35493|Streptophyta	O	Small ubiquitin-related modifier	-	-	-	ko:K12160	ko03013,ko05418,map03013,map05418	M00427	-	-	ko00000,ko00001,ko00002,ko03019,ko03029,ko04121,ko04812	-	-	-	Rad60-SLD
189	unitig_0_quiver	mRNA	457393	458557	-	MHACOO_000179-T1	OG0006968	FALSE	FALSE	FALSE	NA	NA	NA	NA	NA	NA	NA	NA	NA	NA	NA	NA	NA	NA	NA	NA	NA	NA	NA	NA
190	unitig_0_quiver	mRNA	458644	462096	+	MHACOO_000180-T1					248742.XP_005651027.1	0	1280	COG0653@1|root,2QS7I@2759|Eukaryota,37NCN@33090|Viridiplantae,34H6R@3041|Chlorophyta	3041|Chlorophyta	U	Belongs to the SecA family	-	-	-	ko:K03070	ko02024,ko03060,ko03070,map02024,map03060,map03070	M00335	-	-	ko00000,ko00001,ko00002,ko02044	3.A.5.1,3.A.5.10,3.A.5.2,3.A.5.4	-	-	SecA_DEAD,SecA_PP_bind,SecA_SW
191	unitig_0_quiver	mRNA	462277	463189	+	MHACOO_000181-T1					NA	NA	NA	NA	NA	NA	NA	NA	NA	NA	NA	NA	NA	NA	NA	NA	NA	NA	NA	NA
192	unitig_0_quiver	mRNA	463265	465909	+	MHACOO_000182-T1	OG0002907	FALSE	FALSE	FALSE	248742.XP_005649549.1	3.31E-92	278	28N2U@1|root,2QUMW@2759|Eukaryota,37N14@33090|Viridiplantae,34HKV@3041|Chlorophyta	3041|Chlorophyta	S	photosystem II	PSBP1	GO:0005575,GO:0005622,GO:0005623,GO:0005737,GO:0009507,GO:0009534,GO:0009535,GO:0009536,GO:0009579,GO:0016020,GO:0031976,GO:0031984,GO:0034357,GO:0042651,GO:0043226,GO:0043227,GO:0043229,GO:0043231,GO:0044422,GO:0044424,GO:0044434,GO:0044435,GO:0044436,GO:0044444,GO:0044446,GO:0044464,GO:0055035	-	ko:K02717	ko00195,ko01100,map00195,map01100	-	-	-	ko00000,ko00001,ko00194	-	-	-	PsbP
193	unitig_0_quiver	mRNA	465987	467302	+	MHACOO_000183-T1					248742.XP_005649549.1	3.03E-56	187	28N2U@1|root,2QUMW@2759|Eukaryota,37N14@33090|Viridiplantae,34HKV@3041|Chlorophyta	3041|Chlorophyta	S	photosystem II	PSBP1	GO:0005575,GO:0005622,GO:0005623,GO:0005737,GO:0009507,GO:0009534,GO:0009535,GO:0009536,GO:0009579,GO:0016020,GO:0031976,GO:0031984,GO:0034357,GO:0042651,GO:0043226,GO:0043227,GO:0043229,GO:0043231,GO:0044422,GO:0044424,GO:0044434,GO:0044435,GO:0044436,GO:0044444,GO:0044446,GO:0044464,GO:0055035	-	ko:K02717	ko00195,ko01100,map00195,map01100	-	-	-	ko00000,ko00001,ko00194	-	-	-	PsbP
194	unitig_0_quiver	mRNA	467454	468458	-	MHACOO_000184-T1	OG0001672	TRUE	TRUE	FALSE	4113.PGSC0003DMT400001796	9.81E-46	159	KOG1632@1|root,KOG1886@1|root,KOG1632@2759|Eukaryota,KOG1886@2759|Eukaryota,37KCD@33090|Viridiplantae,3G8CD@35493|Streptophyta,44G5X@71274|asterids	35493|Streptophyta	K	Bromo adjacent homology domain	-	-	-	-	-	-	-	-	-	-	-	-	BAH,PHD
195	unitig_0_quiver	mRNA	468696	473184	+	MHACOO_000185-T1	OG0001158	TRUE	FALSE	TRUE	248742.XP_005651032.1	6.59E-107	374	COG0847@1|root,KOG0344@1|root,KOG0344@2759|Eukaryota,KOG4793@2759|Eukaryota,37J1W@33090|Viridiplantae,34JWT@3041|Chlorophyta	3041|Chlorophyta	L	DNA helicase	REX	-	-	-	-	-	-	-	-	-	-	-	DEAD,Helicase_C,RNase_T
196	unitig_0_quiver	mRNA	473231	476458	-	MHACOO_000186-T1	OG0003349	FALSE	FALSE	FALSE	3075.A0A087SN08	1.64E-116	374	KOG0667@1|root,KOG0667@2759|Eukaryota,37HW0@33090|Viridiplantae,34JFN@3041|Chlorophyta	3041|Chlorophyta	T	Protein tyrosine kinase	-	-	-	-	-	-	-	-	-	-	-	-	Pkinase
197	unitig_0_quiver	mRNA	476686	478213	+	MHACOO_000187-T1	OG0003821	FALSE	FALSE	FALSE	NA	NA	NA	NA	NA	NA	NA	NA	NA	NA	NA	NA	NA	NA	NA	NA	NA	NA	NA	NA
198	unitig_0_quiver	mRNA	478304	480375	-	MHACOO_000188-T1	OG0005291	FALSE	FALSE	FALSE	NA	NA	NA	NA	NA	NA	NA	NA	NA	NA	NA	NA	NA	NA	NA	NA	NA	NA	NA	NA
199	unitig_0_quiver	mRNA	479518	483823	+	MHACOO_000189-T1	OG0000008	TRUE	TRUE	FALSE	248742.XP_005650970.1	1.80E-152	465	COG0465@1|root,KOG0731@2759|Eukaryota,37HNE@33090|Viridiplantae,34H31@3041|Chlorophyta	3041|Chlorophyta	O	Belongs to the AAA ATPase family	-	-	-	ko:K03798	-	M00742	-	-	ko00000,ko00002,ko01000,ko01002,ko03110	-	-	-	AAA,Peptidase_M41
200	unitig_0_quiver	mRNA	484252	486040	+	MHACOO_000190-T1	OG0002119	TRUE	TRUE	FALSE	248742.XP_005651020.1	1.28E-106	323	COG5148@1|root,KOG2884@2759|Eukaryota,37JJ9@33090|Viridiplantae,34HAI@3041|Chlorophyta	3041|Chlorophyta	O	von Willebrand factor (vWF) type A domain	-	-	-	ko:K03029	ko03050,ko05169,map03050,map05169	M00341	-	-	ko00000,ko00001,ko00002,ko03051	-	-	-	UIM,VWA_2
201	unitig_0_quiver	mRNA	486082	486813	-	MHACOO_000191-T1	OG0003885	FALSE	FALSE	FALSE	3218.PP1S67_235V6.1	2.08E-24	101	KOG3277@1|root,KOG3277@2759|Eukaryota,37VEZ@33090|Viridiplantae,3GJXK@35493|Streptophyta	35493|Streptophyta	S	zinc finger	-	-	-	ko:K17808	-	-	-	-	ko00000,ko03029	-	-	-	zf-DNL
202	unitig_0_quiver	mRNA	486922	490895	+	MHACOO_000192-T1	OG0002244	TRUE	TRUE	FALSE	248742.XP_005651022.1	0	929	KOG2171@1|root,KOG2171@2759|Eukaryota,37KUA@33090|Viridiplantae,34HDN@3041|Chlorophyta	3041|Chlorophyta	UY	HEAT repeats	-	-	-	ko:K20222	-	-	-	-	ko00000,ko03009	1.I.1	-	-	HEAT,HEAT_2,HEAT_EZ,IFRD
203	unitig_0_quiver	mRNA	491107	491826	-	MHACOO_000193-T1	OG0000684	TRUE	FALSE	TRUE	248742.XP_005651557.1	1.28E-41	147	COG0335@1|root,KOG1698@2759|Eukaryota,37UAF@33090|Viridiplantae,34IFC@3041|Chlorophyta	3041|Chlorophyta	J	ribosomal protein L19	-	-	-	ko:K02884	ko03010,map03010	M00178	-	-	br01610,ko00000,ko00001,ko00002,ko03011	-	-	-	Ribosomal_L19
204	unitig_0_quiver	mRNA	491913	495256	-	MHACOO_000194-T1	OG0000054	TRUE	FALSE	TRUE	554065.XP_005847880.1	1.52E-194	589	COG0661@1|root,KOG1235@2759|Eukaryota,37JDI@33090|Viridiplantae,34KDG@3041|Chlorophyta	3041|Chlorophyta	S	ABC1 family	-	-	-	ko:K08869	-	-	-	-	ko00000,ko01001	-	-	-	ABC1
205	unitig_0_quiver	mRNA	495314	496665	+	MHACOO_000195-T1	OG0016337	FALSE	FALSE	FALSE	NA	NA	NA	NA	NA	NA	NA	NA	NA	NA	NA	NA	NA	NA	NA	NA	NA	NA	NA	NA
206	unitig_0_quiver	mRNA	495314	496665	+	MHACOO_000195-T2					NA	NA	NA	NA	NA	NA	NA	NA	NA	NA	NA	NA	NA	NA	NA	NA	NA	NA	NA	NA
207	unitig_0_quiver	mRNA	496664	497347	-	MHACOO_000196-T1	OG0004584	FALSE	FALSE	FALSE	157072.XP_008879143.1	1.34E-14	73.9	KOG3377@1|root,KOG3377@2759|Eukaryota	2759|Eukaryota	S	Eukaryotic protein of unknown function (DUF842)	FAM136A	GO:0005575,GO:0005622,GO:0005623,GO:0005737,GO:0044424,GO:0044464	-	-	-	-	-	-	-	-	-	-	DUF842
208	unitig_0_quiver	mRNA	497339	499172	+	MHACOO_000197-T1	OG0001285	FALSE	FALSE	FALSE	37682.EMT32349	3.05E-15	84	28IF7@1|root,2QQS1@2759|Eukaryota,37R0T@33090|Viridiplantae,3GAPJ@35493|Streptophyta,3KM00@4447|Liliopsida,3IGEB@38820|Poales	35493|Streptophyta	F	Kinase that can phosphorylate various inositol polyphosphate such as Ins(3,4,5,6)P4 or Ins(1,3,4)P3	-	GO:0000003,GO:0000166,GO:0000825,GO:0003006,GO:0003674,GO:0003824,GO:0005488,GO:0005524,GO:0006066,GO:0006793,GO:0006796,GO:0007275,GO:0008144,GO:0008150,GO:0008152,GO:0009058,GO:0009791,GO:0009987,GO:0010154,GO:0010264,GO:0016301,GO:0016310,GO:0016311,GO:0016740,GO:0016772,GO:0016773,GO:0016787,GO:0016788,GO:0016791,GO:0017076,GO:0017144,GO:0019637,GO:0019751,GO:0022414,GO:0030554,GO:0032501,GO:…	2.7.1.134,2.7.1.159	ko:K00913	ko00562,ko01100,ko04070,map00562,map01100,map04070	M00132	R03428,R03429,R03479	RC00002,RC00078	ko00000,ko00001,ko00002,ko01000	-	-	-	Ins134_P3_kin
209	unitig_0_quiver	mRNA	499284	500698	-	MHACOO_000198-T1	OG0000179	TRUE	TRUE	FALSE	1519464.HY22_12225	1.49E-07	60.8	COG5239@1|root,COG5239@2|Bacteria	2|Bacteria	L	Endonuclease/Exonuclease/phosphatase family	-	-	-	-	-	-	-	-	-	-	-	-	Endonuclease_1,Exo_endo_phos
210	unitig_0_quiver	mRNA	500943	503197	-	MHACOO_000199-T1	OG0000935	TRUE	FALSE	TRUE	248742.XP_005651040.1	3.98E-125	390	COG0750@1|root,2QUAP@2759|Eukaryota,37JF0@33090|Viridiplantae,34GZ5@3041|Chlorophyta	3041|Chlorophyta	M	zinc metalloprotease EGY1, chloroplastic	-	-	-	-	-	-	-	-	-	-	-	-	-
211	unitig_0_quiver	mRNA	503328	505320	-	MHACOO_000200-T1	OG0002759	TRUE	FALSE	TRUE	248742.XP_005651041.1	1.70E-101	323	COG0316@1|root,KOG1119@2759|Eukaryota,37N10@33090|Viridiplantae,34GXT@3041|Chlorophyta	3041|Chlorophyta	CU	protein At5g03900, chloroplastic-like	-	-	-	-	-	-	-	-	-	-	-	-	-
212	unitig_0_quiver	mRNA	505381	506429	+	MHACOO_000201-T1	OG0002927	FALSE	FALSE	FALSE	3055.EDP00638	6.20E-63	206	COG0135@1|root,KOG4202@2759|Eukaryota,37KQ9@33090|Viridiplantae,34I1Y@3041|Chlorophyta	3041|Chlorophyta	E	N-(5'phosphoribosyl)anthranilate (PRA) isomerase	-	-	5.3.1.24	ko:K01817	ko00400,ko01100,ko01110,ko01130,ko01230,map00400,map01100,map01110,map01130,map01230	M00023	R03509	RC00945	ko00000,ko00001,ko00002,ko01000	-	-	iRC1080.CRv4_Au5_s12_g3447_t1	PRAI
213	unitig_0_quiver	mRNA	506502	509749	+	MHACOO_000202-T1	OG0002216	TRUE	TRUE	FALSE	3067.XP_002952357.1	1.59E-132	410	COG1161@1|root,KOG1424@2759|Eukaryota,37MWC@33090|Viridiplantae,34JE5@3041|Chlorophyta	3041|Chlorophyta	S	50S ribosome-binding GTPase	-	-	-	ko:K14539	ko03008,map03008	-	-	-	ko00000,ko00001,ko01000,ko03009	-	-	-	MMR_HSR1
214	unitig_0_quiver	mRNA	509005	512036	-	MHACOO_000203-T1	OG0000630	FALSE	FALSE	FALSE	248742.XP_005651037.1	4.22E-97	315	COG1621@1|root,KOG0228@2759|Eukaryota,37QH4@33090|Viridiplantae,34K9N@3041|Chlorophyta	3041|Chlorophyta	G	Glycosyl hydrolases family 32	-	-	-	-	-	-	-	-	-	-	-	-	Glyco_hydro_32N
215	unitig_0_quiver	mRNA	512285	515268	-	MHACOO_000204-T1	OG0000029	FALSE	FALSE	FALSE	NA	NA	NA	NA	NA	NA	NA	NA	NA	NA	NA	NA	NA	NA	NA	NA	NA	NA	NA	NA
216	unitig_0_quiver	mRNA	515481	517039	+	MHACOO_000205-T1	OG0003647	FALSE	FALSE	FALSE	248742.XP_005650929.1	3.83E-88	277	COG0526@1|root,KOG0907@2759|Eukaryota,37K1Y@33090|Viridiplantae,34HXY@3041|Chlorophyta	3041|Chlorophyta	O	Thioredoxin-like protein CDSP32	-	-	-	-	-	-	-	-	-	-	-	-	Thioredoxin
217	unitig_0_quiver	mRNA	517072	518764	-	MHACOO_000206-T1	OG0001945	TRUE	TRUE	FALSE	3075.A0A087SDT0	1.16E-245	687	COG0114@1|root,KOG1317@2759|Eukaryota,37IIH@33090|Viridiplantae,34H8M@3041|Chlorophyta	3041|Chlorophyta	C	fumarate hydratase	-	-	4.2.1.2	ko:K01679	ko00020,ko00620,ko00720,ko01100,ko01110,ko01120,ko01130,ko01200,ko04934,ko05200,ko05211,map00020,map00620,map00720,map01100,map01110,map01120,map01130,map01200,map04934,map05200,map05211	M00009,M00011,M00173,M00376	R01082	RC00443	ko00000,ko00001,ko00002,ko01000	-	-	-	FumaraseC_C,Lyase_1
218	unitig_0_quiver	mRNA	518961	520357	-	MHACOO_000207-T1	OG0002890	FALSE	FALSE	FALSE	3067.XP_002950409.1	3.56E-10	65.1	KOG3410@1|root,KOG3410@2759|Eukaryota,37UR7@33090|Viridiplantae,34NJM@3041|Chlorophyta	3041|Chlorophyta	S	FAM32A-like	-	-	-	ko:K13120	-	-	-	-	ko00000,ko03041	-	-	-	DUF1754
219	unitig_0_quiver	mRNA	519781	521232	+	MHACOO_000208-T1	OG0001983	TRUE	TRUE	FALSE	3218.PP1S15_29V6.1	1.28E-86	256	COG0184@1|root,KOG0400@2759|Eukaryota,37TYW@33090|Viridiplantae,3GBY4@35493|Streptophyta	35493|Streptophyta	J	Belongs to the universal ribosomal protein uS15 family	-	GO:0000278,GO:0000281,GO:0000902,GO:0000904,GO:0000910,GO:0000911,GO:0003674,GO:0003676,GO:0003723,GO:0003735,GO:0005198,GO:0005488,GO:0005575,GO:0005618,GO:0005622,GO:0005623,GO:0005634,GO:0005730,GO:0005737,GO:0005783,GO:0005829,GO:0005840,GO:0006412,GO:0006518,GO:0006807,GO:0007049,GO:0007275,GO:0008150,GO:0008152,GO:0009058,GO:0009059,GO:0009507,GO:0009536,GO:0009653,GO:0009888,GO:0009965,GO:…	-	ko:K02953	ko03010,map03010	M00177	-	-	br01610,ko00000,ko00001,ko00002,ko03011	-	-	-	Ribosomal_S13_N,Ribosomal_S15
220	unitig_0_quiver	mRNA	521440	522635	-	MHACOO_000209-T1	OG0001249	FALSE	FALSE	FALSE	554065.XP_005850586.1	8.68E-76	242	COG2239@1|root,2S0JS@2759|Eukaryota,37V14@33090|Viridiplantae,34HU3@3041|Chlorophyta	3041|Chlorophyta	P	Divalent cation transporter	-	-	-	-	-	-	-	-	-	-	-	-	MgtE
221	unitig_0_quiver	mRNA	522737	524755	+	MHACOO_000210-T1	OG0001989	TRUE	TRUE	FALSE	248742.XP_005650935.1	3.99E-178	521	KOG1272@1|root,KOG1272@2759|Eukaryota,37I46@33090|Viridiplantae,34HB3@3041|Chlorophyta	3041|Chlorophyta	A	BING4CT (NUC141) domain	-	-	-	ko:K14768	-	-	-	-	ko00000,ko03009	-	-	-	BING4CT,WD40
222	unitig_0_quiver	mRNA	524877	526325	+	MHACOO_000211-T1	OG0003750	FALSE	FALSE	FALSE	554065.XP_005850866.1	4.92E-122	371	COG0042@1|root,KOG2333@2759|Eukaryota,37YV0@33090|Viridiplantae,34K64@3041|Chlorophyta	3041|Chlorophyta	J	Catalyzes the synthesis of dihydrouridine, a modified base found in the D-loop of most tRNAs	-	-	1.3.1.89	ko:K05544	-	-	-	-	ko00000,ko01000,ko03016	-	-	-	Dus
223	unitig_0_quiver	mRNA	526426	529329	+	MHACOO_000212-T1					NA	NA	NA	NA	NA	NA	NA	NA	NA	NA	NA	NA	NA	NA	NA	NA	NA	NA	NA	NA
224	unitig_0_quiver	mRNA	529362	531495	-	MHACOO_000213-T1					NA	NA	NA	NA	NA	NA	NA	NA	NA	NA	NA	NA	NA	NA	NA	NA	NA	NA	NA	NA
225	unitig_0_quiver	mRNA	531854	532940	-	MHACOO_000214-T1					NA	NA	NA	NA	NA	NA	NA	NA	NA	NA	NA	NA	NA	NA	NA	NA	NA	NA	NA	NA
226	unitig_0_quiver	mRNA	533274	535698	+	MHACOO_000215-T1	OG0001468	TRUE	TRUE	FALSE	NA	NA	NA	NA	NA	NA	NA	NA	NA	NA	NA	NA	NA	NA	NA	NA	NA	NA	NA	NA
227	unitig_0_quiver	mRNA	535828	536982	+	MHACOO_000216-T1	OG0004443	FALSE	FALSE	FALSE	554065.XP_005850812.1	4.62E-142	412	COG2226@1|root,KOG1540@2759|Eukaryota,37KK0@33090|Viridiplantae,34K54@3041|Chlorophyta	3041|Chlorophyta	H	Methyltransferase domain	-	-	2.1.1.295	ko:K12502	ko00130,ko01100,ko01110,map00130,map01100,map01110	M00112	R07501,R10709,R10710	RC00003,RC01662	ko00000,ko00001,ko00002,ko01000	-	-	-	Methyltransf_11
228	unitig_0_quiver	mRNA	537267	538955	+	MHACOO_000217-T1					NA	NA	NA	NA	NA	NA	NA	NA	NA	NA	NA	NA	NA	NA	NA	NA	NA	NA	NA	NA
229	unitig_0_quiver	mRNA	539086	542258	+	MHACOO_000218-T1	OG0001763	TRUE	TRUE	FALSE	248742.XP_005650942.1	6.52E-156	468	COG5163@1|root,KOG2481@2759|Eukaryota,37RNT@33090|Viridiplantae,34HHF@3041|Chlorophyta	3041|Chlorophyta	A	Required for maturation of ribosomal RNAs and formation of the large ribosomal subunit	-	GO:0000463,GO:0000470,GO:0003674,GO:0003676,GO:0003723,GO:0005488,GO:0005575,GO:0005622,GO:0005623,GO:0005634,GO:0005730,GO:0006139,GO:0006364,GO:0006396,GO:0006725,GO:0006807,GO:0008150,GO:0008152,GO:0009987,GO:0010467,GO:0016070,GO:0016072,GO:0022613,GO:0030684,GO:0030686,GO:0031974,GO:0031981,GO:0032991,GO:0034470,GO:0034641,GO:0034660,GO:0042254,GO:0042273,GO:0043170,GO:0043226,GO:0043227,GO:…	-	ko:K14843	-	-	-	-	ko00000,ko03009	-	-	-	BRCT_2,Pescadillo_N
230	unitig_0_quiver	mRNA	543365	545085	+	MHACOO_000219-T1	OG0005382	FALSE	FALSE	FALSE	88036.EFJ26484	2.02E-08	62.4	COG4735@1|root,2QT28@2759|Eukaryota,37JUT@33090|Viridiplantae,3GA6G@35493|Streptophyta	35493|Streptophyta	-	-	-	-	-	-	-	-	-	-	-	-	-	-	-
231	unitig_0_quiver	mRNA	543365	545085	+	MHACOO_000219-T2					248742.XP_005650989.1	1.89E-37	146	COG4735@1|root,2QT28@2759|Eukaryota,37JUT@33090|Viridiplantae	33090|Viridiplantae	-	-	-	-	-	-	-	-	-	-	-	-	-	-	-
232	unitig_0_quiver	mRNA	544696	545906	-	MHACOO_000220-T1	OG0001675	TRUE	TRUE	FALSE	248742.XP_005645848.1	1.27E-39	136	COG0236@1|root,KOG1748@2759|Eukaryota,37VI6@33090|Viridiplantae,34MG8@3041|Chlorophyta	3041|Chlorophyta	I	Carrier of the growing fatty acid chain in fatty acid biosynthesis	-	-	-	ko:K03955	ko00190,ko01100,ko04714,ko04723,ko04932,ko05010,ko05012,ko05016,map00190,map01100,map04714,map04723,map04932,map05010,map05012,map05016	M00146	-	-	ko00000,ko00001,ko00002	3.D.1.6	-	-	PP-binding
233	unitig_0_quiver	mRNA	546005	546780	-	MHACOO_000221-T1	OG0000727	FALSE	FALSE	FALSE	NA	NA	NA	NA	NA	NA	NA	NA	NA	NA	NA	NA	NA	NA	NA	NA	NA	NA	NA	NA
234	unitig_0_quiver	mRNA	547084	548537	-	MHACOO_000222-T1	OG0001706	TRUE	TRUE	FALSE	248742.XP_005650986.1	3.29E-141	406	COG1889@1|root,KOG1596@2759|Eukaryota,37IFF@33090|Viridiplantae,34J7Q@3041|Chlorophyta	3041|Chlorophyta	A	Fibrillarin	-	-	-	ko:K14563	ko03008,map03008	-	-	-	ko00000,ko00001,ko01000,ko03009	-	-	-	Fibrillarin
235	unitig_0_quiver	mRNA	548898	550438	-	MHACOO_000223-T1	OG0000149	FALSE	FALSE	FALSE	28532.XP_010559311.1	6.67E-87	271	KOG0758@1|root,KOG0758@2759|Eukaryota,37Q5S@33090|Viridiplantae,3G8K5@35493|Streptophyta,3HPAN@3699|Brassicales	35493|Streptophyta	C	Belongs to the mitochondrial carrier (TC 2.A.29) family	-	GO:0000064,GO:0003333,GO:0003674,GO:0005215,GO:0005342,GO:0005575,GO:0005622,GO:0005623,GO:0005737,GO:0005739,GO:0005740,GO:0005743,GO:0006810,GO:0006811,GO:0006812,GO:0006820,GO:0006839,GO:0006855,GO:0006865,GO:0008150,GO:0008324,GO:0008509,GO:0008514,GO:0009507,GO:0009536,GO:0015075,GO:0015171,GO:0015179,GO:0015238,GO:0015318,GO:0015711,GO:0015807,GO:0015822,GO:0015849,GO:0015893,GO:0016020,GO:…	-	ko:K15109	ko04714,map04714	-	-	-	ko00000,ko00001,ko02000	2.A.29.8	-	-	Mito_carr
236	unitig_0_quiver	mRNA	550582	551447	-	MHACOO_000224-T1	OG0004661	FALSE	FALSE	FALSE	NA	NA	NA	NA	NA	NA	NA	NA	NA	NA	NA	NA	NA	NA	NA	NA	NA	NA	NA	NA
237	unitig_0_quiver	mRNA	551533	554297	+	MHACOO_000225-T1	OG0002285	FALSE	FALSE	FALSE	NA	NA	NA	NA	NA	NA	NA	NA	NA	NA	NA	NA	NA	NA	NA	NA	NA	NA	NA	NA
238	unitig_0_quiver	mRNA	554342	555831	+	MHACOO_000226-T1	OG0005065	FALSE	FALSE	FALSE	3055.EDP09706	1.90E-124	374	COG0388@1|root,KOG0808@2759|Eukaryota,37MZR@33090|Viridiplantae,34H28@3041|Chlorophyta	3041|Chlorophyta	E	Carbon-nitrogen hydrolase	-	-	3.5.1.6	ko:K01431	ko00240,ko00410,ko00770,ko00983,ko01100,map00240,map00410,map00770,map00983,map01100	M00046	R00905,R04666,R08228	RC00096	ko00000,ko00001,ko00002,ko01000	-	-	-	CN_hydrolase
239	unitig_0_quiver	mRNA	555940	556689	-	MHACOO_000227-T1	OG0000127	FALSE	FALSE	FALSE	70448.A0A090N311	8.81E-16	82.8	COG0468@1|root,KOG1564@2759|Eukaryota,37IXV@33090|Viridiplantae,34MNX@3041|Chlorophyta	3041|Chlorophyta	L	Rad51	-	-	-	ko:K10880	ko03440,map03440	-	-	-	ko00000,ko00001,ko03400	-	-	-	Rad51
240	unitig_0_quiver	mRNA	557696	561790	+	MHACOO_000228-T1	OG0000319	FALSE	FALSE	FALSE	NA	NA	NA	NA	NA	NA	NA	NA	NA	NA	NA	NA	NA	NA	NA	NA	NA	NA	NA	NA
241	unitig_0_quiver	mRNA	561825	562822	-	MHACOO_000229-T1	OG0015394	FALSE	FALSE	FALSE	NA	NA	NA	NA	NA	NA	NA	NA	NA	NA	NA	NA	NA	NA	NA	NA	NA	NA	NA	NA
242	unitig_0_quiver	mRNA	562976	563463	+	MHACOO_000230-T1	OG0012329	FALSE	FALSE	FALSE	NA	NA	NA	NA	NA	NA	NA	NA	NA	NA	NA	NA	NA	NA	NA	NA	NA	NA	NA	NA
243	unitig_0_quiver	mRNA	563608	565877	-	MHACOO_000231-T1	OG0001530	TRUE	TRUE	FALSE	3067.XP_002951603.1	8.73E-219	616	COG0141@1|root,KOG2697@2759|Eukaryota,37Q6A@33090|Viridiplantae,34JY6@3041|Chlorophyta	3041|Chlorophyta	E	Catalyzes the sequential NAD-dependent oxidations of L- histidinol to L-histidinaldehyde and then to L-histidine	-	-	1.1.1.23	ko:K00013	ko00340,ko01100,ko01110,ko01230,map00340,map01100,map01110,map01230	M00026	R01158,R01163,R03012	RC00099,RC00242,RC00463	ko00000,ko00001,ko00002,ko01000	-	-	-	Histidinol_dh
244	unitig_0_quiver	mRNA	565471	568075	+	MHACOO_000232-T1	OG0003052	FALSE	FALSE	FALSE	NA	NA	NA	NA	NA	NA	NA	NA	NA	NA	NA	NA	NA	NA	NA	NA	NA	NA	NA	NA
245	unitig_0_quiver	mRNA	568099	570560	-	MHACOO_000233-T1	OG0000298	TRUE	TRUE	FALSE	248742.XP_005651223.1	1.07E-248	715	COG0475@1|root,KOG1650@2759|Eukaryota,37J86@33090|Viridiplantae,34K6E@3041|Chlorophyta	3041|Chlorophyta	P	Sodium/hydrogen exchanger family	-	-	-	-	-	-	-	-	-	-	-	-	Na_H_Exchanger,TrkA_N
246	unitig_0_quiver	mRNA	570906	572143	+	MHACOO_000234-T1	OG0004448	FALSE	FALSE	FALSE	3067.XP_002955803.1	1.51E-71	223	COG1791@1|root,KOG2107@2759|Eukaryota,37MD0@33090|Viridiplantae,34KQ1@3041|Chlorophyta	3041|Chlorophyta	E	Catalyzes the formation of formate and 2-keto-4- methylthiobutyrate (KMTB) from 1,2-dihydroxy-3-keto-5- methylthiopentene (DHK-MTPene)	-	-	1.13.11.53,1.13.11.54	ko:K08967	ko00270,ko01100,map00270,map01100	M00034	R07363,R07364	RC01866,RC02018,RC02118	ko00000,ko00001,ko00002,ko01000	-	-	-	ARD
247	unitig_0_quiver	mRNA	572123	574036	-	MHACOO_000235-T1	OG0000992	FALSE	FALSE	FALSE	296587.XP_002508169.1	5.03E-135	413	KOG2183@1|root,KOG2183@2759|Eukaryota,37ISA@33090|Viridiplantae,34JJ4@3041|Chlorophyta	3041|Chlorophyta	O	Serine carboxypeptidase S28	-	-	3.4.16.2	ko:K01285	ko04614,ko04974,map04614,map04974	-	-	-	ko00000,ko00001,ko01000,ko01002	-	-	-	Peptidase_S28
248	unitig_0_quiver	mRNA	574080	575392	+	MHACOO_000236-T1	OG0002778	FALSE	FALSE	FALSE	554065.XP_005852185.1	1.59E-69	230	KOG1039@1|root,KOG1039@2759|Eukaryota,37HPV@33090|Viridiplantae,34HUY@3041|Chlorophyta	3041|Chlorophyta	O	Zinc finger, C3HC4 type (RING finger)	-	-	2.3.2.27	ko:K15687	-	-	-	-	ko00000,ko01000,ko04121	-	-	-	zf-C3HC4,zf-CCCH,zf-CCCH_2
249	unitig_0_quiver	mRNA	575548	576177	-	MHACOO_000237-T1	OG0000869	TRUE	TRUE	FALSE	3055.EDP08868	2.25E-64	205	COG0237@1|root,KOG3220@2759|Eukaryota,37ZWZ@33090|Viridiplantae,34KYS@3041|Chlorophyta	3041|Chlorophyta	H	Dephospho-CoA kinase	-	-	2.7.1.24	ko:K00859	ko00770,ko01100,map00770,map01100	M00120	R00130	RC00002,RC00078	ko00000,ko00001,ko00002,ko01000	-	-	-	CoaE
250	unitig_0_quiver	mRNA	576498	580699	+	MHACOO_000239-T1	OG0000145	TRUE	TRUE	FALSE	3075.A0A087SQY4	1.94E-51	207	COG0249@1|root,KOG0217@2759|Eukaryota,37J1Q@33090|Viridiplantae,34J0Q@3041|Chlorophyta	3041|Chlorophyta	L	DNA-binding domain of DNA mismatch repair MUTS family	-	-	-	ko:K08737	ko01524,ko03430,ko05200,ko05210,map01524,map03430,map05200,map05210	M00295	-	-	ko00000,ko00001,ko00002,ko03400	-	-	-	MutS_I,MutS_II,MutS_III,MutS_IV,MutS_V
251	unitig_0_quiver	mRNA	576590	577006	-	MHACOO_000238-T1					NA	NA	NA	NA	NA	NA	NA	NA	NA	NA	NA	NA	NA	NA	NA	NA	NA	NA	NA	NA
252	unitig_0_quiver	mRNA	580707	582421	-	MHACOO_000240-T1	OG0006482	FALSE	FALSE	FALSE	365046.Rta_20460	7.01E-76	253	COG2312@1|root,COG2312@2|Bacteria,1MU2S@1224|Proteobacteria,2VHVE@28216|Betaproteobacteria,4ACY4@80864|Comamonadaceae	28216|Betaproteobacteria	S	Erythromycin esterase	-	-	-	-	-	-	-	-	-	-	-	-	Erythro_esteras
253	unitig_0_quiver	mRNA	582644	583306	-	MHACOO_000241-T1	OG0006713	FALSE	FALSE	FALSE	554065.XP_005844256.1	2.77E-25	99.4	KOG2271@1|root,KOG2271@2759|Eukaryota,37VAD@33090|Viridiplantae	33090|Viridiplantae	UY	Allows the formation of correctly charged Gln-tRNA(Gln) through the transamidation of misacylated Glu-tRNA(Gln) in chloroplasts and mitochondria. The reaction takes place in the presence of glutamine and ATP through an activated gamma-phospho- Glu-tRNA(Gln)	GATC	-	6.3.5.6,6.3.5.7	ko:K02435	ko00970,ko01100,map00970,map01100	-	R03905,R04212	RC00010	ko00000,ko00001,ko01000,ko03029	-	-	-	Glu-tRNAGln
254	unitig_0_quiver	mRNA	587302	588339	-	MHACOO_000242-T1	OG0003419	FALSE	FALSE	FALSE	3067.XP_002956489.1	3.94E-82	257	COG0647@1|root,2QU6A@2759|Eukaryota,37RY9@33090|Viridiplantae,34K2A@3041|Chlorophyta	3041|Chlorophyta	G	Haloacid dehalogenase-like hydrolase	-	-	-	-	-	-	-	-	-	-	-	-	Hydrolase_6,Hydrolase_like
255	unitig_0_quiver	mRNA	588428	589553	+	MHACOO_000243-T1	OG0002064	TRUE	TRUE	FALSE	248742.XP_005651231.1	2.31E-61	199	COG5033@1|root,KOG3149@2759|Eukaryota,37QWH@33090|Viridiplantae,34KT4@3041|Chlorophyta	3041|Chlorophyta	K	YEATS family	-	-	-	ko:K11341	-	-	-	-	ko00000,ko03036	-	-	-	YEATS
256	unitig_0_quiver	mRNA	589581	599460	+	MHACOO_000245-T1	OG0001298	TRUE	TRUE	FALSE	248742.XP_005650078.1	0	3957	COG5178@1|root,KOG1795@2759|Eukaryota,37M6Q@33090|Viridiplantae,34GTW@3041|Chlorophyta	3041|Chlorophyta	A	PRO8NT (NUC069), PrP8 N-terminal domain	-	-	-	ko:K12856	ko03040,map03040	M00354,M00355	-	-	ko00000,ko00001,ko00002,ko03041	-	-	-	JAB,PRO8NT,PROCN,PROCT,PRP8_domainIV,RRM_4,U5_2-snRNA_bdg,U6-snRNA_bdg
257	unitig_0_quiver	mRNA	589614	590060	-	MHACOO_000244-T1	OG0004338	FALSE	FALSE	FALSE	3218.PP1S408_12V6.1	1.08E-33	124	COG1324@1|root,KOG3338@2759|Eukaryota,37Q9K@33090|Viridiplantae,3GBI0@35493|Streptophyta	35493|Streptophyta	P	Protein CutA chloroplastic	-	GO:0003674,GO:0005488,GO:0005507,GO:0005575,GO:0005622,GO:0005623,GO:0005737,GO:0008150,GO:0009507,GO:0009536,GO:0009987,GO:0016043,GO:0022607,GO:0043167,GO:0043169,GO:0043226,GO:0043227,GO:0043229,GO:0043231,GO:0043933,GO:0044085,GO:0044424,GO:0044444,GO:0044464,GO:0046872,GO:0046914,GO:0051259,GO:0051260,GO:0065003,GO:0070206,GO:0070207,GO:0071840	-	ko:K03926	-	-	-	-	ko00000	-	-	-	CutA1
258	unitig_0_quiver	mRNA	598981	603126	-	MHACOO_000246-T1	OG0000530	TRUE	TRUE	FALSE	248742.XP_005651232.1	6.51E-204	625	COG2217@1|root,KOG0207@2759|Eukaryota,37HKS@33090|Viridiplantae,34JKK@3041|Chlorophyta	3041|Chlorophyta	P	Heavy-metal-associated domain	-	-	3.6.3.54	ko:K17686	ko01524,ko04016,map01524,map04016	-	R00086	RC00002	ko00000,ko00001,ko01000	3.A.3.5	-	-	E1-E2_ATPase,HMA,Hydrolase
259	unitig_0_quiver	mRNA	603259	605998	+	MHACOO_000247-T1	OG0000893	FALSE	FALSE	FALSE	248742.XP_005651233.1	3.72E-85	278	KOG1729@1|root,KOG1729@2759|Eukaryota,37WZK@33090|Viridiplantae,34IFQ@3041|Chlorophyta	3041|Chlorophyta	S	Pleckstrin homology domain.	-	-	-	-	-	-	-	-	-	-	-	-	PH,WW
260	unitig_0_quiver	mRNA	605119	607106	+	MHACOO_000248-T1	OG0000358	TRUE	TRUE	FALSE	886293.Sinac_5938	2.93E-28	126	COG0617@1|root,COG2844@1|root,COG0617@2|Bacteria,COG2844@2|Bacteria,2IXYM@203682|Planctomycetes	203682|Planctomycetes	H	tRNA nucleotidyltransferase poly(A) polymerase	papS	-	2.7.7.19,2.7.7.72	ko:K00970,ko:K00974	ko03013,ko03018,map03013,map03018	-	R09382,R09383,R09384,R09386	RC00078	ko00000,ko00001,ko01000,ko03016,ko03019	-	-	-	HD,PolyA_pol,PolyA_pol_RNAbd,tRNA_NucTran2_2
261	unitig_0_quiver	mRNA	607188	612015	+	MHACOO_000249-T1	OG0005306	FALSE	FALSE	FALSE	NA	NA	NA	NA	NA	NA	NA	NA	NA	NA	NA	NA	NA	NA	NA	NA	NA	NA	NA	NA
262	unitig_0_quiver	mRNA	612071	615516	+	MHACOO_000250-T1	OG0000278	TRUE	TRUE	FALSE	248742.XP_005651236.1	0	1010	COG0058@1|root,KOG2099@2759|Eukaryota,37R36@33090|Viridiplantae,34IZS@3041|Chlorophyta	3041|Chlorophyta	G	Phosphorylase is an important allosteric enzyme in carbohydrate metabolism. Enzymes from different sources differ in their regulatory mechanisms and in their natural substrates. However, all known phosphorylases share catalytic and structural properties	PHO2	-	2.4.1.1	ko:K00688	ko00500,ko01100,ko01110,ko02026,ko04217,ko04910,ko04922,ko04931,map00500,map01100,map01110,map02026,map04217,map04910,map04922,map04931	-	R02111	-	ko00000,ko00001,ko01000	-	GT35	iRC1080.CRv4_Au5_s7_g14176_t1	Phosphorylase
263	unitig_0_quiver	mRNA	615698	618827	-	MHACOO_000251-T1	OG0006138	FALSE	FALSE	FALSE	NA	NA	NA	NA	NA	NA	NA	NA	NA	NA	NA	NA	NA	NA	NA	NA	NA	NA	NA	NA
264	unitig_0_quiver	mRNA	619181	620770	+	MHACOO_000252-T1	OG0001236	TRUE	TRUE	FALSE	3075.A0A087SLS3	8.72E-70	233	COG2520@1|root,KOG2078@2759|Eukaryota,37SDP@33090|Viridiplantae,34JG1@3041|Chlorophyta	3041|Chlorophyta	A	Specifically methylates the N1 position of guanosine-37 in various cytoplasmic and mitochondrial tRNAs. Methylation is not dependent on the nature of the nucleoside 5' of the target nucleoside. This is the first step in the biosynthesis of wybutosine (yW), a modified base adjacent to the anticodon of tRNAs and required for accurate decoding	-	-	2.1.1.228	ko:K15429	-	-	R00597	RC00003,RC00334	ko00000,ko01000,ko03016	-	-	-	Met_10
265	unitig_0_quiver	mRNA	620928	621688	-	MHACOO_000253-T1	OG0016338	FALSE	FALSE	FALSE	NA	NA	NA	NA	NA	NA	NA	NA	NA	NA	NA	NA	NA	NA	NA	NA	NA	NA	NA	NA
266	unitig_0_quiver	mRNA	620928	621688	-	MHACOO_000253-T2					NA	NA	NA	NA	NA	NA	NA	NA	NA	NA	NA	NA	NA	NA	NA	NA	NA	NA	NA	NA
267	unitig_0_quiver	mRNA	621688	624798	+	MHACOO_000254-T1	OG0002413	FALSE	FALSE	FALSE	248742.XP_005651248.1	9.95E-286	802	COG1389@1|root,2QQC0@2759|Eukaryota,37QC4@33090|Viridiplantae,34H2J@3041|Chlorophyta	3041|Chlorophyta	B	Component of the DNA topoisomerase VI involved in chromatin organization and progression of endoreduplication cycles. Relaxes both positive and negative superturns and exhibits a strong decatenase activity. The B subunit binds ATP	TOP6B	-	5.99.1.3	ko:K03167	-	-	-	-	ko00000,ko01000,ko03032	-	-	-	HATPase_c_3,Topo-VIb_trans
268	unitig_0_quiver	mRNA	621688	624798	+	MHACOO_000254-T2					3067.XP_002952053.1	6.26E-279	788	COG1389@1|root,2QQC0@2759|Eukaryota,37QC4@33090|Viridiplantae,34H2J@3041|Chlorophyta	3041|Chlorophyta	B	Component of the DNA topoisomerase VI involved in chromatin organization and progression of endoreduplication cycles. Relaxes both positive and negative superturns and exhibits a strong decatenase activity. The B subunit binds ATP	TOP6B	-	5.99.1.3	ko:K03167	-	-	-	-	ko00000,ko01000,ko03032	-	-	-	HATPase_c_3,Topo-VIb_trans
269	unitig_0_quiver	mRNA	624930	627078	-	MHACOO_000255-T1	OG0016339	FALSE	FALSE	FALSE	NA	NA	NA	NA	NA	NA	NA	NA	NA	NA	NA	NA	NA	NA	NA	NA	NA	NA	NA	NA
270	unitig_0_quiver	mRNA	627233	629033	-	MHACOO_000256-T1					NA	NA	NA	NA	NA	NA	NA	NA	NA	NA	NA	NA	NA	NA	NA	NA	NA	NA	NA	NA
271	unitig_0_quiver	mRNA	629153	630177	+	MHACOO_000257-T1					NA	NA	NA	NA	NA	NA	NA	NA	NA	NA	NA	NA	NA	NA	NA	NA	NA	NA	NA	NA
272	unitig_0_quiver	mRNA	630213	631780	-	MHACOO_000258-T1	OG0001946	TRUE	TRUE	FALSE	3075.A0A087SRP0	6.47E-66	220	COG5225@1|root,KOG1765@2759|Eukaryota,37MW7@33090|Viridiplantae,34HV3@3041|Chlorophyta	3041|Chlorophyta	J	Involved in ribosomal large subunit assembly	-	-	-	ko:K14852	-	-	-	-	ko00000,ko03009	-	-	-	RRS1
273	unitig_0_quiver	mRNA	631808	633268	+	MHACOO_000259-T1	OG0000820	TRUE	TRUE	FALSE	NA	NA	NA	NA	NA	NA	NA	NA	NA	NA	NA	NA	NA	NA	NA	NA	NA	NA	NA	NA
274	unitig_0_quiver	mRNA	633301	634572	-	MHACOO_000260-T1	OG0004542	FALSE	FALSE	FALSE	NA	NA	NA	NA	NA	NA	NA	NA	NA	NA	NA	NA	NA	NA	NA	NA	NA	NA	NA	NA
275	unitig_0_quiver	mRNA	634725	635510	+	MHACOO_000261-T1					NA	NA	NA	NA	NA	NA	NA	NA	NA	NA	NA	NA	NA	NA	NA	NA	NA	NA	NA	NA
276	unitig_0_quiver	mRNA	635528	637480	-	MHACOO_000262-T1	OG0000182	TRUE	TRUE	FALSE	218851.Aquca_045_00238.1	2.27E-20	94.4	COG0689@1|root,KOG1069@2759|Eukaryota,37RSW@33090|Viridiplantae,3GE16@35493|Streptophyta	35493|Streptophyta	J	Exosome complex exonuclease RRP46 homolog	-	GO:0000176,GO:0000177,GO:0000178,GO:0000291,GO:0000956,GO:0003674,GO:0003676,GO:0003677,GO:0003690,GO:0003723,GO:0003727,GO:0003824,GO:0004518,GO:0004536,GO:0004540,GO:0005488,GO:0005515,GO:0005575,GO:0005622,GO:0005623,GO:0005634,GO:0005730,GO:0005737,GO:0006139,GO:0006259,GO:0006364,GO:0006396,GO:0006401,GO:0006402,GO:0006725,GO:0006807,GO:0008150,GO:0008152,GO:0009056,GO:0009057,GO:0009892,GO:…	-	ko:K12590	ko03018,map03018	M00391	-	-	ko00000,ko00001,ko00002,ko03019	-	-	-	RNase_PH
277	unitig_0_quiver	mRNA	637532	639221	-	MHACOO_000264-T1	OG0003706	FALSE	FALSE	FALSE	554065.XP_005847305.1	9.85E-65	204	COG0346@1|root,KOG2944@2759|Eukaryota,37RYG@33090|Viridiplantae,34JVK@3041|Chlorophyta	3041|Chlorophyta	G	Catalyzes the conversion of hemimercaptal, formed from methylglyoxal and glutathione, to S-lactoylglutathione	-	-	4.4.1.5	ko:K01759	ko00620,map00620	-	R02530	RC00004,RC00740	ko00000,ko00001,ko01000	-	-	-	Glyoxalase
278	unitig_0_quiver	mRNA	637532	638432	+	MHACOO_000263-T1	OG0004553	FALSE	FALSE	FALSE	3075.A0A087SAU2	4.28E-48	164	28IQ0@1|root,2QR14@2759|Eukaryota,37PIH@33090|Viridiplantae,34N61@3041|Chlorophyta	3041|Chlorophyta	E	Prolyl 4-hydroxylase alpha subunit homologues.	-	-	-	-	-	-	-	-	-	-	-	-	2OG-FeII_Oxy_3
279	unitig_0_quiver	mRNA	639292	641766	-	MHACOO_000265-T1	OG0004880	FALSE	FALSE	FALSE	NA	NA	NA	NA	NA	NA	NA	NA	NA	NA	NA	NA	NA	NA	NA	NA	NA	NA	NA	NA
280	unitig_0_quiver	mRNA	641916	644275	+	MHACOO_000266-T1	OG0000759	TRUE	TRUE	FALSE	248742.XP_005651253.1	3.23E-161	468	COG0156@1|root,KOG1359@2759|Eukaryota,37PAF@33090|Viridiplantae	33090|Viridiplantae	E	2-amino-3-ketobutyrate coenzyme A ligase	-	-	2.3.1.29,2.3.1.47	ko:K00639,ko:K00652	ko00260,ko00780,ko01100,map00260,map00780,map01100	M00123,M00573,M00577	R00371,R03210,R10124	RC00004,RC00039,RC00394,RC02725	ko00000,ko00001,ko00002,ko01000,ko01007	-	-	-	Aminotran_1_2
281	unitig_0_quiver	mRNA	643534	644275	-	MHACOO_000267-T1	OG0003449	FALSE	FALSE	FALSE	242159.ABO94625	3.19E-18	87.8	COG0424@1|root,KOG1509@2759|Eukaryota,37PFH@33090|Viridiplantae,34I08@3041|Chlorophyta	3041|Chlorophyta	D	Nucleotide binding protein Maf. Maf has been implicated in inhibition of septum formation in eukaryotes, bacteria and archaea, but homologs in B.subtilis and S.cerevisiae are nonessential for cell division	MAF	-	-	ko:K06287	-	-	-	-	ko00000	-	-	-	Maf
282	unitig_0_quiver	mRNA	644435	646846	+	MHACOO_000268-T1	OG0000453	TRUE	FALSE	TRUE	3067.XP_002947372.1	1.75E-31	130	KOG0297@1|root,KOG0297@2759|Eukaryota,37JG1@33090|Viridiplantae	33090|Viridiplantae	T	E3 ubiquitin-protein ligase	-	-	2.3.2.27	ko:K10143	ko04115,ko04120,ko04712,map04115,map04120,map04712	-	-	-	ko00000,ko00001,ko01000,ko04121	-	-	-	WD40,zf-C3HC4,zf-RING_UBOX
283	unitig_0_quiver	mRNA	647130	648407	+	MHACOO_000269-T1	OG0002351	TRUE	TRUE	FALSE	36331.EPrPI00000014154	1.16E-20	102	KOG0826@1|root,KOG0826@2759|Eukaryota,1MDEK@121069|Pythiales	121069|Pythiales	O	Peroxisome assembly protein 12. Source PGD	-	-	-	-	-	-	-	-	-	-	-	-	Pex2_Pex12
284	unitig_0_quiver	mRNA	648590	650485	-	MHACOO_000270-T1	OG0001599	TRUE	TRUE	FALSE	248742.XP_005651068.1	1.32E-145	427	COG0508@1|root,KOG0559@2759|Eukaryota,37KD6@33090|Viridiplantae,34H3J@3041|Chlorophyta	3041|Chlorophyta	C	2-oxoglutarate dehydrogenase E2	-	-	2.3.1.61	ko:K00658	ko00020,ko00310,ko01100,ko01110,ko01120,ko01130,ko01200,map00020,map00310,map01100,map01110,map01120,map01130,map01200	M00009,M00011,M00032	R02570,R02571,R08549	RC00004,RC02727,RC02833	br01601,ko00000,ko00001,ko00002,ko01000	-	-	-	2-oxoacid_dh,Biotin_lipoyl
285	unitig_0_quiver	mRNA	648590	650485	-	MHACOO_000270-T2					248742.XP_005651068.1	9.78E-148	429	COG0508@1|root,KOG0559@2759|Eukaryota,37KD6@33090|Viridiplantae,34H3J@3041|Chlorophyta	3041|Chlorophyta	C	2-oxoglutarate dehydrogenase E2	-	-	2.3.1.61	ko:K00658	ko00020,ko00310,ko01100,ko01110,ko01120,ko01130,ko01200,map00020,map00310,map01100,map01110,map01120,map01130,map01200	M00009,M00011,M00032	R02570,R02571,R08549	RC00004,RC02727,RC02833	br01601,ko00000,ko00001,ko00002,ko01000	-	-	-	2-oxoacid_dh,Biotin_lipoyl
286	unitig_0_quiver	mRNA	651255	652500	-	MHACOO_000271-T1					3067.XP_002946247.1	3.43E-122	355	2BTIX@1|root,2S212@2759|Eukaryota,37YVX@33090|Viridiplantae,34JVP@3041|Chlorophyta	3041|Chlorophyta	P	The light-harvesting complex (LHC) functions as a light receptor, it captures and delivers excitation energy to photosystems with which it is closely associated	-	-	-	ko:K08910	ko00196,map00196	-	-	-	ko00000,ko00001,ko00194	-	-	-	Chloroa_b-bind
287	unitig_0_quiver	mRNA	652638	653985	+	MHACOO_000272-T1					248742.XP_005651070.1	6.45E-99	295	2CMW9@1|root,2QSBP@2759|Eukaryota,37NZ1@33090|Viridiplantae,34HUT@3041|Chlorophyta	3041|Chlorophyta	P	The light-harvesting complex (LHC) functions as a light receptor, it captures and delivers excitation energy to photosystems with which it is closely associated	LHCA4	-	-	ko:K08908,ko:K08910	ko00196,map00196	-	-	-	ko00000,ko00001,ko00194	-	-	-	Chloroa_b-bind
288	unitig_0_quiver	mRNA	654166	658852	-	MHACOO_000273-T1	OG0000051	TRUE	TRUE	FALSE	3055.EDP00495	1.89E-153	506	COG1132@1|root,KOG0055@2759|Eukaryota,37HZ5@33090|Viridiplantae,34HEB@3041|Chlorophyta	3041|Chlorophyta	Q	ABC transporter transmembrane region	-	-	3.6.3.44	ko:K05658	ko02010,ko04976,ko05206,ko05226,map02010,map04976,map05206,map05226	-	-	-	ko00000,ko00001,ko01000,ko02000,ko04090,ko04147	3.A.1.201	-	-	ABC_membrane,ABC_tran
289	unitig_0_quiver	mRNA	658996	660659	+	MHACOO_000274-T1	OG0003939	FALSE	FALSE	FALSE	248742.XP_005651561.1	1.69E-36	141	KOG2595@1|root,KOG2595@2759|Eukaryota,380RN@33090|Viridiplantae,34MA4@3041|Chlorophyta	3041|Chlorophyta	T	Rab-GTPase-TBC domain	-	-	-	ko:K20372	-	-	-	-	ko00000,ko04131	-	-	-	RabGAP-TBC
290	unitig_0_quiver	mRNA	660691	661793	-	MHACOO_000275-T1	OG0003234	FALSE	FALSE	FALSE	248742.XP_005651071.1	6.62E-58	183	2AR4E@1|root,2S2RG@2759|Eukaryota,38A3D@33090|Viridiplantae,34PF4@3041|Chlorophyta	3041|Chlorophyta	S	Belongs to the Psb28 family	-	-	-	ko:K08903	ko00195,ko01100,map00195,map01100	-	-	-	ko00000,ko00001,ko00194	-	-	-	Psb28
291	unitig_0_quiver	mRNA	661836	665009	-	MHACOO_000276-T1	OG0000016	TRUE	TRUE	FALSE	NA	NA	NA	NA	NA	NA	NA	NA	NA	NA	NA	NA	NA	NA	NA	NA	NA	NA	NA	NA
292	unitig_0_quiver	mRNA	665279	666366	+	MHACOO_000277-T1	OG0000561	TRUE	TRUE	FALSE	554065.XP_005850704.1	1.03E-111	330	COG0345@1|root,KOG3124@2759|Eukaryota,37JXA@33090|Viridiplantae,34H6M@3041|Chlorophyta	3041|Chlorophyta	E	Belongs to the pyrroline-5-carboxylate reductase family	-	-	1.5.1.2	ko:K00286	ko00330,ko01100,ko01110,ko01130,ko01230,map00330,map01100,map01110,map01130,map01230	M00015	R01248,R01251,R03291,R03293	RC00054,RC00083	ko00000,ko00001,ko00002,ko01000	-	-	-	F420_oxidored,P5CR_dimer
293	unitig_0_quiver	mRNA	666862	667842	+	MHACOO_000278-T1					NA	NA	NA	NA	NA	NA	NA	NA	NA	NA	NA	NA	NA	NA	NA	NA	NA	NA	NA	NA
294	unitig_0_quiver	mRNA	667939	670646	-	MHACOO_000279-T1	OG0000646	FALSE	FALSE	FALSE	248742.XP_005651080.1	0	889	COG0481@1|root,KOG0462@2759|Eukaryota,37K2D@33090|Viridiplantae,34JMY@3041|Chlorophyta	3041|Chlorophyta	J	Elongation factor G C-terminus	-	-	-	ko:K06207	-	-	-	-	ko00000	-	-	-	EFG_C,GTP_EFTU,GTP_EFTU_D2
295	unitig_0_quiver	mRNA	670855	671204	+	MHACOO_000280-T1	OG0007088	FALSE	FALSE	FALSE	NA	NA	NA	NA	NA	NA	NA	NA	NA	NA	NA	NA	NA	NA	NA	NA	NA	NA	NA	NA
296	unitig_0_quiver	mRNA	671325	674794	+	MHACOO_000281-T1	OG0001813	TRUE	TRUE	FALSE	3075.A0A087ST14	1.98E-86	293	COG0389@1|root,KOG2093@2759|Eukaryota,37SKB@33090|Viridiplantae,34K4B@3041|Chlorophyta	3041|Chlorophyta	L	impB/mucB/samB family C-terminal domain	-	-	-	ko:K03515	ko03460,map03460	-	-	-	ko00000,ko00001,ko01000,ko03400	-	-	-	BRCT_2,IMS,IMS_C
297	unitig_0_quiver	mRNA	674895	679722	+	MHACOO_000282-T1					NA	NA	NA	NA	NA	NA	NA	NA	NA	NA	NA	NA	NA	NA	NA	NA	NA	NA	NA	NA
298	unitig_0_quiver	mRNA	679772	682126	-	MHACOO_000283-T1	OG0000432	TRUE	TRUE	FALSE	248742.XP_005651076.1	3.86E-185	528	COG1398@1|root,KOG1600@2759|Eukaryota,37K2J@33090|Viridiplantae,34H12@3041|Chlorophyta	3041|Chlorophyta	I	Belongs to the fatty acid desaturase type 1 family	-	-	1.14.19.1	ko:K00507	ko01040,ko01212,ko03320,ko04152,ko04212,map01040,map01212,map03320,map04152,map04212	-	R02222	RC00917	ko00000,ko00001,ko01000,ko01004	-	-	-	FA_desaturase
299	unitig_0_quiver	mRNA	682185	683530	-	MHACOO_000284-T1	OG0001682	TRUE	TRUE	FALSE	248742.XP_005651075.1	8.63E-79	236	COG0361@1|root,KOG3403@2759|Eukaryota,37TUW@33090|Viridiplantae,34HQH@3041|Chlorophyta	3041|Chlorophyta	J	Seems to be required for maximal rate of protein biosynthesis. Enhances ribosome dissociation into subunits and stabilizes the binding of the initiator Met-tRNA(I) to 40 S ribosomal subunits	-	-	-	ko:K03236	ko03013,map03013	-	-	-	ko00000,ko00001,ko03012	-	-	-	eIF-1a
300	unitig_0_quiver	mRNA	683618	684484	-	MHACOO_000285-T1	OG0006506	FALSE	FALSE	FALSE	NA	NA	NA	NA	NA	NA	NA	NA	NA	NA	NA	NA	NA	NA	NA	NA	NA	NA	NA	NA
301	unitig_0_quiver	mRNA	684549	686522	+	MHACOO_000286-T1	OG0004901	FALSE	FALSE	FALSE	NA	NA	NA	NA	NA	NA	NA	NA	NA	NA	NA	NA	NA	NA	NA	NA	NA	NA	NA	NA
302	unitig_0_quiver	mRNA	686577	688662	-	MHACOO_000287-T1					248742.XP_005651417.1	7.67E-130	374	2CMAT@1|root,2QPU1@2759|Eukaryota,37HF1@33090|Viridiplantae,34JJ6@3041|Chlorophyta	3041|Chlorophyta	P	The light-harvesting complex (LHC) functions as a light receptor, it captures and delivers excitation energy to photosystems with which it is closely associated	-	-	-	ko:K08912,ko:K08913	ko00196,ko01100,map00196,map01100	-	-	-	ko00000,ko00001,ko00194	-	-	-	Chloroa_b-bind
303	unitig_0_quiver	mRNA	686577	688662	-	MHACOO_000287-T2					248742.XP_005650981.1	4.01E-130	374	2CMAT@1|root,2QPU1@2759|Eukaryota,37HF1@33090|Viridiplantae,34JJ6@3041|Chlorophyta	3041|Chlorophyta	P	The light-harvesting complex (LHC) functions as a light receptor, it captures and delivers excitation energy to photosystems with which it is closely associated	-	-	-	ko:K08912,ko:K08913	ko00196,ko01100,map00196,map01100	-	-	-	ko00000,ko00001,ko00194	-	-	-	Chloroa_b-bind
304	unitig_0_quiver	mRNA	688736	689388	+	MHACOO_000288-T1	OG0004106	FALSE	FALSE	FALSE	3075.A0A087SG00	2.89E-14	70.9	2DA7Q@1|root,2S5F8@2759|Eukaryota,37WEE@33090|Viridiplantae,34IVX@3041|Chlorophyta	3041|Chlorophyta	-	-	-	-	-	-	-	-	-	-	-	-	-	-	-
305	unitig_0_quiver	mRNA	689514	690578	-	MHACOO_000289-T1	OG0002950	FALSE	FALSE	FALSE	248742.XP_005651077.1	3.25E-68	207	KOG1654@1|root,KOG1654@2759|Eukaryota,37UHR@33090|Viridiplantae,34M1J@3041|Chlorophyta	3041|Chlorophyta	Z	Belongs to the ATG8 family	-	-	-	ko:K08341	ko04068,ko04136,ko04137,ko04138,ko04139,ko04140,ko04212,ko04371,ko04621,ko04727,ko05167,map04068,map04136,map04137,map04138,map04139,map04140,map04212,map04371,map04621,map04727,map05167	-	-	-	ko00000,ko00001,ko03029,ko04121,ko04131	-	-	-	Atg8
306	unitig_0_quiver	mRNA	690866	693913	-	MHACOO_000290-T1	OG0002709	FALSE	FALSE	FALSE	3075.A0A087SLR3	9.78E-44	175	COG5260@1|root,KOG1906@2759|Eukaryota,37IPQ@33090|Viridiplantae,34HMT@3041|Chlorophyta	3041|Chlorophyta	L	isoform X1	-	-	-	ko:K06236	ko04151,ko04510,ko04512,ko04611,ko04926,ko04933,ko04974,ko05146,ko05165,map04151,map04510,map04512,map04611,map04926,map04933,map04974,map05146,map05165	-	-	-	ko00000,ko00001,ko00536,ko04516	-	-	-	-
307	unitig_0_quiver	mRNA	694142	695155	+	MHACOO_000291-T1	OG0003030	FALSE	FALSE	FALSE	38833.XP_003055534.1	1.03E-81	250	COG5405@1|root,2RS9W@2759|Eukaryota,37TVT@33090|Viridiplantae,34HSC@3041|Chlorophyta	3041|Chlorophyta	O	Proteasome subunit	-	-	3.4.25.2	ko:K01419	-	-	-	-	ko00000,ko01000,ko01002	-	-	-	Proteasome
308	unitig_0_quiver	mRNA	695161	695786	-	MHACOO_000292-T1					NA	NA	NA	NA	NA	NA	NA	NA	NA	NA	NA	NA	NA	NA	NA	NA	NA	NA	NA	NA
309	unitig_0_quiver	mRNA	695863	696896	+	MHACOO_000293-T1	OG0003714	FALSE	FALSE	FALSE	NA	NA	NA	NA	NA	NA	NA	NA	NA	NA	NA	NA	NA	NA	NA	NA	NA	NA	NA	NA
310	unitig_0_quiver	mRNA	696930	700998	-	MHACOO_000294-T1	OG0002387	TRUE	TRUE	FALSE	NA	NA	NA	NA	NA	NA	NA	NA	NA	NA	NA	NA	NA	NA	NA	NA	NA	NA	NA	NA
311	unitig_0_quiver	mRNA	701054	703203	-	MHACOO_000295-T1	OG0002785	TRUE	FALSE	TRUE	NA	NA	NA	NA	NA	NA	NA	NA	NA	NA	NA	NA	NA	NA	NA	NA	NA	NA	NA	NA
312	unitig_0_quiver	mRNA	702895	704154	+	MHACOO_000296-T1	OG0003062	FALSE	FALSE	FALSE	NA	NA	NA	NA	NA	NA	NA	NA	NA	NA	NA	NA	NA	NA	NA	NA	NA	NA	NA	NA
313	unitig_0_quiver	mRNA	704350	705978	+	MHACOO_000297-T1	OG0000132	TRUE	FALSE	TRUE	248742.XP_005651095.1	2.35E-123	368	28IK9@1|root,2QQX6@2759|Eukaryota,37P7R@33090|Viridiplantae,34K9V@3041|Chlorophyta	3041|Chlorophyta	S	Pfam:DUF3411	-	-	-	-	-	-	-	-	-	-	-	-	RETICULATA-like
314	unitig_0_quiver	mRNA	706086	707654	-	MHACOO_000298-T1	OG0000181	TRUE	TRUE	FALSE	248742.XP_005651096.1	3.15E-136	398	COG0676@1|root,KOG1594@2759|Eukaryota,37KPR@33090|Viridiplantae,34GRR@3041|Chlorophyta	3041|Chlorophyta	G	Belongs to the glucose-6-phosphate 1-epimerase family	-	-	5.1.3.15	ko:K01792	ko00010,ko01100,ko01110,ko01120,ko01130,map00010,map01100,map01110,map01120,map01130	-	R02739	RC00563	ko00000,ko00001,ko01000	-	-	-	Aldose_epim
315	unitig_0_quiver	mRNA	707755	710507	+	MHACOO_000299-T1	OG0000614	FALSE	FALSE	FALSE	554065.XP_005844272.1	2.01E-120	380	COG5329@1|root,KOG1889@2759|Eukaryota,37HW4@33090|Viridiplantae,34HZ9@3041|Chlorophyta	3041|Chlorophyta	I	SacI homology domain	-	-	-	ko:K21797	ko00562,ko01100,ko04070,map00562,map01100,map04070	-	R11680	RC00078	ko00000,ko00001,ko01000	-	-	-	Syja_N
316	unitig_0_quiver	mRNA	710784	712220	-	MHACOO_000300-T1	OG0013206	FALSE	FALSE	FALSE	NA	NA	NA	NA	NA	NA	NA	NA	NA	NA	NA	NA	NA	NA	NA	NA	NA	NA	NA	NA
317	unitig_0_quiver	mRNA	712221	712903	-	MHACOO_000301-T1	OG0000645	FALSE	FALSE	FALSE	554065.XP_005844189.1	4.47E-23	92.8	COG0186@1|root,KOG1740@2759|Eukaryota,37V6D@33090|Viridiplantae,34NBZ@3041|Chlorophyta	3041|Chlorophyta	J	Ribosomal protein S17	PRPS17	-	-	ko:K02961	ko03010,map03010	M00178,M00179	-	-	br01610,ko00000,ko00001,ko00002,ko03011	-	-	-	Ribosomal_S17
318	unitig_0_quiver	mRNA	713014	715690	-	MHACOO_000302-T1	OG0001561	TRUE	TRUE	FALSE	3075.A0A087SNI1	1.49E-76	268	COG0090@1|root,COG1500@1|root,KOG0438@2759|Eukaryota,KOG2917@2759|Eukaryota,37U0V@33090|Viridiplantae,34JF8@3041|Chlorophyta	3041|Chlorophyta	J	Ribosomal protein L2	MRPL2	-	-	-	-	-	-	-	-	-	-	-	Ribosomal_L2,Ribosomal_L2_C
319	unitig_0_quiver	mRNA	714688	715887	+	MHACOO_000303-T1					248742.XP_005651147.1	8.39E-83	261	COG0345@1|root,KOG3124@2759|Eukaryota,37JXA@33090|Viridiplantae	33090|Viridiplantae	E	Belongs to the pyrroline-5-carboxylate reductase family	-	-	1.5.1.2	ko:K00286	ko00330,ko01100,ko01110,ko01130,ko01230,map00330,map01100,map01110,map01130,map01230	M00015	R01248,R01251,R03291,R03293	RC00054,RC00083	ko00000,ko00001,ko00002,ko01000	-	-	-	F420_oxidored,P5CR_dimer
320	unitig_0_quiver	mRNA	716154	719514	+	MHACOO_000304-T1	OG0001437	FALSE	FALSE	FALSE	NA	NA	NA	NA	NA	NA	NA	NA	NA	NA	NA	NA	NA	NA	NA	NA	NA	NA	NA	NA
321	unitig_0_quiver	mRNA	719550	720912	-	MHACOO_000305-T1	OG0002792	TRUE	FALSE	TRUE	248742.XP_005651149.1	2.47E-115	347	COG0541@1|root,KOG0780@2759|Eukaryota,37N3M@33090|Viridiplantae,34HBX@3041|Chlorophyta	3041|Chlorophyta	U	Signal recognition particle-docking protein FtsY	-	-	-	ko:K03110	ko02024,ko03060,ko03070,map02024,map03060,map03070	M00335	-	-	ko00000,ko00001,ko00002,ko02044	3.A.5.1,3.A.5.2,3.A.5.7	-	-	SRP54,SRP54_N
322	unitig_0_quiver	mRNA	720981	722759	-	MHACOO_000306-T1					NA	NA	NA	NA	NA	NA	NA	NA	NA	NA	NA	NA	NA	NA	NA	NA	NA	NA	NA	NA
323	unitig_0_quiver	mRNA	723253	725858	+	MHACOO_000307-T1	OG0000014	TRUE	TRUE	FALSE	4558.Sb02g036730.1	3.35E-63	225	KOG0032@1|root,KOG0032@2759|Eukaryota,37MAH@33090|Viridiplantae,3GB1K@35493|Streptophyta,3KMFG@4447|Liliopsida,3I7QA@38820|Poales	35493|Streptophyta	T	Calcium-dependent protein kinase	-	GO:0001101,GO:0003674,GO:0003824,GO:0004672,GO:0004674,GO:0004683,GO:0005488,GO:0005515,GO:0005516,GO:0005575,GO:0005622,GO:0005623,GO:0005634,GO:0005737,GO:0005886,GO:0006464,GO:0006468,GO:0006793,GO:0006796,GO:0006807,GO:0007154,GO:0007165,GO:0008150,GO:0008152,GO:0009719,GO:0009725,GO:0009737,GO:0009738,GO:0009755,GO:0009931,GO:0009987,GO:0010033,GO:0010857,GO:0016020,GO:0016301,GO:0016310,GO:…	2.7.11.1	ko:K13412	ko04626,ko05145,map04626,map05145	-	-	-	ko00000,ko00001,ko01000,ko01001	-	-	-	EF-hand_1,EF-hand_5,EF-hand_7,EF-hand_8,Pkinase
324	unitig_0_quiver	mRNA	725828	727112	+	MHACOO_000308-T1	OG0006647	FALSE	FALSE	FALSE	242159.ABO94324	2.69E-43	157	COG3022@1|root,2QWDD@2759|Eukaryota,380HM@33090|Viridiplantae	33090|Viridiplantae	S	Pfam:DUF328	-	-	-	-	-	-	-	-	-	-	-	-	H2O2_YaaD
325	unitig_0_quiver	mRNA	726947	728095	-	MHACOO_000309-T1	OG0003305	FALSE	FALSE	FALSE	38727.Pavir.Eb01948.1.p	8.37E-13	73.2	KOG1869@1|root,KOG1869@2759|Eukaryota,37JPJ@33090|Viridiplantae,3G9MT@35493|Streptophyta	35493|Streptophyta	A	cwf21 domain	-	-	-	ko:K13172	-	-	-	-	ko00000,ko03041	-	-	-	cwf21
326	unitig_0_quiver	mRNA	728149	731564	+	MHACOO_000310-T1	OG0003511	FALSE	FALSE	FALSE	3075.A0A087SJ97	3.76E-110	374	2CMVM@1|root,2QS7V@2759|Eukaryota,37HNG@33090|Viridiplantae,34JEN@3041|Chlorophyta	3041|Chlorophyta	S	TPL-binding domain in jasmonate signalling	-	-	-	-	-	-	-	-	-	-	-	-	Jas
327	unitig_0_quiver	mRNA	731730	733034	-	MHACOO_000311-T1	OG0000971	TRUE	TRUE	FALSE	248742.XP_005651155.1	9.47E-70	228	COG0706@1|root,KOG1239@2759|Eukaryota,37NQX@33090|Viridiplantae,34IH8@3041|Chlorophyta	3041|Chlorophyta	OU	60 KD inner membrane protein	-	-	-	ko:K03217	ko02024,ko03060,ko03070,map02024,map03060,map03070	M00335	-	-	ko00000,ko00001,ko00002,ko02044,ko03029	2.A.9	-	-	60KD_IMP
328	unitig_0_quiver	mRNA	733300	734167	+	MHACOO_000312-T1	OG0001394	TRUE	TRUE	FALSE	248742.XP_005651156.1	4.46E-89	262	COG0093@1|root,KOG0901@2759|Eukaryota,37TQ5@33090|Viridiplantae,34HWS@3041|Chlorophyta	3041|Chlorophyta	J	Belongs to the universal ribosomal protein uL14 family	-	-	-	ko:K02894	ko03010,map03010	M00177	-	-	br01610,ko00000,ko00001,ko00002,ko03011	-	-	-	Ribosomal_L14
329	unitig_0_quiver	mRNA	734346	738028	-	MHACOO_000313-T1					248742.XP_005651157.1	1.91E-285	822	COG0465@1|root,KOG0731@2759|Eukaryota,37IFQ@33090|Viridiplantae,34GNY@3041|Chlorophyta	3041|Chlorophyta	O	Belongs to the AAA ATPase family	-	-	-	ko:K08956	-	-	-	-	ko00000,ko01000,ko01002,ko03110	-	-	-	AAA,FtsH_ext,Peptidase_M41
330	unitig_0_quiver	mRNA	738159	741569	+	MHACOO_000314-T1	OG0002243	FALSE	FALSE	FALSE	248742.XP_005651161.1	7.75E-123	401	KOG0495@1|root,KOG0495@2759|Eukaryota,37MES@33090|Viridiplantae,34H9B@3041|Chlorophyta	3041|Chlorophyta	A	PRP1 splicing factor, N-terminal	-	-	-	ko:K12855	ko03040,map03040	M00354	-	-	ko00000,ko00001,ko00002,ko03041	-	-	-	PRP1_N,TPR_14,TPR_16,TPR_19
331	unitig_0_quiver	mRNA	741597	742184	-	MHACOO_000315-T1	OG0002136	FALSE	FALSE	FALSE	70448.Q00YU0	7.89E-10	62	COG5220@1|root,KOG3800@2759|Eukaryota,37RV2@33090|Viridiplantae,34NRC@3041|Chlorophyta	3041|Chlorophyta	O	CDK-activating kinase assembly factor MAT1	-	-	-	ko:K10842	ko03022,ko03420,map03022,map03420	M00290	-	-	ko00000,ko00001,ko00002,ko03021,ko03400	-	-	-	MAT1
332	unitig_0_quiver	mRNA	742416	743316	+	MHACOO_000316-T1	OG0005646	FALSE	FALSE	FALSE	3075.A0A087SDM3	1.61E-44	157	2CN0D@1|root,2QT3P@2759|Eukaryota,37K58@33090|Viridiplantae,34M0G@3041|Chlorophyta	3041|Chlorophyta	V	Dual specificity phosphatase, catalytic domain	-	-	-	-	-	-	-	-	-	-	-	-	DSPc
333	unitig_0_quiver	mRNA	743392	744056	+	MHACOO_000317-T1	OG0006911	FALSE	FALSE	FALSE	2711.XP_006468452.1	7.10E-10	62	2CXSD@1|root,2RZE4@2759|Eukaryota,388I3@33090|Viridiplantae,3GXAD@35493|Streptophyta	35493|Streptophyta	S	Ribonuclease H2, subunit	-	-	-	ko:K10745	ko03030,map03030	-	-	-	ko00000,ko00001,ko03032	-	-	-	RNase_H2_suC
334	unitig_0_quiver	mRNA	744103	745870	+	MHACOO_000318-T1	OG0005531	FALSE	FALSE	FALSE	NA	NA	NA	NA	NA	NA	NA	NA	NA	NA	NA	NA	NA	NA	NA	NA	NA	NA	NA	NA
335	unitig_0_quiver	mRNA	745922	746659	-	MHACOO_000319-T1					NA	NA	NA	NA	NA	NA	NA	NA	NA	NA	NA	NA	NA	NA	NA	NA	NA	NA	NA	NA
336	unitig_0_quiver	mRNA	746851	748576	+	MHACOO_000320-T1	OG0000627	FALSE	FALSE	FALSE	248742.XP_005651138.1	3.43E-94	295	COG0176@1|root,KOG2772@2759|Eukaryota,37JK1@33090|Viridiplantae,34I5N@3041|Chlorophyta	3041|Chlorophyta	G	Transaldolase/Fructose-6-phosphate aldolase	-	-	2.2.1.2	ko:K00616	ko00030,ko01100,ko01110,ko01120,ko01130,ko01200,ko01230,map00030,map01100,map01110,map01120,map01130,map01200,map01230	M00004,M00007	R01827	RC00439,RC00604	ko00000,ko00001,ko00002,ko01000	-	-	-	TAL_FSA
337	unitig_0_quiver	mRNA	748760	750168	-	MHACOO_000321-T1	OG0004883	FALSE	FALSE	FALSE	554065.XP_005848621.1	6.08E-48	173	COG0457@1|root,KOG1124@2759|Eukaryota,388PT@33090|Viridiplantae,34PC1@3041|Chlorophyta	3041|Chlorophyta	S	TPR repeat	-	-	-	ko:K19870	-	-	-	-	ko00000,ko03036	-	-	-	-
338	unitig_0_quiver	mRNA	750231	752027	-	MHACOO_000322-T1	OG0006393	FALSE	FALSE	FALSE	NA	NA	NA	NA	NA	NA	NA	NA	NA	NA	NA	NA	NA	NA	NA	NA	NA	NA	NA	NA
339	unitig_0_quiver	mRNA	752085	755227	+	MHACOO_000323-T1	OG0004571	FALSE	FALSE	FALSE	NA	NA	NA	NA	NA	NA	NA	NA	NA	NA	NA	NA	NA	NA	NA	NA	NA	NA	NA	NA
340	unitig_0_quiver	mRNA	752085	755227	+	MHACOO_000323-T2					NA	NA	NA	NA	NA	NA	NA	NA	NA	NA	NA	NA	NA	NA	NA	NA	NA	NA	NA	NA
341	unitig_0_quiver	mRNA	755343	759737	-	MHACOO_000324-T1	OG0000254	TRUE	TRUE	FALSE	NA	NA	NA	NA	NA	NA	NA	NA	NA	NA	NA	NA	NA	NA	NA	NA	NA	NA	NA	NA
342	unitig_0_quiver	mRNA	760276	760875	+	MHACOO_000325-T1					NA	NA	NA	NA	NA	NA	NA	NA	NA	NA	NA	NA	NA	NA	NA	NA	NA	NA	NA	NA
343	unitig_0_quiver	mRNA	760972	762174	+	MHACOO_000326-T1	OG0004147	FALSE	FALSE	FALSE	3075.A0A087SLD7	4.52E-97	305	COG0377@1|root,COG0513@1|root,KOG0331@2759|Eukaryota,KOG1687@2759|Eukaryota,37RT7@33090|Viridiplantae,34GS9@3041|Chlorophyta	3041|Chlorophyta	A	Belongs to the DEAD box helicase family	-	-	3.6.4.13	ko:K16911	ko01110,map01110	-	-	-	ko00000,ko01000,ko03009,ko03036	-	-	-	DEAD,GUCT,Helicase_C
344	unitig_0_quiver	mRNA	762362	764568	-	MHACOO_000327-T1	OG0003789	FALSE	FALSE	FALSE	NA	NA	NA	NA	NA	NA	NA	NA	NA	NA	NA	NA	NA	NA	NA	NA	NA	NA	NA	NA
345	unitig_0_quiver	mRNA	764710	768832	-	MHACOO_000328-T1	OG0000378	TRUE	FALSE	TRUE	248742.XP_005651170.1	4.87E-170	534	COG1199@1|root,KOG1132@2759|Eukaryota,37HFH@33090|Viridiplantae,34JH8@3041|Chlorophyta	3041|Chlorophyta	L	HELICc2	-	-	3.6.4.12	ko:K11136	-	-	-	-	ko00000,ko01000,ko03032	-	-	-	DEAD_2,Helicase_C_2
346	unitig_0_quiver	mRNA	769179	770716	+	MHACOO_000329-T1	OG0002865	FALSE	FALSE	FALSE	248742.XP_005651171.1	1.99E-156	446	COG0548@1|root,KOG2436@2759|Eukaryota,37ITD@33090|Viridiplantae,34HGS@3041|Chlorophyta	3041|Chlorophyta	E	Amino acid kinase family	-	-	2.7.2.8	ko:K00930	ko00220,ko01100,ko01110,ko01130,ko01210,ko01230,map00220,map01100,map01110,map01130,map01210,map01230	M00028	R02649	RC00002,RC00043	ko00000,ko00001,ko00002,ko01000	-	-	iRC1080.CRv4_Au5_s1_g1272_t1	AA_kinase
347	unitig_0_quiver	mRNA	770936	773110	+	MHACOO_000330-T1	OG0003247	FALSE	FALSE	FALSE	248742.XP_005649476.1	1.28E-107	329	KOG0768@1|root,KOG0768@2759|Eukaryota,37NRG@33090|Viridiplantae,34GQD@3041|Chlorophyta	3041|Chlorophyta	C	Belongs to the mitochondrial carrier (TC 2.A.29) family	-	-	-	ko:K15111	-	-	-	-	ko00000,ko02000	2.A.29.18	-	-	Mito_carr
348	unitig_0_quiver	mRNA	773283	775860	-	MHACOO_000331-T1	OG0008368	FALSE	FALSE	FALSE	NA	NA	NA	NA	NA	NA	NA	NA	NA	NA	NA	NA	NA	NA	NA	NA	NA	NA	NA	NA
349	unitig_0_quiver	mRNA	776078	777349	+	MHACOO_000332-T1	OG0002208	TRUE	FALSE	TRUE	3055.EDO96457	8.72E-20	92.4	COG0566@1|root,KOG2506@2759|Eukaryota,37RE0@33090|Viridiplantae,34I4D@3041|Chlorophyta	3041|Chlorophyta	J	SpoU rRNA Methylase family	-	-	-	ko:K03437	-	-	-	-	ko00000,ko03016	-	-	-	SpoU_methylase
350	unitig_0_quiver	mRNA	777443	778159	-	MHACOO_000333-T1	OG0004918	FALSE	FALSE	FALSE	NA	NA	NA	NA	NA	NA	NA	NA	NA	NA	NA	NA	NA	NA	NA	NA	NA	NA	NA	NA
351	unitig_0_quiver	mRNA	778502	780234	+	MHACOO_000334-T1	OG0005832	FALSE	FALSE	FALSE	NA	NA	NA	NA	NA	NA	NA	NA	NA	NA	NA	NA	NA	NA	NA	NA	NA	NA	NA	NA
352	unitig_0_quiver	mRNA	780364	783114	-	MHACOO_000335-T1	OG0001812	TRUE	FALSE	TRUE	NA	NA	NA	NA	NA	NA	NA	NA	NA	NA	NA	NA	NA	NA	NA	NA	NA	NA	NA	NA
353	unitig_0_quiver	mRNA	783260	789596	+	MHACOO_000336-T1	OG0001033	TRUE	TRUE	FALSE	248742.XP_005651179.1	0	2059	KOG0985@1|root,KOG0985@2759|Eukaryota,37KUU@33090|Viridiplantae,34GPH@3041|Chlorophyta	3041|Chlorophyta	U	Clathrin is the major protein of the polyhedral coat of coated pits and vesicles	-	-	-	ko:K04646	ko04142,ko04144,ko04721,ko04961,ko05016,ko05100,map04142,map04144,map04721,map04961,map05016,map05100	-	-	-	ko00000,ko00001,ko04131,ko04147	-	-	-	Clathrin,Clathrin-link,Clathrin_H_link,Clathrin_propel
354	unitig_0_quiver	mRNA	789640	790824	-	MHACOO_000337-T1	OG0005005	FALSE	FALSE	FALSE	NA	NA	NA	NA	NA	NA	NA	NA	NA	NA	NA	NA	NA	NA	NA	NA	NA	NA	NA	NA
355	unitig_0_quiver	mRNA	790923	792154	+	MHACOO_000338-T1	OG0003712	FALSE	FALSE	FALSE	3075.A0A087SAN5	1.67E-51	180	COG0196@1|root,2QVVU@2759|Eukaryota,37NKZ@33090|Viridiplantae,34INE@3041|Chlorophyta	3041|Chlorophyta	H	FAD synthetase	-	-	-	-	-	-	-	-	-	-	-	-	FAD_syn
356	unitig_0_quiver	mRNA	792238	793032	-	MHACOO_000339-T1					NA	NA	NA	NA	NA	NA	NA	NA	NA	NA	NA	NA	NA	NA	NA	NA	NA	NA	NA	NA
357	unitig_0_quiver	mRNA	793185	794822	-	MHACOO_000340-T1	OG0001326	TRUE	TRUE	FALSE	248742.XP_005651131.1	2.29E-105	313	COG0723@1|root,KOG1671@2759|Eukaryota,37J6S@33090|Viridiplantae,34HN6@3041|Chlorophyta	3041|Chlorophyta	C	Component of the ubiquinol-cytochrome c reductase complex (complex III or cytochrome b-c1 complex), which is a respiratory chain that generates an electrochemical potential coupled to ATP synthesis	-	-	1.10.2.2	ko:K00411	ko00190,ko01100,ko02020,ko04260,ko04714,ko04932,ko05010,ko05012,ko05016,map00190,map01100,map02020,map04260,map04714,map04932,map05010,map05012,map05016	M00151,M00152	-	-	ko00000,ko00001,ko00002,ko01000	-	-	-	Rieske,UCR_TM
358	unitig_0_quiver	mRNA	793185	794822	-	MHACOO_000340-T2					248742.XP_005651131.1	3.19E-105	312	COG0723@1|root,KOG1671@2759|Eukaryota,37J6S@33090|Viridiplantae,34HN6@3041|Chlorophyta	3041|Chlorophyta	C	Component of the ubiquinol-cytochrome c reductase complex (complex III or cytochrome b-c1 complex), which is a respiratory chain that generates an electrochemical potential coupled to ATP synthesis	-	-	1.10.2.2	ko:K00411	ko00190,ko01100,ko02020,ko04260,ko04714,ko04932,ko05010,ko05012,ko05016,map00190,map01100,map02020,map04260,map04714,map04932,map05010,map05012,map05016	M00151,M00152	-	-	ko00000,ko00001,ko00002,ko01000	-	-	-	Rieske,UCR_TM
359	unitig_0_quiver	mRNA	795073	797799	+	MHACOO_000341-T1					NA	NA	NA	NA	NA	NA	NA	NA	NA	NA	NA	NA	NA	NA	NA	NA	NA	NA	NA	NA
360	unitig_0_quiver	mRNA	798178	799758	-	MHACOO_000342-T1	OG0000870	FALSE	FALSE	FALSE	3075.A0A087SEJ4	4.27E-109	333	COG5070@1|root,KOG1444@2759|Eukaryota,37NZ9@33090|Viridiplantae,34J04@3041|Chlorophyta	3041|Chlorophyta	GOU	GDP-mannose transporter	-	-	-	ko:K15356	-	-	-	-	ko00000,ko02000	2.A.7.13	-	-	TPT
361	unitig_0_quiver	mRNA	799936	800348	-	MHACOO_000343-T1	OG0003732	FALSE	FALSE	FALSE	NA	NA	NA	NA	NA	NA	NA	NA	NA	NA	NA	NA	NA	NA	NA	NA	NA	NA	NA	NA
362	unitig_0_quiver	mRNA	800418	802662	+	MHACOO_000344-T1	OG0000107	TRUE	TRUE	FALSE	248742.XP_005651136.1	1.08e-312	867	COG0488@1|root,KOG0927@2759|Eukaryota,37HJR@33090|Viridiplantae,34JVV@3041|Chlorophyta	3041|Chlorophyta	S	ABC transporter	-	-	-	ko:K06185	-	-	-	-	ko00000,ko03009	-	-	-	ABC_tran,ABC_tran_Xtn
363	unitig_0_quiver	mRNA	802832	804306	-	MHACOO_000345-T1	OG0001674	TRUE	FALSE	TRUE	248742.XP_005651143.1	1.57E-99	304	KOG1560@1|root,KOG1560@2759|Eukaryota,37N7K@33090|Viridiplantae,34J70@3041|Chlorophyta	3041|Chlorophyta	J	component of the eukaryotic translation initiation factor 3 (eIF-3) complex, which is involved in protein synthesis of a specialized repertoire of mRNAs and, together with other initiation factors, stimulates binding of mRNA and methionyl-tRNAi to the 40S ribosome. The eIF-3 complex specifically targets and initiates translation of a subset of mRNAs involved in cell proliferation	-	-	-	ko:K03247	ko03013,ko05162,map03013,map05162	-	-	-	ko00000,ko00001,ko03012,ko04147	-	-	-	JAB
364	unitig_0_quiver	mRNA	804354	806835	+	MHACOO_000346-T1	OG0000165	TRUE	TRUE	FALSE	248742.XP_005651142.1	5.64E-191	541	KOG1164@1|root,KOG1164@2759|Eukaryota,37IWJ@33090|Viridiplantae,34HE1@3041|Chlorophyta	3041|Chlorophyta	T	Protein tyrosine kinase	-	-	2.7.11.1	ko:K02218	ko04011,ko04392,map04011,map04392	-	-	-	ko00000,ko00001,ko01000,ko01001	-	-	-	Pkinase
365	unitig_0_quiver	mRNA	806928	809284	-	MHACOO_000347-T1	OG0002345	TRUE	TRUE	FALSE	NA	NA	NA	NA	NA	NA	NA	NA	NA	NA	NA	NA	NA	NA	NA	NA	NA	NA	NA	NA
366	unitig_0_quiver	mRNA	809390	814860	+	MHACOO_000348-T1	OG0000075	TRUE	TRUE	FALSE	3075.A0A087SMJ2	0	1018	COG1132@1|root,KOG0054@2759|Eukaryota,37IQY@33090|Viridiplantae,34K25@3041|Chlorophyta	3041|Chlorophyta	Q	multidrug resistance associated protein	-	-	-	-	-	-	-	-	-	-	-	-	ABC_membrane,ABC_tran
367	unitig_0_quiver	mRNA	814931	816708	+	MHACOO_000349-T1	OG0002450	FALSE	FALSE	FALSE	3075.A0A087SCF9	4.51E-87	281	COG5159@1|root,KOG1464@2759|Eukaryota,37MZ5@33090|Viridiplantae,34GZY@3041|Chlorophyta	3041|Chlorophyta	OT	motif in proteasome subunits, Int-6, Nip-1 and TRIP-15	-	-	-	ko:K12176	-	-	-	-	ko00000,ko04121	-	-	-	PCI
368	unitig_0_quiver	mRNA	816881	818513	+	MHACOO_000350-T1	OG0002543	FALSE	FALSE	FALSE	248742.XP_005651266.1	1.90E-87	265	28NRD@1|root,2QTZ8@2759|Eukaryota,37PA8@33090|Viridiplantae,34J1K@3041|Chlorophyta	3041|Chlorophyta	S	photosystem I	PSAF	GO:0005575,GO:0005622,GO:0005623,GO:0005737,GO:0009507,GO:0009534,GO:0009536,GO:0009543,GO:0009579,GO:0031976,GO:0031977,GO:0031978,GO:0031984,GO:0043226,GO:0043227,GO:0043229,GO:0043231,GO:0044422,GO:0044424,GO:0044434,GO:0044435,GO:0044436,GO:0044444,GO:0044446,GO:0044464	-	ko:K02694	ko00195,ko01100,map00195,map01100	M00163	-	-	ko00000,ko00001,ko00002,ko00194	-	-	iRC1080.CRv4_Au5_s9_g15717_t1	PSI_PsaF
369	unitig_0_quiver	mRNA	818565	822002	-	MHACOO_000351-T1	OG0002892	FALSE	FALSE	FALSE	3067.XP_002950279.1	6.02E-73	274	KOG1969@1|root,KOG1969@2759|Eukaryota,37KA9@33090|Viridiplantae,34GW4@3041|Chlorophyta	3041|Chlorophyta	L	ATPase family associated with various cellular activities (AAA)	-	-	-	ko:K11269	-	-	-	-	ko00000,ko03036	-	-	-	AAA
370	unitig_0_quiver	mRNA	822197	823162	+	MHACOO_000352-T1	OG0006426	FALSE	FALSE	FALSE	248742.XP_005651264.1	2.35E-24	105	28ZXJ@1|root,2R6SB@2759|Eukaryota,37WRB@33090|Viridiplantae,34MMK@3041|Chlorophyta	3041|Chlorophyta	-	-	-	-	-	-	-	-	-	-	-	-	-	-	-
371	unitig_0_quiver	mRNA	823452	824776	+	MHACOO_000353-T1	OG0000197	TRUE	TRUE	FALSE	248742.XP_005651262.1	5.45E-86	271	COG0697@1|root,KOG1581@2759|Eukaryota,37PJB@33090|Viridiplantae,34K0K@3041|Chlorophyta	3041|Chlorophyta	P	UAA transporter family	-	-	-	ko:K15275	-	-	-	-	ko00000,ko02000	2.A.7.11.1,2.A.7.11.4	-	-	UAA
372	unitig_0_quiver	mRNA	824826	826481	+	MHACOO_000354-T1					NA	NA	NA	NA	NA	NA	NA	NA	NA	NA	NA	NA	NA	NA	NA	NA	NA	NA	NA	NA
373	unitig_0_quiver	mRNA	826601	830191	+	MHACOO_000355-T1	OG0000535	FALSE	FALSE	FALSE	248742.XP_005647629.1	5.85E-221	672	KOG1587@1|root,KOG4748@1|root,KOG1587@2759|Eukaryota,KOG4748@2759|Eukaryota,38450@33090|Viridiplantae,34NER@3041|Chlorophyta	3041|Chlorophyta	Z	WD40 repeats	-	-	-	-	-	-	-	-	-	-	-	-	-
374	unitig_0_quiver	mRNA	830306	831742	-	MHACOO_000356-T1	OG0000042	TRUE	TRUE	FALSE	NA	NA	NA	NA	NA	NA	NA	NA	NA	NA	NA	NA	NA	NA	NA	NA	NA	NA	NA	NA
375	unitig_0_quiver	mRNA	831833	835731	+	MHACOO_000357-T1	OG0000050	TRUE	TRUE	FALSE	248742.XP_005651257.1	0	1017	COG0542@1|root,KOG1051@2759|Eukaryota,37S87@33090|Viridiplantae,34KD9@3041|Chlorophyta	3041|Chlorophyta	O	C-terminal, D2-small domain, of ClpB protein	-	-	-	ko:K03695	ko04213,map04213	-	-	-	ko00000,ko00001,ko03110	-	-	-	AAA,AAA_2,ClpB_D2-small,Clp_N
376	unitig_0_quiver	mRNA	835833	841722	-	MHACOO_000358-T1	OG0000373	TRUE	TRUE	FALSE	3075.A0A087SAK3	7.29E-65	252	COG0553@1|root,COG1053@1|root,KOG0298@2759|Eukaryota,KOG2403@2759|Eukaryota,37IJD@33090|Viridiplantae,34GSE@3041|Chlorophyta	3041|Chlorophyta	L	SNF2 family N-terminal domain	-	-	2.3.2.27	ko:K15710	-	-	-	-	ko00000,ko01000,ko04121	-	-	-	Helicase_C,PHD,SNF2_N,zf-C3HC4
377	unitig_0_quiver	mRNA	841782	849354	-	MHACOO_000359-T1	OG0002742	FALSE	FALSE	FALSE	NA	NA	NA	NA	NA	NA	NA	NA	NA	NA	NA	NA	NA	NA	NA	NA	NA	NA	NA	NA
378	unitig_0_quiver	mRNA	849515	852055	+	MHACOO_000360-T1	OG0001170	TRUE	TRUE	FALSE	248742.XP_005651064.1	1.74E-168	483	COG1899@1|root,KOG2924@2759|Eukaryota,37M1S@33090|Viridiplantae	33090|Viridiplantae	O	deoxyhypusine	DHS	GO:0003674,GO:0003824,GO:0005575,GO:0005622,GO:0005623,GO:0005737,GO:0006464,GO:0006807,GO:0007275,GO:0008150,GO:0008152,GO:0008612,GO:0009058,GO:0009553,GO:0009987,GO:0010467,GO:0016740,GO:0016765,GO:0018193,GO:0018205,GO:0019538,GO:0032501,GO:0032502,GO:0034038,GO:0036211,GO:0043170,GO:0043412,GO:0044237,GO:0044238,GO:0044260,GO:0044267,GO:0044424,GO:0044464,GO:0048229,GO:0048856,GO:0051604,GO:…	2.5.1.46	ko:K00809	-	-	-	-	ko00000,ko01000	-	-	-	DS
379	unitig_0_quiver	mRNA	851133	854477	-	MHACOO_000361-T1					NA	NA	NA	NA	NA	NA	NA	NA	NA	NA	NA	NA	NA	NA	NA	NA	NA	NA	NA	NA
380	unitig_0_quiver	mRNA	854574	856505	+	MHACOO_000362-T1					NA	NA	NA	NA	NA	NA	NA	NA	NA	NA	NA	NA	NA	NA	NA	NA	NA	NA	NA	NA
381	unitig_0_quiver	mRNA	856625	857837	-	MHACOO_000363-T1	OG0001278	FALSE	FALSE	FALSE	248742.XP_005651060.1	2.14E-87	265	KOG1656@1|root,KOG1656@2759|Eukaryota,37IKJ@33090|Viridiplantae,34KMB@3041|Chlorophyta	3041|Chlorophyta	U	Belongs to the SNF7 family	-	-	-	ko:K12194	ko04144,ko04217,map04144,map04217	M00412	-	-	ko00000,ko00001,ko00002,ko04131,ko04147	-	-	-	Snf7
382	unitig_0_quiver	mRNA	858281	859487	+	MHACOO_000364-T1	OG0002318	TRUE	TRUE	FALSE	3075.A0A087SN59	3.31E-110	328	COG0500@1|root,KOG1541@2759|Eukaryota,37MBF@33090|Viridiplantae,34H1Q@3041|Chlorophyta	3041|Chlorophyta	Q	Methyltransferase involved in Williams-Beuren syndrome	-	-	2.1.1.309	ko:K19306	-	-	-	-	ko00000,ko01000,ko03009	-	-	-	Methyltransf_11,WBS_methylT
383	unitig_0_quiver	mRNA	859701	861359	-	MHACOO_000365-T1	OG0001399	FALSE	FALSE	FALSE	3075.A0A087SN58	3.20E-30	120	COG5235@1|root,KOG3108@2759|Eukaryota,37Q34@33090|Viridiplantae,34HZC@3041|Chlorophyta	3041|Chlorophyta	L	Replication protein A C terminal	-	-	-	ko:K10739	ko03030,ko03420,ko03430,ko03440,ko03460,map03030,map03420,map03430,map03440,map03460	M00288	-	-	ko00000,ko00001,ko00002,ko03032,ko03400	-	-	-	RPA_C,tRNA_anti-codon
384	unitig_0_quiver	mRNA	861360	862515	+	MHACOO_000366-T1	OG0000801	FALSE	FALSE	FALSE	NA	NA	NA	NA	NA	NA	NA	NA	NA	NA	NA	NA	NA	NA	NA	NA	NA	NA	NA	NA
385	unitig_0_quiver	mRNA	862999	864900	+	MHACOO_000367-T1	OG0000217	TRUE	TRUE	FALSE	248742.XP_005651055.1	9.84E-200	569	COG0205@1|root,KOG2440@2759|Eukaryota,37KJQ@33090|Viridiplantae,34H4W@3041|Chlorophyta	3041|Chlorophyta	G	Phosphofructokinase	-	-	2.7.1.11	ko:K00850	ko00010,ko00030,ko00051,ko00052,ko00680,ko01100,ko01110,ko01120,ko01130,ko01200,ko01230,ko03018,ko04152,ko05230,map00010,map00030,map00051,map00052,map00680,map01100,map01110,map01120,map01130,map01200,map01230,map03018,map04152,map05230	M00001,M00345	R00756,R03236,R03237,R03238,R03239,R04779	RC00002,RC00017	ko00000,ko00001,ko00002,ko01000,ko01009,ko03019	-	-	-	PFK
386	unitig_0_quiver	mRNA	864977	865737	+	MHACOO_000368-T1	OG0002020	FALSE	FALSE	FALSE	248742.XP_005651560.1	1.68E-35	122	KOG3485@1|root,KOG3485@2759|Eukaryota,37V9F@33090|Viridiplantae,34M5C@3041|Chlorophyta	3041|Chlorophyta	A	Splicing factor 3B subunit 10 (SF3b10)	-	-	-	ko:K12832	ko03040,map03040	M00352	-	-	ko00000,ko00001,ko00002,ko03041	-	-	-	SF3b10
387	unitig_0_quiver	mRNA	865746	867523	-	MHACOO_000369-T1	OG0005248	FALSE	FALSE	FALSE	NA	NA	NA	NA	NA	NA	NA	NA	NA	NA	NA	NA	NA	NA	NA	NA	NA	NA	NA	NA
388	unitig_0_quiver	mRNA	867701	870311	+	MHACOO_000370-T1	OG0004717	FALSE	FALSE	FALSE	NA	NA	NA	NA	NA	NA	NA	NA	NA	NA	NA	NA	NA	NA	NA	NA	NA	NA	NA	NA
389	unitig_0_quiver	mRNA	870406	872435	-	MHACOO_000371-T1	OG0005053	FALSE	FALSE	FALSE	NA	NA	NA	NA	NA	NA	NA	NA	NA	NA	NA	NA	NA	NA	NA	NA	NA	NA	NA	NA
390	unitig_0_quiver	mRNA	872476	876288	-	MHACOO_000372-T1					248742.XP_005651098.1	0	1383	COG0058@1|root,KOG2099@2759|Eukaryota,37PPE@33090|Viridiplantae,34GNV@3041|Chlorophyta	3041|Chlorophyta	G	Phosphorylase is an important allosteric enzyme in carbohydrate metabolism. Enzymes from different sources differ in their regulatory mechanisms and in their natural substrates. However, all known phosphorylases share catalytic and structural properties	PHO1	-	2.4.1.1	ko:K00688	ko00500,ko01100,ko01110,ko02026,ko04217,ko04910,ko04922,ko04931,map00500,map01100,map01110,map02026,map04217,map04910,map04922,map04931	-	R02111	-	ko00000,ko00001,ko01000	-	GT35	-	Phosphorylase
391	unitig_0_quiver	mRNA	876456	880564	+	MHACOO_000373-T1					NA	NA	NA	NA	NA	NA	NA	NA	NA	NA	NA	NA	NA	NA	NA	NA	NA	NA	NA	NA
392	unitig_0_quiver	mRNA	880630	881659	-	MHACOO_000374-T1					NA	NA	NA	NA	NA	NA	NA	NA	NA	NA	NA	NA	NA	NA	NA	NA	NA	NA	NA	NA
393	unitig_0_quiver	mRNA	881782	883528	+	MHACOO_000375-T1	OG0003257	FALSE	FALSE	FALSE	248742.XP_005650650.1	1.28E-91	286	COG0672@1|root,2QQWE@2759|Eukaryota,37X5P@33090|Viridiplantae,34KZI@3041|Chlorophyta	3041|Chlorophyta	P	Iron permease FTR1 family	-	-	-	ko:K07243	-	-	-	-	ko00000,ko02000	2.A.108.1,2.A.108.2	-	-	FTR1
394	unitig_0_quiver	mRNA	883574	886239	-	MHACOO_000376-T1	OG0006302	FALSE	FALSE	FALSE	NA	NA	NA	NA	NA	NA	NA	NA	NA	NA	NA	NA	NA	NA	NA	NA	NA	NA	NA	NA
395	unitig_0_quiver	mRNA	887425	889211	+	MHACOO_000377-T1	OG0000157	TRUE	FALSE	TRUE	3067.XP_002953849.1	2.80E-185	526	COG3588@1|root,KOG1557@2759|Eukaryota,37KBJ@33090|Viridiplantae,34KB7@3041|Chlorophyta	3041|Chlorophyta	G	Belongs to the class I fructose-bisphosphate aldolase family	-	-	4.1.2.13	ko:K01623	ko00010,ko00030,ko00051,ko00680,ko00710,ko01100,ko01110,ko01120,ko01130,ko01200,ko01230,map00010,map00030,map00051,map00680,map00710,map01100,map01110,map01120,map01130,map01200,map01230	M00001,M00003,M00165,M00167	R01068,R01070,R01829,R02568	RC00438,RC00439,RC00603,RC00604	ko00000,ko00001,ko00002,ko01000,ko03036,ko04131,ko04147	-	-	-	Glycolytic
396	unitig_0_quiver	mRNA	889240	890065	-	MHACOO_000378-T1	OG0003186	FALSE	FALSE	FALSE	242159.ABO94394	1.57E-34	129	COG2020@1|root,KOG2628@2759|Eukaryota,37P7F@33090|Viridiplantae,34I23@3041|Chlorophyta	3041|Chlorophyta	O	Protein-S-isoprenylcysteine O-methyltransferase	-	-	2.1.1.100	ko:K00587	ko00900,ko01130,map00900,map01130	-	R04496	RC00003,RC00460	ko00000,ko00001,ko01000	-	-	-	ICMT
397	unitig_0_quiver	mRNA	890126	891316	+	MHACOO_000379-T1					NA	NA	NA	NA	NA	NA	NA	NA	NA	NA	NA	NA	NA	NA	NA	NA	NA	NA	NA	NA
398	unitig_0_quiver	mRNA	891449	892417	-	MHACOO_000380-T1	OG0000750	FALSE	FALSE	FALSE	3067.XP_002950449.1	1.34E-24	108	2AH3C@1|root,2S85F@2759|Eukaryota,37WZV@33090|Viridiplantae,34IPR@3041|Chlorophyta	3041|Chlorophyta	S	Domain of unknown function (DUF3067)	-	-	-	-	-	-	-	-	-	-	-	-	DUF3067
399	unitig_0_quiver	mRNA	892552	893487	+	MHACOO_000381-T1	OG0004301	FALSE	FALSE	FALSE	554065.XP_005850672.1	1.95E-71	230	KOG4840@1|root,KOG4840@2759|Eukaryota,37HGB@33090|Viridiplantae,34KUY@3041|Chlorophyta	3041|Chlorophyta	S	Protein of unknown function (DUF1749)	-	-	-	-	-	-	-	-	-	-	-	-	DUF1749
400	unitig_0_quiver	mRNA	893532	897593	-	MHACOO_000382-T1	OG0002431	FALSE	FALSE	FALSE	NA	NA	NA	NA	NA	NA	NA	NA	NA	NA	NA	NA	NA	NA	NA	NA	NA	NA	NA	NA
401	unitig_0_quiver	mRNA	897684	899552	+	MHACOO_000383-T1	OG0002347	FALSE	FALSE	FALSE	35128.Thaps21082	2.61E-32	141	KOG3706@1|root,KOG3706@2759|Eukaryota,2XDAC@2836|Bacillariophyta	2836|Bacillariophyta	S	Cupin superfamily protein	-	-	1.14.11.27	ko:K16914	-	-	-	-	ko00000,ko01000,ko03009,ko03036	-	-	-	Cupin_4
402	unitig_0_quiver	mRNA	899612	901513	+	MHACOO_000384-T1					NA	NA	NA	NA	NA	NA	NA	NA	NA	NA	NA	NA	NA	NA	NA	NA	NA	NA	NA	NA
403	unitig_0_quiver	mRNA	901600	905546	-	MHACOO_000385-T1	OG0000161	TRUE	TRUE	FALSE	554065.XP_005850959.1	9.91E-177	557	COG1204@1|root,KOG0952@2759|Eukaryota,37NIP@33090|Viridiplantae,34H0A@3041|Chlorophyta	3041|Chlorophyta	A	Sec63 Brl domain	MER3	-	3.6.4.12	ko:K15271	-	-	-	-	ko00000,ko01000,ko03400	-	-	-	DEAD,Helicase_C,Sec63,zf-CCHC
404	unitig_0_quiver	mRNA	905688	908946	-	MHACOO_000386-T1	OG0000041	TRUE	FALSE	TRUE	248742.XP_005651108.1	2.88E-221	624	KOG2532@1|root,KOG2532@2759|Eukaryota,37YDQ@33090|Viridiplantae,34JZG@3041|Chlorophyta	3041|Chlorophyta	G	Major Facilitator Superfamily	-	-	-	ko:K08193	-	-	-	-	ko00000,ko02000	2.A.1.14	-	-	MFS_1
405	unitig_0_quiver	mRNA	908382	910853	+	MHACOO_000387-T1	OG0000304	TRUE	TRUE	FALSE	248742.XP_005651109.1	2.06E-290	805	COG4770@1|root,KOG0238@2759|Eukaryota,37S4K@33090|Viridiplantae,34J1F@3041|Chlorophyta	3041|Chlorophyta	EI	Pfam:CPSase_L_chain	-	-	6.3.4.14,6.4.1.2	ko:K01961	ko00061,ko00620,ko00640,ko00720,ko01100,ko01110,ko01120,ko01130,ko01200,ko01212,map00061,map00620,map00640,map00720,map01100,map01110,map01120,map01130,map01200,map01212	M00082,M00376	R00742,R04385	RC00040,RC00253,RC00367	ko00000,ko00001,ko00002,ko01000	-	-	-	Biotin_carb_C,Biotin_carb_N,CPSase_L_D2
406	unitig_0_quiver	mRNA	911029	915594	+	MHACOO_000388-T1	OG0002202	FALSE	FALSE	FALSE	248742.XP_005651110.1	0	1218	COG1025@1|root,KOG0959@2759|Eukaryota,37Q3S@33090|Viridiplantae,34H2T@3041|Chlorophyta	3041|Chlorophyta	O	Insulinase (Peptidase family M16)	-	-	-	-	-	-	-	-	-	-	-	-	Peptidase_M16,Peptidase_M16_C
407	unitig_0_quiver	mRNA	915855	916906	-	MHACOO_000389-T1	OG0005724	FALSE	FALSE	FALSE	40148.OGLUM12G12000.2	2.09E-09	62.4	2AIUV@1|root,2RZ5K@2759|Eukaryota,37UZA@33090|Viridiplantae,3GJ4P@35493|Streptophyta,3M0DX@4447|Liliopsida,3IQBC@38820|Poales	35493|Streptophyta	S	Det1 complexing ubiquitin ligase	-	-	-	-	-	-	-	-	-	-	-	-	DDA1,SAP
408	unitig_0_quiver	mRNA	916935	918880	+	MHACOO_000390-T1	OG0002400	TRUE	TRUE	FALSE	554065.XP_005850612.1	1.04E-124	379	COG0438@1|root,KOG0853@2759|Eukaryota,37N6X@33090|Viridiplantae,34HDB@3041|Chlorophyta	3041|Chlorophyta	M	Glycosyltransferase family 4 protein	-	-	2.4.1.132,2.4.1.257	ko:K03843	ko00510,ko00513,ko01100,map00510,map00513,map01100	M00055	R05973,R06238	-	ko00000,ko00001,ko00002,ko01000,ko01003	-	GT4	-	Glyco_transf_4,Glycos_transf_1
409	unitig_0_quiver	mRNA	919310	920924	-	MHACOO_000391-T1					NA	NA	NA	NA	NA	NA	NA	NA	NA	NA	NA	NA	NA	NA	NA	NA	NA	NA	NA	NA
410	unitig_0_quiver	mRNA	921044	922413	+	MHACOO_000392-T1	OG0004991	FALSE	FALSE	FALSE	NA	NA	NA	NA	NA	NA	NA	NA	NA	NA	NA	NA	NA	NA	NA	NA	NA	NA	NA	NA
411	unitig_0_quiver	mRNA	922417	923781	+	MHACOO_000393-T1	OG0005662	FALSE	FALSE	FALSE	554065.XP_005850654.1	4.97E-31	130	COG0435@1|root,KOG2903@2759|Eukaryota,37JC9@33090|Viridiplantae,34JWM@3041|Chlorophyta	3041|Chlorophyta	O	glutathione s-transferase	-	-	1.8.5.7	ko:K07393	-	-	-	-	ko00000,ko01000	-	-	-	GST_C_2,GST_N_2
412	unitig_0_quiver	mRNA	923554	925525	+	MHACOO_000394-T1	OG0001677	TRUE	TRUE	FALSE	554065.XP_005850935.1	2.60E-120	347	KOG0077@1|root,KOG0077@2759|Eukaryota,37MJP@33090|Viridiplantae,34H7X@3041|Chlorophyta	3041|Chlorophyta	U	Belongs to the small GTPase superfamily. SAR1 family	-	-	-	ko:K07953	ko04141,ko05134,map04141,map05134	M00404	-	-	ko00000,ko00001,ko00002,ko01000,ko04031,ko04131	-	-	-	Arf
413	unitig_0_quiver	mRNA	925590	926829	-	MHACOO_000395-T1	OG0004944	FALSE	FALSE	FALSE	248742.XP_005651116.1	1.69E-103	311	COG3648@1|root,KOG1599@2759|Eukaryota,37MHV@33090|Viridiplantae,34KQJ@3041|Chlorophyta	3041|Chlorophyta	Q	Catalyzes the oxidation of uric acid to 5- hydroxyisourate, which is further processed to form (S)-allantoin	-	-	1.7.3.3	ko:K00365	ko00230,ko00232,ko01100,ko01120,map00230,map00232,map01100,map01120	M00546	R02106,R07981	RC02107,RC02551	ko00000,ko00001,ko00002,ko01000	-	-	-	Uricase
414	unitig_0_quiver	mRNA	926869	927189	-	MHACOO_000396-T1					NA	NA	NA	NA	NA	NA	NA	NA	NA	NA	NA	NA	NA	NA	NA	NA	NA	NA	NA	NA
415	unitig_0_quiver	mRNA	927274	927939	+	MHACOO_000397-T1					NA	NA	NA	NA	NA	NA	NA	NA	NA	NA	NA	NA	NA	NA	NA	NA	NA	NA	NA	NA
416	unitig_0_quiver	mRNA	928083	931697	-	MHACOO_000398-T1	OG0002644	FALSE	FALSE	FALSE	NA	NA	NA	NA	NA	NA	NA	NA	NA	NA	NA	NA	NA	NA	NA	NA	NA	NA	NA	NA
417	unitig_0_quiver	mRNA	931966	933270	-	MHACOO_000399-T1	OG0000430	TRUE	TRUE	FALSE	2903.EOD16787	3.15E-85	273	COG0435@1|root,KOG2903@2759|Eukaryota	2759|Eukaryota	O	glutathione dehydrogenase (ascorbate) activity	-	-	1.8.5.7	ko:K07393	-	-	-	-	ko00000,ko01000	-	-	-	GST_C_2,GST_N_2
418	unitig_0_quiver	mRNA	933392	935997	-	MHACOO_000400-T1	OG0006320	FALSE	FALSE	FALSE	NA	NA	NA	NA	NA	NA	NA	NA	NA	NA	NA	NA	NA	NA	NA	NA	NA	NA	NA	NA
419	unitig_0_quiver	mRNA	935997	937557	-	MHACOO_000401-T1	OG0006058	FALSE	FALSE	FALSE	554065.XP_005845968.1	1.49E-13	80.5	COG5126@1|root,KOG0028@2759|Eukaryota	2759|Eukaryota	DTZ	calcium ion binding	-	-	-	ko:K02183,ko:K16465,ko:K16466	ko04014,ko04015,ko04016,ko04020,ko04022,ko04024,ko04070,ko04114,ko04218,ko04261,ko04270,ko04371,ko04626,ko04713,ko04720,ko04722,ko04728,ko04740,ko04744,ko04745,ko04750,ko04910,ko04912,ko04915,ko04916,ko04921,ko04922,ko04924,ko04925,ko04970,ko04971,ko05010,ko05031,ko05034,ko05133,ko05152,ko05167,ko05200,ko05214,ko05418,map04014,map04015,map04016,map04020,map04022,map04024,map04070,map04114,map0421…	-	-	-	ko00000,ko00001,ko01009,ko03019,ko03036,ko04131,ko04147	1.I.1	-	-	EF-hand_1,EF-hand_5,EF-hand_6,EF-hand_7,EF-hand_8
420	unitig_0_quiver	mRNA	937718	938201	-	MHACOO_000402-T1	OG0005539	FALSE	FALSE	FALSE	296587.XP_002505679.1	2.47E-24	94	KOG3376@1|root,KOG3376@2759|Eukaryota,37W0W@33090|Viridiplantae	33090|Viridiplantae	S	costars family	-	-	-	-	-	-	-	-	-	-	-	-	Costars
421	unitig_0_quiver	mRNA	938369	939169	+	MHACOO_000403-T1					NA	NA	NA	NA	NA	NA	NA	NA	NA	NA	NA	NA	NA	NA	NA	NA	NA	NA	NA	NA
422	unitig_0_quiver	mRNA	939211	940710	-	MHACOO_000404-T1	OG0000570	TRUE	TRUE	FALSE	3075.A0A087SN75	1.41E-32	123	COG1225@1|root,KOG0855@2759|Eukaryota,3814T@33090|Viridiplantae,34N3H@3041|Chlorophyta	3041|Chlorophyta	O	Redoxin	-	-	1.11.1.15	ko:K03564	-	-	-	-	ko00000,ko01000	-	-	-	AhpC-TSA
423	unitig_0_quiver	mRNA	940164	942922	+	MHACOO_000405-T1	OG0000169	TRUE	TRUE	FALSE	242159.ABO98135	1.27E-37	147	COG0443@1|root,KOG0102@2759|Eukaryota,37IHK@33090|Viridiplantae,34IYM@3041|Chlorophyta	3041|Chlorophyta	O	Heat Shock Protein	-	-	-	ko:K03283	ko03040,ko04010,ko04141,ko04144,ko04213,ko04612,ko04915,ko05134,ko05145,ko05162,ko05164,ko05169,map03040,map04010,map04141,map04144,map04213,map04612,map04915,map05134,map05145,map05162,map05164,map05169	M00353,M00355	-	-	ko00000,ko00001,ko00002,ko01009,ko03009,ko03029,ko03041,ko03051,ko03110,ko04131,ko04147,ko04516	1.A.33.1	-	-	HSP70
424	unitig_0_quiver	mRNA	942521	945321	-	MHACOO_000406-T1	OG0002415	TRUE	TRUE	FALSE	248742.XP_005651122.1	2.14E-274	783	COG1241@1|root,KOG0481@2759|Eukaryota,37PI3@33090|Viridiplantae,34J03@3041|Chlorophyta	3041|Chlorophyta	L	Belongs to the MCM family	-	-	3.6.4.12	ko:K02209	ko03030,ko04110,ko04111,ko04113,map03030,map04110,map04111,map04113	M00285	-	-	ko00000,ko00001,ko00002,ko01000,ko03032,ko03036	-	-	-	MCM,MCM_N,MCM_OB
425	unitig_0_quiver	mRNA	945637	947238	-	MHACOO_000407-T1	OG0010922	FALSE	FALSE	FALSE	NA	NA	NA	NA	NA	NA	NA	NA	NA	NA	NA	NA	NA	NA	NA	NA	NA	NA	NA	NA
426	unitig_0_quiver	mRNA	945637	947238	-	MHACOO_000407-T2					NA	NA	NA	NA	NA	NA	NA	NA	NA	NA	NA	NA	NA	NA	NA	NA	NA	NA	NA	NA
427	unitig_0_quiver	mRNA	947303	949351	+	MHACOO_000408-T1	OG0000005	TRUE	TRUE	FALSE	554065.XP_005848694.1	6.42E-12	77	KOG4628@1|root,KOG4628@2759|Eukaryota,37W61@33090|Viridiplantae,34I65@3041|Chlorophyta	3041|Chlorophyta	O	protein modification by small protein conjugation or removal	-	-	2.3.2.27	ko:K15692	-	-	-	-	ko00000,ko01000,ko04121	-	-	-	PA,zf-RING_2
428	unitig_0_quiver	mRNA	949426	950474	-	MHACOO_000409-T1	OG0003720	FALSE	FALSE	FALSE	248742.XP_005651124.1	4.09E-13	71.6	2CZ1Y@1|root,2S7XB@2759|Eukaryota,37XA4@33090|Viridiplantae,34IHB@3041|Chlorophyta	3041|Chlorophyta	S	PUB domain	-	-	-	-	-	-	-	-	-	-	-	-	PUB
429	unitig_0_quiver	mRNA	950626	951177	-	MHACOO_000410-T1					NA	NA	NA	NA	NA	NA	NA	NA	NA	NA	NA	NA	NA	NA	NA	NA	NA	NA	NA	NA
430	unitig_0_quiver	mRNA	951355	951921	+	MHACOO_000411-T1					NA	NA	NA	NA	NA	NA	NA	NA	NA	NA	NA	NA	NA	NA	NA	NA	NA	NA	NA	NA
431	unitig_0_quiver	mRNA	951992	953163	-	MHACOO_000412-T1	OG0001187	FALSE	FALSE	FALSE	248742.XP_005644411.1	3.21E-81	249	2CQQS@1|root,2S45J@2759|Eukaryota,37WMN@33090|Viridiplantae,34I9X@3041|Chlorophyta	3041|Chlorophyta	S	Rhodanese Homology Domain	-	-	-	-	-	-	-	-	-	-	-	-	Rhodanese
432	unitig_0_quiver	mRNA	953277	955593	-	MHACOO_000413-T1	OG0003770	FALSE	FALSE	FALSE	3075.A0A087SC71	1.17E-118	374	2CMTN@1|root,2QRWP@2759|Eukaryota,388ME@33090|Viridiplantae,34JT5@3041|Chlorophyta	3041|Chlorophyta	-	-	-	-	-	-	-	-	-	-	-	-	-	-	-
433	unitig_0_quiver	mRNA	955803	957547	-	MHACOO_000414-T1	OG0000916	FALSE	FALSE	FALSE	554065.XP_005844195.1	2.13E-196	564	COG0515@1|root,KOG0192@2759|Eukaryota,37IJJ@33090|Viridiplantae,34JM6@3041|Chlorophyta	3041|Chlorophyta	T	Belongs to the protein kinase superfamily	-	-	2.7.11.1	ko:K17535	-	-	-	-	ko00000,ko01000,ko01001	-	-	-	Ank_2,Ank_5,Pkinase,Pkinase_Tyr
434	unitig_0_quiver	mRNA	957975	960273	+	MHACOO_000415-T1	OG0001953	FALSE	FALSE	FALSE	248742.XP_005645612.1	3.58E-113	357	KOG2441@1|root,KOG2441@2759|Eukaryota,37I81@33090|Viridiplantae,34HE6@3041|Chlorophyta	3041|Chlorophyta	AB	SKIP/SNW domain	-	-	-	ko:K06063	ko03040,ko04330,ko05169,ko05203,map03040,map04330,map05169,map05203	M00355	-	-	ko00000,ko00001,ko00002,ko03041	-	-	-	SKIP_SNW
435	unitig_0_quiver	mRNA	960390	961676	-	MHACOO_000416-T1	OG0001910	FALSE	FALSE	FALSE	NA	NA	NA	NA	NA	NA	NA	NA	NA	NA	NA	NA	NA	NA	NA	NA	NA	NA	NA	NA
436	unitig_0_quiver	mRNA	960390	961676	-	MHACOO_000416-T2					NA	NA	NA	NA	NA	NA	NA	NA	NA	NA	NA	NA	NA	NA	NA	NA	NA	NA	NA	NA
437	unitig_0_quiver	mRNA	960390	961676	-	MHACOO_000416-T3					NA	NA	NA	NA	NA	NA	NA	NA	NA	NA	NA	NA	NA	NA	NA	NA	NA	NA	NA	NA
438	unitig_0_quiver	mRNA	961794	964323	+	MHACOO_000417-T1	OG0000618	FALSE	FALSE	FALSE	3075.A0A087SEL1	5.12E-129	404	COG4178@1|root,KOG0060@2759|Eukaryota,37JC2@33090|Viridiplantae,34J1N@3041|Chlorophyta	3041|Chlorophyta	Q	transporter	-	-	-	-	-	-	-	-	-	-	-	-	ABC_membrane_2,ABC_tran
439	unitig_0_quiver	mRNA	964364	967912	+	MHACOO_000418-T1	OG0000353	FALSE	FALSE	FALSE	248742.XP_005651127.1	5.17E-220	617	COG1222@1|root,KOG0651@2759|Eukaryota,37NE7@33090|Viridiplantae,34GR2@3041|Chlorophyta	3041|Chlorophyta	O	rubisco activase	RA	GO:0005575,GO:0005622,GO:0005623,GO:0005737,GO:0009507,GO:0009532,GO:0009536,GO:0009570,GO:0043226,GO:0043227,GO:0043229,GO:0043231,GO:0044422,GO:0044424,GO:0044434,GO:0044435,GO:0044444,GO:0044446,GO:0044464	-	-	-	-	-	-	-	-	-	-	AAA
440	unitig_0_quiver	mRNA	964364	967912	+	MHACOO_000418-T2					554065.XP_005852227.1	1.10E-212	594	COG1222@1|root,KOG0651@2759|Eukaryota,37NE7@33090|Viridiplantae,34GR2@3041|Chlorophyta	3041|Chlorophyta	O	rubisco activase	RA	GO:0005575,GO:0005622,GO:0005623,GO:0005737,GO:0009507,GO:0009532,GO:0009536,GO:0009570,GO:0043226,GO:0043227,GO:0043229,GO:0043231,GO:0044422,GO:0044424,GO:0044434,GO:0044435,GO:0044444,GO:0044446,GO:0044464	-	-	-	-	-	-	-	-	-	-	AAA
441	unitig_0_quiver	mRNA	967034	970386	-	MHACOO_000419-T1	OG0003829	FALSE	FALSE	FALSE	554065.XP_005846246.1	5.48E-64	238	COG0596@1|root,KOG2624@2759|Eukaryota,37S5K@33090|Viridiplantae,34K6R@3041|Chlorophyta	3041|Chlorophyta	I	Partial alpha/beta-hydrolase lipase region	-	-	3.1.1.13	ko:K01052	ko00100,ko04142,ko04979,map00100,map04142,map04979	-	R01462	RC00055,RC00523	ko00000,ko00001,ko01000	-	-	-	Abhydro_lipase
442	unitig_0_quiver	mRNA	970387	972109	+	MHACOO_000420-T1	OG0004564	FALSE	FALSE	FALSE	248742.XP_005651012.1	2.19E-118	354	COG0476@1|root,KOG2336@2759|Eukaryota,37PJ4@33090|Viridiplantae,34HE0@3041|Chlorophyta	3041|Chlorophyta	H	ThiF family	-	-	-	ko:K12164	-	-	-	-	ko00000,ko04121	-	-	-	ThiF
443	unitig_0_quiver	mRNA	971739	975278	-	MHACOO_000421-T1	OG0000714	TRUE	TRUE	FALSE	248742.XP_005643764.1	2.90E-273	803	COG0567@1|root,KOG0450@2759|Eukaryota,37TDN@33090|Viridiplantae,34JN5@3041|Chlorophyta	3041|Chlorophyta	C	2-oxoglutarate dehydrogenase C-terminal	-	-	1.2.4.2	ko:K00164	ko00020,ko00310,ko00380,ko01100,ko01110,ko01120,ko01130,ko01200,map00020,map00310,map00380,map01100,map01110,map01120,map01130,map01200	M00009,M00011,M00032	R00621,R01933,R01940,R03316,R08549	RC00004,RC00027,RC00627,RC02743,RC02833,RC02883	br01601,ko00000,ko00001,ko00002,ko01000	-	-	-	E1_dh,OxoGdeHyase_C,Transket_pyr
444	unitig_0_quiver	mRNA	975412	976821	-	MHACOO_000422-T1	OG0003192	FALSE	FALSE	FALSE	38833.XP_003056867.1	1.56E-74	247	COG1607@1|root,KOG2763@2759|Eukaryota,37PGV@33090|Viridiplantae,34HT6@3041|Chlorophyta	3041|Chlorophyta	I	Acyl-coenzyme A thioesterase 9	-	-	-	ko:K17361	-	-	-	-	ko00000,ko01000,ko01004	-	-	-	4HBT
445	unitig_0_quiver	mRNA	976961	978073	-	MHACOO_000423-T1	OG0001536	TRUE	TRUE	FALSE	NA	NA	NA	NA	NA	NA	NA	NA	NA	NA	NA	NA	NA	NA	NA	NA	NA	NA	NA	NA
446	unitig_0_quiver	mRNA	978114	978628	-	MHACOO_000424-T1					NA	NA	NA	NA	NA	NA	NA	NA	NA	NA	NA	NA	NA	NA	NA	NA	NA	NA	NA	NA
447	unitig_0_quiver	mRNA	978705	980654	+	MHACOO_000425-T1	OG0004202	FALSE	FALSE	FALSE	7070.TC015452-PA	2.47E-08	65.5	KOG2498@1|root,KOG2498@2759|Eukaryota,38GR4@33154|Opisthokonta,3B9QU@33208|Metazoa,3CSGF@33213|Bilateria,41VYM@6656|Arthropoda,3SFUE@50557|Insecta	33208|Metazoa	T	RED-like protein N-terminal region	IK	GO:0000075,GO:0000278,GO:0000375,GO:0000377,GO:0000381,GO:0000398,GO:0002119,GO:0002164,GO:0003674,GO:0005488,GO:0005515,GO:0005575,GO:0005622,GO:0005623,GO:0005634,GO:0005654,GO:0005681,GO:0005684,GO:0005730,GO:0006139,GO:0006396,GO:0006397,GO:0006725,GO:0006807,GO:0007049,GO:0007088,GO:0007093,GO:0007094,GO:0007154,GO:0007267,GO:0007268,GO:0007274,GO:0007275,GO:0007346,GO:0007399,GO:0007517,GO:…	-	ko:K13109	-	-	-	-	ko00000,ko03041	-	-	-	RED_C,RED_N,WD40
448	unitig_0_quiver	mRNA	980777	983927	+	MHACOO_000426-T1	OG0002501	TRUE	FALSE	TRUE	554065.XP_005847700.1	2.01E-212	594	COG0572@1|root,KOG4203@2759|Eukaryota,37PK7@33090|Viridiplantae,34GQM@3041|Chlorophyta	3041|Chlorophyta	G	Phosphoribulokinase	-	GO:0003674,GO:0005488,GO:0005515,GO:0005575,GO:0005622,GO:0005623,GO:0005737,GO:0009507,GO:0009536,GO:0019899,GO:0042802,GO:0042803,GO:0043226,GO:0043227,GO:0043229,GO:0043231,GO:0044424,GO:0044444,GO:0044464,GO:0046983,GO:0099080	2.7.1.19	ko:K00855	ko00710,ko01100,ko01120,ko01200,map00710,map01100,map01120,map01200	M00165,M00166	R01523	RC00002,RC00017	ko00000,ko00001,ko00002,ko01000	-	-	-	PRK
449	unitig_0_quiver	mRNA	984006	986388	+	MHACOO_000427-T1	OG0000747	TRUE	FALSE	TRUE	248742.XP_005651007.1	3.89E-244	689	COG0477@1|root,KOG2533@2759|Eukaryota,37SWN@33090|Viridiplantae,34HC8@3041|Chlorophyta	3041|Chlorophyta	G	Major Facilitator Superfamily	-	-	-	-	-	-	-	-	-	-	-	-	MFS_1
450	unitig_0_quiver	mRNA	986645	987667	-	MHACOO_000428-T1	OG0004419	FALSE	FALSE	FALSE	248742.XP_005651005.1	5.44E-49	166	COG2009@1|root,KOG0449@2759|Eukaryota	2759|Eukaryota	C	succinate dehydrogenase activity	SDHC	GO:0000104,GO:0002376,GO:0003674,GO:0003824,GO:0005488,GO:0005575,GO:0005622,GO:0005623,GO:0005737,GO:0005739,GO:0005740,GO:0005743,GO:0005746,GO:0005749,GO:0006082,GO:0006091,GO:0006099,GO:0006101,GO:0006105,GO:0006119,GO:0006121,GO:0006139,GO:0006163,GO:0006605,GO:0006626,GO:0006725,GO:0006753,GO:0006793,GO:0006796,GO:0006807,GO:0006810,GO:0006839,GO:0006886,GO:0006950,GO:0006952,GO:0006955,GO:…	-	ko:K00236	ko00020,ko00190,ko01100,ko01110,ko01120,ko01130,ko01200,ko04714,ko04932,ko05010,ko05012,ko05016,map00020,map00190,map01100,map01110,map01120,map01130,map01200,map04714,map04932,map05010,map05012,map05016	M00009,M00011,M00148	R02164	RC00045	ko00000,ko00001,ko00002	-	-	iMM904.YMR118C,iND750.YMR118C	Sdh_cyt
451	unitig_0_quiver	mRNA	987667	988604	+	MHACOO_000429-T1	OG0005064	FALSE	FALSE	FALSE	554065.XP_005843163.1	6.48E-29	108	2E21K@1|root,2S9AK@2759|Eukaryota,37XZD@33090|Viridiplantae,34IV4@3041|Chlorophyta	3041|Chlorophyta	C	Succinate dehydrogenase ubiquinone cytochrome b small subunit	-	-	-	ko:K00237	ko00020,ko00190,ko01100,ko01110,ko01120,ko01130,ko01200,ko04714,ko04932,ko05010,ko05012,ko05016,map00020,map00190,map01100,map01110,map01120,map01130,map01200,map04714,map04932,map05010,map05012,map05016	M00009,M00011,M00148	R02164	RC00045	ko00000,ko00001,ko00002	-	-	-	CybS
452	unitig_0_quiver	mRNA	988657	990312	+	MHACOO_000430-T1	OG0003536	FALSE	FALSE	FALSE	NA	NA	NA	NA	NA	NA	NA	NA	NA	NA	NA	NA	NA	NA	NA	NA	NA	NA	NA	NA
453	unitig_0_quiver	mRNA	990316	991029	-	MHACOO_000431-T1					NA	NA	NA	NA	NA	NA	NA	NA	NA	NA	NA	NA	NA	NA	NA	NA	NA	NA	NA	NA
454	unitig_0_quiver	mRNA	991095	994234	-	MHACOO_000432-T1	OG0001167	FALSE	FALSE	FALSE	3067.XP_002953512.1	4.46E-164	499	KOG0032@1|root,KOG0032@2759|Eukaryota,37YAT@33090|Viridiplantae,34JSH@3041|Chlorophyta	3041|Chlorophyta	T	Protein tyrosine kinase	-	-	2.7.11.1	ko:K13412	ko04626,ko05145,map04626,map05145	-	-	-	ko00000,ko00001,ko01000,ko01001	-	-	-	Pkinase
455	unitig_0_quiver	mRNA	994523	996207	+	MHACOO_000433-T1	OG0002179	TRUE	FALSE	TRUE	296587.XP_002505637.1	1.25E-92	301	COG1194@1|root,KOG2457@2759|Eukaryota,37J9G@33090|Viridiplantae,34HUB@3041|Chlorophyta	3041|Chlorophyta	L	endonuclease III	-	-	-	ko:K03575	ko03410,map03410	-	-	-	ko00000,ko00001,ko01000,ko03400	-	-	-	HhH-GPD,NUDIX_4
456	unitig_0_quiver	mRNA	997436	999334	-	MHACOO_000434-T1	OG0003001	FALSE	FALSE	FALSE	248742.XP_005650924.1	9.37E-103	324	COG5061@1|root,KOG2608@2759|Eukaryota,37JX8@33090|Viridiplantae,34J29@3041|Chlorophyta	3041|Chlorophyta	OU	endoplasmic reticulum	-	-	-	ko:K10950	ko04141,ko05110,map04141,map05110	-	-	-	ko00000,ko00001,ko01000	-	-	-	ERO1
457	unitig_0_quiver	mRNA	999390	1001219	+	MHACOO_000435-T1	OG0000386	FALSE	FALSE	FALSE	NA	NA	NA	NA	NA	NA	NA	NA	NA	NA	NA	NA	NA	NA	NA	NA	NA	NA	NA	NA
458	unitig_0_quiver	mRNA	1001295	1002365	+	MHACOO_000436-T1	OG0003772	FALSE	FALSE	FALSE	3067.XP_002949750.1	5.56E-66	216	COG0164@1|root,KOG2299@2759|Eukaryota,37JMF@33090|Viridiplantae,34KMT@3041|Chlorophyta	3041|Chlorophyta	L	Endonuclease that specifically degrades the RNA of RNA- DNA hybrids	-	-	3.1.26.4	ko:K10743	ko03030,map03030	-	-	-	ko00000,ko00001,ko01000,ko03032	-	-	-	RNase_HII
459	unitig_0_quiver	mRNA	1002428	1006201	+	MHACOO_000437-T1	OG0000855	TRUE	TRUE	FALSE	248742.XP_005651052.1	0	1292	COG1026@1|root,KOG2019@2759|Eukaryota,37R6J@33090|Viridiplantae,34GSW@3041|Chlorophyta	3041|Chlorophyta	O	Peptidase M16C associated	-	-	-	ko:K06972	-	-	-	-	ko00000,ko01000,ko01002	-	-	-	M16C_assoc,Peptidase_M16,Peptidase_M16_C
460	unitig_0_quiver	mRNA	1006400	1007582	-	MHACOO_000438-T1	OG0000707	FALSE	FALSE	FALSE	70448.A0A096P8H4	4.63E-71	227	KOG3996@1|root,KOG3996@2759|Eukaryota,37VDR@33090|Viridiplantae,34HYV@3041|Chlorophyta	3041|Chlorophyta	CO	Links covalently the heme group to the apoprotein of cytochrome c	-	-	4.4.1.17	ko:K01764	ko00860,map00860	-	R02480	RC00727,RC02130	ko00000,ko00001,ko01000	-	-	-	Cyto_heme_lyase
461	unitig_0_quiver	mRNA	1007700	1009554	-	MHACOO_000439-T1	OG0002608	FALSE	FALSE	FALSE	248742.XP_005651050.1	1.88E-151	442	KOG2758@1|root,KOG2758@2759|Eukaryota,37HTI@33090|Viridiplantae,34J6E@3041|Chlorophyta	3041|Chlorophyta	J	component of the eukaryotic translation initiation factor 3 (eIF-3) complex, which is involved in protein synthesis of a specialized repertoire of mRNAs and, together with other initiation factors, stimulates binding of mRNA and methionyl-tRNAi to the 40S ribosome. The eIF-3 complex specifically targets and initiates translation of a subset of mRNAs involved in cell proliferation	-	-	-	ko:K03250	ko03013,ko05160,map03013,map05160	-	-	-	ko00000,ko00001,ko03012,ko03051,ko04147	-	-	-	PCI,eIF3_N
462	unitig_0_quiver	mRNA	1010985	1011425	+	MHACOO_000440-T1					NA	NA	NA	NA	NA	NA	NA	NA	NA	NA	NA	NA	NA	NA	NA	NA	NA	NA	NA	NA
463	unitig_0_quiver	mRNA	1012274	1013353	-	MHACOO_000441-T1					NA	NA	NA	NA	NA	NA	NA	NA	NA	NA	NA	NA	NA	NA	NA	NA	NA	NA	NA	NA
464	unitig_0_quiver	mRNA	1013754	1021391	-	MHACOO_000442-T1	OG0000996	TRUE	TRUE	FALSE	NA	NA	NA	NA	NA	NA	NA	NA	NA	NA	NA	NA	NA	NA	NA	NA	NA	NA	NA	NA
465	unitig_0_quiver	mRNA	1021658	1024223	-	MHACOO_000443-T1	OG0016340	FALSE	FALSE	FALSE	NA	NA	NA	NA	NA	NA	NA	NA	NA	NA	NA	NA	NA	NA	NA	NA	NA	NA	NA	NA
466	unitig_0_quiver	mRNA	1021658	1024223	-	MHACOO_000443-T2					NA	NA	NA	NA	NA	NA	NA	NA	NA	NA	NA	NA	NA	NA	NA	NA	NA	NA	NA	NA
467	unitig_0_quiver	mRNA	1024259	1026561	+	MHACOO_000444-T1					4555.Si024807m	1.26E-78	259	COG0814@1|root,KOG1303@2759|Eukaryota,37S1T@33090|Viridiplantae,3G766@35493|Streptophyta,3M39Q@4447|Liliopsida,3I71J@38820|Poales	35493|Streptophyta	E	Transmembrane amino acid transporter protein	-	-	-	-	-	-	-	-	-	-	-	-	Aa_trans
468	unitig_0_quiver	mRNA	1026803	1028101	+	MHACOO_000445-T1					NA	NA	NA	NA	NA	NA	NA	NA	NA	NA	NA	NA	NA	NA	NA	NA	NA	NA	NA	NA
469	unitig_0_quiver	mRNA	1029149	1030420	+	MHACOO_000447-T1					NA	NA	NA	NA	NA	NA	NA	NA	NA	NA	NA	NA	NA	NA	NA	NA	NA	NA	NA	NA
470	unitig_0_quiver	mRNA	1030627	1031850	-	MHACOO_000448-T1	OG0001663	TRUE	TRUE	FALSE	248742.XP_005651273.1	5.43E-74	228	COG0102@1|root,KOG3203@2759|Eukaryota,37PZB@33090|Viridiplantae,34KWW@3041|Chlorophyta	3041|Chlorophyta	J	ribosomal protein L13	MRPL13	-	-	ko:K02871	ko03010,map03010	M00178,M00179	-	-	br01610,ko00000,ko00001,ko00002,ko03011	-	-	-	Ribosomal_L13
471	unitig_0_quiver	mRNA	1031823	1033042	+	MHACOO_000449-T1	OG0002037	TRUE	TRUE	FALSE	3067.XP_002948722.1	2.02E-145	413	COG1976@1|root,KOG3185@2759|Eukaryota,37MFA@33090|Viridiplantae,34JPI@3041|Chlorophyta	3041|Chlorophyta	J	Binds to the 60S ribosomal subunit and prevents its association with the 40S ribosomal subunit to form the 80S initiation complex in the cytoplasm. May also be involved in ribosome biogenesis	EIF6	-	-	ko:K03264	ko03008,map03008	-	-	-	ko00000,ko00001,ko03009,ko03012	-	-	-	eIF-6
472	unitig_0_quiver	mRNA	1033204	1034991	-	MHACOO_000450-T1					NA	NA	NA	NA	NA	NA	NA	NA	NA	NA	NA	NA	NA	NA	NA	NA	NA	NA	NA	NA
473	unitig_0_quiver	mRNA	1035053	1038183	-	MHACOO_000451-T1					NA	NA	NA	NA	NA	NA	NA	NA	NA	NA	NA	NA	NA	NA	NA	NA	NA	NA	NA	NA
474	unitig_0_quiver	mRNA	1038397	1039340	+	MHACOO_000452-T1	OG0001504	TRUE	TRUE	FALSE	3075.A0A087SMK1	6.09E-56	184	COG1896@1|root,KOG3197@2759|Eukaryota,37I88@33090|Viridiplantae,34I22@3041|Chlorophyta	3041|Chlorophyta	S	HD domain	-	-	-	ko:K07023	-	-	-	-	ko00000	-	-	-	HD_3
475	unitig_0_quiver	mRNA	1039383	1041410	-	MHACOO_000453-T1	OG0001207	TRUE	TRUE	FALSE	70448.A0A090MC89	2.45E-23	108	KOG0812@1|root,KOG0812@2759|Eukaryota,37PC6@33090|Viridiplantae,34HQ3@3041|Chlorophyta	3041|Chlorophyta	U	Belongs to the syntaxin family	-	-	-	ko:K08490	ko04130,map04130	-	-	-	ko00000,ko00001,ko04131	-	-	-	SNARE,Syntaxin-5_N
476	unitig_0_quiver	mRNA	1041862	1044064	+	MHACOO_000454-T1	OG0004496	FALSE	FALSE	FALSE	248742.XP_005651280.1	9.80E-237	675	KOG0341@1|root,KOG0341@2759|Eukaryota,37HIW@33090|Viridiplantae,34J63@3041|Chlorophyta	3041|Chlorophyta	A	zinc finger	-	-	3.6.4.13	ko:K13116	-	-	-	-	ko00000,ko01000,ko03041	-	-	-	DEAD,Helicase_C
477	unitig_0_quiver	mRNA	1044110	1045406	+	MHACOO_000455-T1	OG0002517	FALSE	FALSE	FALSE	248742.XP_005651281.1	1.38E-117	341	COG1100@1|root,KOG0098@2759|Eukaryota,37PZ3@33090|Viridiplantae,34J6J@3041|Chlorophyta	3041|Chlorophyta	U	Rab subfamily of small GTPases	-	-	-	ko:K07877	ko04152,map04152	-	-	-	ko00000,ko00001,ko04031,ko04131,ko04147	-	-	-	Ras
478	unitig_0_quiver	mRNA	1044110	1045406	+	MHACOO_000455-T2					3075.A0A087SCD3	5.34E-112	327	COG1100@1|root,KOG0098@2759|Eukaryota,37PZ3@33090|Viridiplantae,34J6J@3041|Chlorophyta	3041|Chlorophyta	U	Rab subfamily of small GTPases	-	-	-	ko:K07877	ko04152,map04152	-	-	-	ko00000,ko00001,ko04031,ko04131,ko04147	-	-	-	Ras
479	unitig_0_quiver	mRNA	1045432	1048147	-	MHACOO_000456-T1	OG0001562	TRUE	FALSE	TRUE	3067.XP_002956437.1	4.89E-200	563	COG0451@1|root,KOG1429@2759|Eukaryota,37J0N@33090|Viridiplantae,34GQ4@3041|Chlorophyta	3041|Chlorophyta	GM	GDP-mannose 4,6 dehydratase	-	-	5.1.3.18	ko:K10046	ko00053,ko00520,ko01100,ko01110,map00053,map00520,map01100,map01110	M00114	R00889,R07672,R07673	RC00289,RC00403,RC01780	ko00000,ko00001,ko00002,ko01000	-	-	-	Epimerase
480	unitig_0_quiver	mRNA	1048249	1049691	-	MHACOO_000457-T1	OG0000910	FALSE	FALSE	FALSE	3075.A0A087SMI8	4.24E-64	219	COG0697@1|root,KOG3912@2759|Eukaryota,37ZZW@33090|Viridiplantae,34M4U@3041|Chlorophyta	3041|Chlorophyta	EG	negative regulation of mitochondrial outer membrane permeabilization involved in apoptotic signaling pathway	-	-	-	-	-	-	-	-	-	-	-	-	EamA
481	unitig_0_quiver	mRNA	1050044	1051576	-	MHACOO_000458-T1	OG0001765	FALSE	FALSE	FALSE	NA	NA	NA	NA	NA	NA	NA	NA	NA	NA	NA	NA	NA	NA	NA	NA	NA	NA	NA	NA
482	unitig_0_quiver	mRNA	1051624	1052521	+	MHACOO_000459-T1					3218.PP1S163_18V6.1	5.57E-24	95.5	COG0186@1|root,KOG1740@2759|Eukaryota,37V6D@33090|Viridiplantae,3GJBW@35493|Streptophyta	35493|Streptophyta	J	30S ribosomal protein S17	-	-	-	ko:K02961	ko03010,map03010	M00178,M00179	-	-	br01610,ko00000,ko00001,ko00002,ko03011	-	-	-	Ribosomal_S17
483	unitig_0_quiver	mRNA	1052645	1054119	+	MHACOO_000460-T1					NA	NA	NA	NA	NA	NA	NA	NA	NA	NA	NA	NA	NA	NA	NA	NA	NA	NA	NA	NA
484	unitig_0_quiver	mRNA	1054260	1055869	+	MHACOO_000461-T1	OG0001965	TRUE	TRUE	FALSE	3067.XP_002952121.1	1.08E-33	142	KOG3911@1|root,KOG3911@2759|Eukaryota,37PJ5@33090|Viridiplantae,34K16@3041|Chlorophyta	3041|Chlorophyta	A	Nucleolar protein,Nop52	-	-	-	ko:K14849	-	-	-	-	ko00000,ko01009,ko03009	-	-	-	Nop52
485	unitig_0_quiver	mRNA	1055961	1057552	-	MHACOO_000462-T1	OG0001717	TRUE	FALSE	TRUE	248742.XP_005651289.1	1.92E-86	277	COG0702@1|root,KOG2865@2759|Eukaryota,37IK8@33090|Viridiplantae,34H4J@3041|Chlorophyta	3041|Chlorophyta	C	NmrA-like family	-	-	-	ko:K03953	ko00190,ko01100,ko04714,ko04723,ko04932,ko05010,ko05012,ko05016,map00190,map01100,map04714,map04723,map04932,map05010,map05012,map05016	M00146	-	-	ko00000,ko00001,ko00002	3.D.1.6	-	-	Epimerase,NAD_binding_10,RmlD_sub_bind
486	unitig_0_quiver	mRNA	1057629	1060782	+	MHACOO_000463-T1	OG0001325	FALSE	FALSE	FALSE	248742.XP_005651290.1	0	1315	COG1048@1|root,KOG0453@2759|Eukaryota,388JU@33090|Viridiplantae,34KCV@3041|Chlorophyta	3041|Chlorophyta	C	Belongs to the aconitase IPM isomerase family	-	-	4.2.1.3	ko:K01681	ko00020,ko00630,ko00720,ko01100,ko01110,ko01120,ko01130,ko01200,ko01210,ko01230,map00020,map00630,map00720,map01100,map01110,map01120,map01130,map01200,map01210,map01230	M00009,M00010,M00012,M00173,M00740	R01324,R01325,R01900	RC00497,RC00498,RC00618	br01601,ko00000,ko00001,ko00002,ko01000	-	-	-	Aconitase,Aconitase_C,IDH
487	unitig_0_quiver	mRNA	1061032	1064088	+	MHACOO_000464-T1	OG0003098	FALSE	FALSE	FALSE	248742.XP_005651291.1	3.48E-70	250	KOG4416@1|root,KOG4416@2759|Eukaryota,37M65@33090|Viridiplantae,34IWT@3041|Chlorophyta	3041|Chlorophyta	S	Tubulin binding cofactor C	-	-	-	ko:K16810	-	-	-	-	ko00000,ko03036	-	-	-	TBCC
488	unitig_0_quiver	mRNA	1063721	1064512	+	MHACOO_000465-T1					NA	NA	NA	NA	NA	NA	NA	NA	NA	NA	NA	NA	NA	NA	NA	NA	NA	NA	NA	NA
489	unitig_0_quiver	mRNA	1064637	1067148	+	MHACOO_000466-T1	OG0002055	FALSE	FALSE	FALSE	248742.XP_005651292.1	5.12E-187	560	COG0477@1|root,KOG1330@2759|Eukaryota,37Y87@33090|Viridiplantae,34JCU@3041|Chlorophyta	3041|Chlorophyta	EGP	transporter	-	-	-	-	-	-	-	-	-	-	-	-	MFS_1
490	unitig_0_quiver	mRNA	1067195	1069092	-	MHACOO_000467-T1	OG0003971	FALSE	FALSE	FALSE	NA	NA	NA	NA	NA	NA	NA	NA	NA	NA	NA	NA	NA	NA	NA	NA	NA	NA	NA	NA
491	unitig_0_quiver	mRNA	1069102	1069756	+	MHACOO_000468-T1	OG0004692	FALSE	FALSE	FALSE	248742.XP_005651294.1	9.76E-30	113	2CZ1E@1|root,2S7T1@2759|Eukaryota,37WE5@33090|Viridiplantae,34MWS@3041|Chlorophyta	3041|Chlorophyta	S	Gamma-glutamyl cyclotransferase, AIG2-like	-	-	-	-	-	-	-	-	-	-	-	-	GGACT
492	unitig_0_quiver	mRNA	1069936	1070996	-	MHACOO_000469-T1	OG0004130	FALSE	FALSE	FALSE	3075.A0A087SCF1	3.77E-09	63.9	29559@1|root,2RC31@2759|Eukaryota,37R5N@33090|Viridiplantae,34II6@3041|Chlorophyta	3041|Chlorophyta	S	Membrane fusion protein Use1	-	-	-	ko:K08507	ko04130,map04130	-	-	-	ko00000,ko00001,ko04131	-	-	-	Use1
493	unitig_0_quiver	mRNA	1071157	1071852	-	MHACOO_000470-T1					NA	NA	NA	NA	NA	NA	NA	NA	NA	NA	NA	NA	NA	NA	NA	NA	NA	NA	NA	NA
494	unitig_0_quiver	mRNA	1071954	1073608	+	MHACOO_000471-T1	OG0000219	TRUE	TRUE	FALSE	38833.XP_003056124.1	5.47E-160	463	COG0407@1|root,KOG2872@2759|Eukaryota,37TF6@33090|Viridiplantae,34H96@3041|Chlorophyta	3041|Chlorophyta	H	Belongs to the uroporphyrinogen decarboxylase family	HEME3	-	-	-	-	-	-	-	-	-	-	-	URO-D
495	unitig_0_quiver	mRNA	1073645	1074968	-	MHACOO_000472-T1	OG0001880	FALSE	FALSE	FALSE	38833.XP_003060694.1	1.47E-41	154	KOG2913@1|root,KOG2913@2759|Eukaryota,37JX4@33090|Viridiplantae,34M2S@3041|Chlorophyta	3041|Chlorophyta	S	Repeated motif present between transmembrane helices in cystinosin, yeast ERS1p, mannose-P-dolichol utilization defect 1, and other hypothetical proteins.	-	-	-	-	-	-	-	-	-	-	-	-	PQ-loop
496	unitig_0_quiver	mRNA	1075053	1076540	+	MHACOO_000473-T1	OG0003181	FALSE	FALSE	FALSE	248742.XP_005651298.1	2.88E-151	447	2CMG9@1|root,2QQ9P@2759|Eukaryota,37HM1@33090|Viridiplantae,34J1D@3041|Chlorophyta	3041|Chlorophyta	S	Tocopherol cyclase	-	-	5.5.1.24	ko:K09834	ko00130,ko01100,ko01110,map00130,map01100,map01110	M00112	R07502,R07503,R10623,R10624	RC01911	ko00000,ko00001,ko00002,ko01000	-	-	-	Tocopherol_cycl
497	unitig_0_quiver	mRNA	1076644	1078758	-	MHACOO_000474-T1	OG0000233	TRUE	TRUE	FALSE	248742.XP_005651324.1	1.46E-77	259	COG0500@1|root,KOG1499@2759|Eukaryota,37MCJ@33090|Viridiplantae,34HDG@3041|Chlorophyta	3041|Chlorophyta	KOT	Belongs to the class I-like SAM-binding methyltransferase superfamily. Protein arginine N- methyltransferase family	-	-	2.1.1.319	ko:K11436	-	-	R11216,R11217,R11219	RC00003,RC02120,RC03388,RC03390	ko00000,ko01000,ko03036	-	-	-	Methyltransf_25
498	unitig_0_quiver	mRNA	1078845	1081982	+	MHACOO_000475-T1					NA	NA	NA	NA	NA	NA	NA	NA	NA	NA	NA	NA	NA	NA	NA	NA	NA	NA	NA	NA
499	unitig_0_quiver	mRNA	1082100	1083165	+	MHACOO_000476-T1					NA	NA	NA	NA	NA	NA	NA	NA	NA	NA	NA	NA	NA	NA	NA	NA	NA	NA	NA	NA
500	unitig_0_quiver	mRNA	1083615	1085195	-	MHACOO_000477-T1	OG0000511	FALSE	FALSE	FALSE	296587.XP_002502372.1	1.04E-07	60.5	KOG1365@1|root,KOG1365@2759|Eukaryota	2759|Eukaryota	J	regulation of RNA splicing	-	-	-	ko:K12837,ko:K12898,ko:K14947	ko03040,map03040	-	-	-	ko00000,ko00001,ko03041	-	-	-	RRM_1
501	unitig_0_quiver	mRNA	1085381	1086091	-	MHACOO_000478-T1	OG0004557	FALSE	FALSE	FALSE	2880.D8LN75	3.42E-59	194	COG0394@1|root,KOG3217@2759|Eukaryota	2759|Eukaryota	T	non-membrane spanning protein tyrosine phosphatase activity	stp1	GO:0003674,GO:0003824,GO:0003993,GO:0004721,GO:0004725,GO:0004726,GO:0005575,GO:0005622,GO:0005623,GO:0005634,GO:0005737,GO:0006464,GO:0006470,GO:0006793,GO:0006796,GO:0006807,GO:0008150,GO:0008152,GO:0009987,GO:0016311,GO:0016787,GO:0016788,GO:0016791,GO:0019538,GO:0023052,GO:0035335,GO:0036211,GO:0042578,GO:0043170,GO:0043226,GO:0043227,GO:0043229,GO:0043231,GO:0043412,GO:0044237,GO:0044238,GO:…	3.1.3.2,3.1.3.48	ko:K01104,ko:K14394	ko00730,ko00740,ko01100,map00730,map00740,map01100	-	R00548,R02135	RC00017	ko00000,ko00001,ko01000,ko01009	-	-	-	LMWPc
502	unitig_0_quiver	mRNA	1086230	1086961	+	MHACOO_000479-T1	OG0002448	FALSE	FALSE	FALSE	3055.EDP09671	8.92E-47	154	COG1594@1|root,KOG2907@2759|Eukaryota,37VWR@33090|Viridiplantae,34MNC@3041|Chlorophyta	3041|Chlorophyta	K	DNA-dependent RNA polymerase catalyzes the transcription of DNA into RNA using the four ribonucleoside triphosphates as substrates	-	-	-	ko:K03000	ko00230,ko00240,ko01100,ko03020,map00230,map00240,map01100,map03020	M00182	R00435,R00441,R00442,R00443	RC02795	br01611,ko00000,ko00001,ko00002,ko03021	-	-	-	TFIIS_C
503	unitig_0_quiver	mRNA	1087014	1088757	+	MHACOO_000480-T1	OG0001616	FALSE	FALSE	FALSE	3075.A0A087SEU9	2.61E-107	329	COG2513@1|root,KOG1260@2759|Eukaryota,37HN9@33090|Viridiplantae,34P3Q@3041|Chlorophyta	3041|Chlorophyta	C	Phosphoenolpyruvate phosphomutase	-	-	-	-	-	-	-	-	-	-	-	-	PEP_mutase
504	unitig_0_quiver	mRNA	1088965	1090896	+	MHACOO_000481-T1	OG0000537	FALSE	FALSE	FALSE	3055.EDP05760	6.35E-106	337	KOG1172@1|root,KOG1172@2759|Eukaryota,37II0@33090|Viridiplantae,34P6N@3041|Chlorophyta	3041|Chlorophyta	P	HCO3- transporter family	-	-	-	ko:K06573	ko04966,map04966	-	-	-	ko00000,ko00001,ko02000,ko04090,ko04147	2.A.31.1.1	-	-	HCO3_cotransp
505	unitig_0_quiver	mRNA	1091001	1092433	+	MHACOO_000482-T1	OG0002240	FALSE	FALSE	FALSE	248742.XP_005651307.1	2.67E-137	393	COG0561@1|root,KOG3189@2759|Eukaryota,37JBP@33090|Viridiplantae,34JHS@3041|Chlorophyta	3041|Chlorophyta	I	Involved in the synthesis of the GDP-mannose and dolichol-phosphate-mannose required for a number of critical mannosyl transfer reactions	-	-	5.4.2.8	ko:K17497	ko00051,ko00520,ko01100,ko01110,ko01130,map00051,map00520,map01100,map01110,map01130	M00114	R01818	RC00408	ko00000,ko00001,ko00002,ko01000	-	-	-	PMM
506	unitig_0_quiver	mRNA	1092458	1094497	-	MHACOO_000483-T1	OG0000102	TRUE	TRUE	FALSE	3055.EDP09705	1.12E-111	362	COG0281@1|root,KOG1257@2759|Eukaryota,37IX7@33090|Viridiplantae,34HBG@3041|Chlorophyta	3041|Chlorophyta	C	malic enzyme	-	-	1.1.1.40	ko:K00029	ko00620,ko00710,ko01100,ko01120,ko01200,map00620,map00710,map01100,map01120,map01200	M00169,M00172	R00216	RC00105	ko00000,ko00001,ko00002,ko01000	-	-	-	Malic_M,malic
507	unitig_0_quiver	mRNA	1094518	1096708	-	MHACOO_000484-T1	OG0000187	TRUE	TRUE	FALSE	3055.EDP03070	1.62E-141	433	COG0369@1|root,KOG1159@2759|Eukaryota,37MFY@33090|Viridiplantae,34HA2@3041|Chlorophyta	3041|Chlorophyta	C	Component of the cytosolic iron-sulfur (Fe-S) protein assembly (CIA) machinery. Required for the maturation of extramitochondrial Fe-S proteins. Part of an electron transfer chain functioning in an early step of cytosolic Fe-S biogenesis. Transfers electrons from NADPH to the Fe-S cluster of the anamorsin DRE2 homolog	-	-	-	-	-	-	-	-	-	-	-	-	FAD_binding_1,Flavodoxin_1,NAD_binding_1
508	unitig_0_quiver	mRNA	1096860	1100299	+	MHACOO_000485-T1	OG0005811	FALSE	FALSE	FALSE	NA	NA	NA	NA	NA	NA	NA	NA	NA	NA	NA	NA	NA	NA	NA	NA	NA	NA	NA	NA
509	unitig_0_quiver	mRNA	1100391	1101346	+	MHACOO_000486-T1	OG0000640	TRUE	FALSE	TRUE	3218.PP1S183_104V6.1	3.37E-49	165	COG0198@1|root,KOG1708@2759|Eukaryota,37S1W@33090|Viridiplantae,3G7YW@35493|Streptophyta	35493|Streptophyta	J	Belongs to the universal ribosomal protein uL24 family	-	-	-	ko:K02895	ko03010,map03010	M00178,M00179	-	-	br01610,ko00000,ko00001,ko00002,ko03011	-	-	-	KOW,ribosomal_L24
510	unitig_0_quiver	mRNA	1101481	1103103	+	MHACOO_000487-T1	OG0000451	TRUE	TRUE	FALSE	248742.XP_005651334.1	1.26E-157	453	COG0331@1|root,KOG2926@2759|Eukaryota,37K6Y@33090|Viridiplantae,34HC3@3041|Chlorophyta	3041|Chlorophyta	I	transacylase	FABD	-	2.3.1.39	ko:K00645	ko00061,ko00333,ko01100,ko01130,ko01212,map00061,map00333,map01100,map01130,map01212	M00082	R01626,R11671	RC00004,RC00039,RC02727	ko00000,ko00001,ko00002,ko01000,ko01004	-	-	-	Acyl_transf_1
511	unitig_0_quiver	mRNA	1103267	1104649	-	MHACOO_000488-T1	OG0002047	TRUE	TRUE	FALSE	248742.XP_005651333.1	7.44E-153	435	COG5209@1|root,KOG3036@2759|Eukaryota,37IPX@33090|Viridiplantae,34GQZ@3041|Chlorophyta	3041|Chlorophyta	S	Cell differentiation family, Rcd1-like	-	-	-	ko:K12606	ko03018,map03018	-	-	-	ko00000,ko00001,ko03019	-	-	-	Rcd1
512	unitig_0_quiver	mRNA	1104768	1107769	-	MHACOO_000489-T1					NA	NA	NA	NA	NA	NA	NA	NA	NA	NA	NA	NA	NA	NA	NA	NA	NA	NA	NA	NA
513	unitig_0_quiver	mRNA	1107927	1110148	+	MHACOO_000490-T1	OG0002139	TRUE	FALSE	TRUE	3075.A0A087SMJ6	1.91E-284	787	COG1690@1|root,KOG3833@2759|Eukaryota,37X1B@33090|Viridiplantae,34J82@3041|Chlorophyta	3041|Chlorophyta	H	Catalytic subunit of the tRNA-splicing ligase complex that acts by directly joining spliced tRNA halves to mature-sized tRNAs by incorporating the precursor-derived splice junction phosphate into the mature tRNA as a canonical 3',5'- phosphodiester. May act as	-	-	6.5.1.3	ko:K14415	-	-	-	-	ko00000,ko01000,ko03016	-	-	-	RtcB
514	unitig_0_quiver	mRNA	1107927	1110148	+	MHACOO_000490-T2					3075.A0A087SMJ6	7.54E-273	756	COG1690@1|root,KOG3833@2759|Eukaryota,37X1B@33090|Viridiplantae,34J82@3041|Chlorophyta	3041|Chlorophyta	H	Catalytic subunit of the tRNA-splicing ligase complex that acts by directly joining spliced tRNA halves to mature-sized tRNAs by incorporating the precursor-derived splice junction phosphate into the mature tRNA as a canonical 3',5'- phosphodiester. May act as	-	-	6.5.1.3	ko:K14415	-	-	-	-	ko00000,ko01000,ko03016	-	-	-	RtcB
515	unitig_0_quiver	mRNA	1108979	1111734	-	MHACOO_000491-T1	OG0000756	FALSE	FALSE	FALSE	248742.XP_005651318.1	6.73E-106	329	KOG2592@1|root,KOG2592@2759|Eukaryota,37N88@33090|Viridiplantae,34HPZ@3041|Chlorophyta	3041|Chlorophyta	S	Serine incorporator (Serinc)	-	-	-	-	-	-	-	-	-	-	-	-	Serinc
516	unitig_0_quiver	mRNA	1111788	1113994	+	MHACOO_000492-T1	OG0003963	FALSE	FALSE	FALSE	248742.XP_005651329.1	2.43E-97	312	KOG0937@1|root,KOG0937@2759|Eukaryota,37S8C@33090|Viridiplantae,34IYJ@3041|Chlorophyta	3041|Chlorophyta	U	Belongs to the adaptor complexes medium subunit family	-	-	-	ko:K12402	ko04142,map04142	-	-	-	ko00000,ko00001,ko04131	-	-	-	Adap_comp_sub
517	unitig_0_quiver	mRNA	1114080	1115981	+	MHACOO_000493-T1	OG0000372	TRUE	TRUE	FALSE	3075.A0A087SG77	2.20E-168	488	COG5027@1|root,KOG2747@2759|Eukaryota,37SWR@33090|Viridiplantae,34HHP@3041|Chlorophyta	3041|Chlorophyta	B	Belongs to the MYST (SAS MOZ) family	-	-	2.3.1.48	ko:K11308	-	-	-	-	ko00000,ko01000,ko03036	-	-	-	MOZ_SAS,Tudor-knot
518	unitig_0_quiver	mRNA	1114080	1115981	+	MHACOO_000493-T2					3075.A0A087SG77	1.03E-159	464	COG5027@1|root,KOG2747@2759|Eukaryota,37SWR@33090|Viridiplantae,34HHP@3041|Chlorophyta	3041|Chlorophyta	B	Belongs to the MYST (SAS MOZ) family	-	-	2.3.1.48	ko:K11308	-	-	-	-	ko00000,ko01000,ko03036	-	-	-	MOZ_SAS,Tudor-knot
519	unitig_0_quiver	mRNA	1116119	1116801	-	MHACOO_000494-T1	OG0015457	FALSE	FALSE	FALSE	NA	NA	NA	NA	NA	NA	NA	NA	NA	NA	NA	NA	NA	NA	NA	NA	NA	NA	NA	NA
520	unitig_0_quiver	mRNA	1116919	1117803	+	MHACOO_000495-T1	OG0000141	TRUE	TRUE	FALSE	3988.XP_002514188.1	5.84E-59	186	COG5030@1|root,KOG0934@2759|Eukaryota,37U37@33090|Viridiplantae,3G97U@35493|Streptophyta,4JN11@91835|fabids	35493|Streptophyta	U	Belongs to the adaptor complexes small subunit family	-	GO:0005575,GO:0005622,GO:0005623,GO:0005737,GO:0005794,GO:0005802,GO:0012505,GO:0016020,GO:0030117,GO:0030119,GO:0030124,GO:0031984,GO:0032991,GO:0043226,GO:0043227,GO:0043229,GO:0043231,GO:0044422,GO:0044424,GO:0044425,GO:0044431,GO:0044444,GO:0044446,GO:0044464,GO:0048475,GO:0098791,GO:0098796	-	ko:K12403	ko04142,map04142	-	-	-	ko00000,ko00001,ko04131	-	-	-	Clat_adaptor_s
521	unitig_0_quiver	mRNA	1118071	1119245	-	MHACOO_000496-T1	OG0000100	TRUE	FALSE	TRUE	NA	NA	NA	NA	NA	NA	NA	NA	NA	NA	NA	NA	NA	NA	NA	NA	NA	NA	NA	NA
522	unitig_0_quiver	mRNA	1119647	1120816	-	MHACOO_000497-T1	OG0005831	FALSE	FALSE	FALSE	NA	NA	NA	NA	NA	NA	NA	NA	NA	NA	NA	NA	NA	NA	NA	NA	NA	NA	NA	NA
523	unitig_0_quiver	mRNA	1121010	1122164	+	MHACOO_000498-T1	OG0000173	TRUE	TRUE	FALSE	NA	NA	NA	NA	NA	NA	NA	NA	NA	NA	NA	NA	NA	NA	NA	NA	NA	NA	NA	NA
524	unitig_0_quiver	mRNA	1122252	1122950	+	MHACOO_000499-T1	OG0001564	TRUE	TRUE	FALSE	3075.A0A087SML1	6.81E-51	171	COG5596@1|root,KOG3225@2759|Eukaryota,37NXU@33090|Viridiplantae,34ICT@3041|Chlorophyta	3041|Chlorophyta	U	inner membrane translocase	-	-	-	ko:K17790	-	-	-	-	ko00000,ko02000,ko03029	3.A.8.1	-	-	Tim17
525	unitig_0_quiver	mRNA	1123090	1124676	+	MHACOO_000500-T1	OG0003428	FALSE	FALSE	FALSE	248742.XP_005651570.1	1.08E-15	81.3	COG0037@1|root,2QQNE@2759|Eukaryota,37NDV@33090|Viridiplantae,34ND9@3041|Chlorophyta	3041|Chlorophyta	D	PP-loop family	-	-	6.3.4.19	ko:K04075	-	-	R09597	RC02633,RC02634	ko00000,ko01000,ko03016	-	-	-	ATP_bind_3
526	unitig_0_quiver	mRNA	1124864	1126943	-	MHACOO_000501-T1	OG0002577	FALSE	FALSE	FALSE	3055.EDP07453	7.41E-121	363	COG2453@1|root,KOG1720@2759|Eukaryota,37MGQ@33090|Viridiplantae,34K1U@3041|Chlorophyta	3041|Chlorophyta	V	Dual specificity protein phosphatase, N-terminal half	-	-	3.1.3.16,3.1.3.48	ko:K06639	ko04110,ko04111,ko04113,map04110,map04111,map04113	-	-	-	ko00000,ko00001,ko01000,ko01009	-	-	-	DSPc,DSPn
527	unitig_0_quiver	mRNA	1127085	1129022	-	MHACOO_000502-T1	OG0004090	FALSE	FALSE	FALSE	3055.EDP01469	2.85E-148	443	COG0621@1|root,KOG4355@2759|Eukaryota,37N3T@33090|Viridiplantae,34GQA@3041|Chlorophyta	3041|Chlorophyta	J	Uncharacterized protein family UPF0004	-	-	2.8.4.5	ko:K15865	-	-	R10649	RC00003,RC03221	ko00000,ko01000,ko03016	-	-	-	Radical_SAM,TRAM,UPF0004
528	unitig_0_quiver	mRNA	1129230	1130571	+	MHACOO_000503-T1	OG0000023	TRUE	TRUE	FALSE	248742.XP_005651337.1	1.63E-119	355	KOG0616@1|root,KOG0616@2759|Eukaryota,37T99@33090|Viridiplantae,34K1J@3041|Chlorophyta	3041|Chlorophyta	T	Belongs to the protein kinase superfamily	-	-	2.7.11.11	ko:K04345	ko01522,ko04010,ko04014,ko04020,ko04024,ko04062,ko04113,ko04114,ko04138,ko04140,ko04211,ko04213,ko04261,ko04270,ko04310,ko04340,ko04341,ko04371,ko04530,ko04540,ko04611,ko04713,ko04714,ko04720,ko04723,ko04724,ko04725,ko04726,ko04727,ko04728,ko04740,ko04742,ko04750,ko04910,ko04911,ko04912,ko04913,ko04914,ko04915,ko04916,ko04918,ko04919,ko04921,ko04922,ko04923,ko04924,ko04925,ko04926,ko04927,ko04934…	M00695	-	-	ko00000,ko00001,ko00002,ko01000,ko01001,ko03019,ko03036	-	-	-	Pkinase
529	unitig_0_quiver	mRNA	1130909	1132225	+	MHACOO_000504-T1					NA	NA	NA	NA	NA	NA	NA	NA	NA	NA	NA	NA	NA	NA	NA	NA	NA	NA	NA	NA
530	unitig_0_quiver	mRNA	1132319	1134429	+	MHACOO_000505-T1					248742.XP_005651336.1	1.56E-204	579	COG5027@1|root,KOG2747@2759|Eukaryota,37NTN@33090|Viridiplantae,34JD6@3041|Chlorophyta	3041|Chlorophyta	B	Belongs to the MYST (SAS MOZ) family	-	-	2.3.1.48	ko:K11308	-	-	-	-	ko00000,ko01000,ko03036	-	-	-	MOZ_SAS,Tudor-knot
531	unitig_0_quiver	mRNA	1134631	1135105	+	MHACOO_000506-T1	OG0002906	FALSE	FALSE	FALSE	NA	NA	NA	NA	NA	NA	NA	NA	NA	NA	NA	NA	NA	NA	NA	NA	NA	NA	NA	NA
532	unitig_0_quiver	mRNA	1135278	1136100	-	MHACOO_000507-T1	OG0004796	FALSE	FALSE	FALSE	70448.A0A090M711	8.82E-19	79.7	2CG4Q@1|root,2S3K4@2759|Eukaryota,37W2Q@33090|Viridiplantae,34MZP@3041|Chlorophyta	3041|Chlorophyta	S	Zinc-binding	-	-	-	-	-	-	-	-	-	-	-	-	zf-met2
533	unitig_0_quiver	mRNA	1136570	1137658	+	MHACOO_000508-T1	OG0000039	TRUE	TRUE	FALSE	248742.XP_005651363.1	3.60E-69	225	COG0631@1|root,KOG0698@2759|Eukaryota,37SMU@33090|Viridiplantae,34MFP@3041|Chlorophyta	3041|Chlorophyta	T	Sigma factor PP2C-like phosphatases	-	-	3.1.3.16	ko:K14803	-	-	-	-	ko00000,ko01000,ko01009,ko03009	-	-	-	PP2C
534	unitig_0_quiver	mRNA	1137859	1139798	-	MHACOO_000509-T1	OG0002523	TRUE	FALSE	TRUE	248742.XP_005651362.1	1.69E-227	640	COG0626@1|root,KOG0053@2759|Eukaryota,37K09@33090|Viridiplantae,34GXJ@3041|Chlorophyta	3041|Chlorophyta	E	Cys/Met metabolism PLP-dependent enzyme	CGS1	-	2.5.1.48	ko:K01739	ko00270,ko00450,ko00920,ko01100,ko01110,ko01130,ko01230,map00270,map00450,map00920,map01100,map01110,map01130,map01230	M00017	R00999,R01288,R02508,R03217,R03260,R04944,R04945,R04946	RC00020,RC00056,RC00069,RC00420,RC02848,RC02866	ko00000,ko00001,ko00002,ko01000	-	-	-	Cys_Met_Meta_PP
535	unitig_0_quiver	mRNA	1139891	1141124	+	MHACOO_000510-T1	OG0002904	FALSE	FALSE	FALSE	NA	NA	NA	NA	NA	NA	NA	NA	NA	NA	NA	NA	NA	NA	NA	NA	NA	NA	NA	NA
536	unitig_0_quiver	mRNA	1141147	1142158	+	MHACOO_000511-T1	OG0005751	FALSE	FALSE	FALSE	NA	NA	NA	NA	NA	NA	NA	NA	NA	NA	NA	NA	NA	NA	NA	NA	NA	NA	NA	NA
537	unitig_0_quiver	mRNA	1142230	1143547	-	MHACOO_000512-T1	OG0001403	TRUE	FALSE	TRUE	554065.XP_005843948.1	5.96E-100	301	COG0563@1|root,KOG3078@2759|Eukaryota,37MR8@33090|Viridiplantae,34HNW@3041|Chlorophyta	3041|Chlorophyta	F	Belongs to the adenylate kinase family	-	-	2.7.4.3	ko:K00939	ko00230,ko00730,ko01100,ko01110,ko01130,map00230,map00730,map01100,map01110,map01130	M00049	R00127,R01547,R11319	RC00002	ko00000,ko00001,ko00002,ko01000,ko04147	-	-	iRC1080.CRv4_Au5_s12_g2970_t1	ADK,CP12
538	unitig_0_quiver	mRNA	1143594	1146581	+	MHACOO_000513-T1	OG0001224	TRUE	TRUE	FALSE	248742.XP_005651360.1	0	1106	COG1199@1|root,KOG1131@2759|Eukaryota,37KDD@33090|Viridiplantae,34JH5@3041|Chlorophyta	3041|Chlorophyta	L	HELICc2	-	-	3.6.4.12	ko:K10844	ko03022,ko03420,map03022,map03420	M00290	-	-	ko00000,ko00001,ko00002,ko01000,ko03021,ko03400	-	-	-	DEAD_2,HBB,Helicase_C_2,ResIII
539	unitig_0_quiver	mRNA	1146651	1148502	-	MHACOO_000514-T1					248742.XP_005650981.1	5.19E-136	389	2CMAT@1|root,2QPU1@2759|Eukaryota,37HF1@33090|Viridiplantae,34JJ6@3041|Chlorophyta	3041|Chlorophyta	P	The light-harvesting complex (LHC) functions as a light receptor, it captures and delivers excitation energy to photosystems with which it is closely associated	-	-	-	ko:K08912,ko:K08913	ko00196,ko01100,map00196,map01100	-	-	-	ko00000,ko00001,ko00194	-	-	-	Chloroa_b-bind
540	unitig_0_quiver	mRNA	1148566	1150211	+	MHACOO_000515-T1					248742.XP_005651359.1	1.32E-129	373	2CMAT@1|root,2QPU1@2759|Eukaryota,37HF1@33090|Viridiplantae,34JJ6@3041|Chlorophyta	3041|Chlorophyta	P	The light-harvesting complex (LHC) functions as a light receptor, it captures and delivers excitation energy to photosystems with which it is closely associated	-	-	-	ko:K08912,ko:K08913	ko00196,ko01100,map00196,map01100	-	-	-	ko00000,ko00001,ko00194	-	-	-	Chloroa_b-bind
541	unitig_0_quiver	mRNA	1150269	1155504	-	MHACOO_000516-T1	OG0004651	FALSE	FALSE	FALSE	3075.A0A087SFH4	2.19E-160	511	28JWK@1|root,2QSAS@2759|Eukaryota,37J7Q@33090|Viridiplantae	33090|Viridiplantae	S	Calcineurin-like phosphoesterase	-	-	-	-	-	-	-	-	-	-	-	-	Metallophos
542	unitig_0_quiver	mRNA	1155714	1157690	-	MHACOO_000517-T1	OG0002613	FALSE	FALSE	FALSE	248742.XP_005651353.1	3.62E-115	353	COG5026@1|root,KOG1369@2759|Eukaryota,37HMH@33090|Viridiplantae,34JZ9@3041|Chlorophyta	3041|Chlorophyta	G	Belongs to the hexokinase family	-	-	2.7.1.1	ko:K00844	ko00010,ko00051,ko00052,ko00500,ko00520,ko00521,ko00524,ko01100,ko01110,ko01120,ko01130,ko01200,ko04066,ko04910,ko04930,ko04973,ko05230,map00010,map00051,map00052,map00500,map00520,map00521,map00524,map01100,map01110,map01120,map01130,map01200,map04066,map04910,map04930,map04973,map05230	M00001,M00549	R00299,R00760,R00867,R01326,R01600,R01786,R01961,R03920	RC00002,RC00017	ko00000,ko00001,ko00002,ko01000,ko04131	-	-	iRC1080.CRv4_Au5_s2_g9153_t1	Hexokinase_1,Hexokinase_2
543	unitig_0_quiver	mRNA	1157827	1159943	-	MHACOO_000518-T1	OG0008017	FALSE	FALSE	FALSE	38727.Pavir.J10675.1.p	1.49E-11	73.9	KOG0198@1|root,KOG0198@2759|Eukaryota,384CR@33090|Viridiplantae,3GSC8@35493|Streptophyta,3KPGI@4447|Liliopsida,3ICXC@38820|Poales	35493|Streptophyta	T	Belongs to the protein kinase superfamily	-	-	-	ko:K20716	ko04016,map04016	-	-	-	ko00000,ko00001,ko01001	-	-	-	Pkinase
544	unitig_0_quiver	mRNA	1160181	1163271	+	MHACOO_000519-T1	OG0000191	TRUE	FALSE	TRUE	248742.XP_005644139.1	3.63E-81	280	COG1193@1|root,2QRQR@2759|Eukaryota,37K4C@33090|Viridiplantae,34GUB@3041|Chlorophyta	3041|Chlorophyta	L	ATPase domain of DNA mismatch repair MUTS family	-	-	-	ko:K07456	ko03430,map03430	-	-	-	ko00000,ko00001,ko03400	-	-	-	MutS_V
545	unitig_0_quiver	mRNA	1163332	1164618	-	MHACOO_000520-T1	OG0005779	FALSE	FALSE	FALSE	NA	NA	NA	NA	NA	NA	NA	NA	NA	NA	NA	NA	NA	NA	NA	NA	NA	NA	NA	NA
546	unitig_0_quiver	mRNA	1164775	1165959	-	MHACOO_000521-T1	OG0003183	FALSE	FALSE	FALSE	248742.XP_005651349.1	1.28E-35	135	COG0009@1|root,KOG3051@2759|Eukaryota,37NCS@33090|Viridiplantae,34KI4@3041|Chlorophyta	3041|Chlorophyta	J	Telomere recombination	-	-	-	-	-	-	-	-	-	-	-	-	Sua5_yciO_yrdC
547	unitig_0_quiver	mRNA	1164775	1165959	-	MHACOO_000521-T2					248742.XP_005651349.1	2.54E-50	175	COG0009@1|root,KOG3051@2759|Eukaryota,37NCS@33090|Viridiplantae,34KI4@3041|Chlorophyta	3041|Chlorophyta	J	Telomere recombination	-	-	-	-	-	-	-	-	-	-	-	-	Sua5_yciO_yrdC
548	unitig_0_quiver	mRNA	1166025	1166953	+	MHACOO_000522-T1	OG0004973	FALSE	FALSE	FALSE	NA	NA	NA	NA	NA	NA	NA	NA	NA	NA	NA	NA	NA	NA	NA	NA	NA	NA	NA	NA
549	unitig_0_quiver	mRNA	1167471	1169228	+	MHACOO_000523-T1	OG0003464	FALSE	FALSE	FALSE	248742.XP_005651348.1	2.47E-79	272	COG0666@1|root,KOG2319@2759|Eukaryota,37HIB@33090|Viridiplantae,34HU0@3041|Chlorophyta	3041|Chlorophyta	U	Domain present in VPS9	-	-	-	ko:K20131	-	-	-	-	ko00000,ko04131	-	-	-	VPS9
550	unitig_0_quiver	mRNA	1169394	1171882	-	MHACOO_000524-T1	OG0000013	TRUE	TRUE	FALSE	248742.XP_005649264.1	5.16E-183	544	COG1131@1|root,KOG0061@2759|Eukaryota,37JQZ@33090|Viridiplantae,34H44@3041|Chlorophyta	3041|Chlorophyta	Q	ABC(ABCG) family transporter White protein-like protein (ABCG)	-	-	-	ko:K21396	-	-	-	-	ko00000,ko02000	3.A.1.204	-	-	ABC2_membrane,ABC_tran
551	unitig_0_quiver	mRNA	1171930	1174919	+	MHACOO_000525-T1	OG0004250	FALSE	FALSE	FALSE	NA	NA	NA	NA	NA	NA	NA	NA	NA	NA	NA	NA	NA	NA	NA	NA	NA	NA	NA	NA
552	unitig_0_quiver	mRNA	1175011	1176009	+	MHACOO_000526-T1	OG0000334	TRUE	TRUE	FALSE	3827.XP_004503626.1	1.94E-61	206	COG0105@1|root,KOG0888@2759|Eukaryota,37HQK@33090|Viridiplantae,3G9AR@35493|Streptophyta,4JF6S@91835|fabids	35493|Streptophyta	F	Nucleoside diphosphate kinase	-	GO:0003674,GO:0003824,GO:0004550,GO:0005488,GO:0005575,GO:0005622,GO:0005623,GO:0005737,GO:0005739,GO:0005740,GO:0005743,GO:0005758,GO:0006139,GO:0006165,GO:0006725,GO:0006753,GO:0006793,GO:0006796,GO:0006807,GO:0006950,GO:0006979,GO:0008150,GO:0008152,GO:0008270,GO:0009117,GO:0009132,GO:0009507,GO:0009534,GO:0009536,GO:0009543,GO:0009579,GO:0009987,GO:0016020,GO:0016301,GO:0016310,GO:0016740,GO:…	2.7.4.6	ko:K00940	ko00230,ko00240,ko00983,ko01100,ko01110,ko01130,ko04016,map00230,map00240,map00983,map01100,map01110,map01130,map04016	M00049,M00050,M00052,M00053	R00124,R00139,R00156,R00330,R00570,R00722,R01137,R01857,R02093,R02326,R02331,R03530,R11894,R11895	RC00002	ko00000,ko00001,ko00002,ko01000,ko04131	-	-	-	NDK
553	unitig_0_quiver	mRNA	1176144	1178944	-	MHACOO_000527-T1	OG0015430	FALSE	FALSE	FALSE	NA	NA	NA	NA	NA	NA	NA	NA	NA	NA	NA	NA	NA	NA	NA	NA	NA	NA	NA	NA
554	unitig_0_quiver	mRNA	1179047	1180022	-	MHACOO_000528-T1	OG0001673	TRUE	TRUE	FALSE	296587.XP_002502383.1	4.71E-31	116	COG1358@1|root,KOG3167@2759|Eukaryota,37TXB@33090|Viridiplantae,34I16@3041|Chlorophyta	3041|Chlorophyta	A	Ribosomal protein L7Ae/L30e/S12e/Gadd45 family	-	-	-	ko:K11129	ko03008,map03008	M00425	-	-	ko00000,ko00001,ko00002,ko03009,ko03032	-	-	-	Ribosomal_L7Ae
555	unitig_0_quiver	mRNA	1180067	1182027	+	MHACOO_000529-T1	OG0003611	FALSE	FALSE	FALSE	3075.A0A087SCB2	2.66E-98	313	COG1310@1|root,KOG2880@2759|Eukaryota,37MJY@33090|Viridiplantae,34JW5@3041|Chlorophyta	3041|Chlorophyta	T	JAB/MPN domain	-	-	3.4.19.12	ko:K11866	ko04144,map04144	-	-	-	ko00000,ko00001,ko01000,ko01002,ko04121,ko04131	-	-	-	JAB
556	unitig_0_quiver	mRNA	1182035	1183687	+	MHACOO_000530-T1	OG0004915	FALSE	FALSE	FALSE	38833.XP_003062438.1	4.41E-14	80.9	COG0398@1|root,KOG3140@2759|Eukaryota,38087@33090|Viridiplantae,34KSG@3041|Chlorophyta	3041|Chlorophyta	S	SNARE associated Golgi protein	-	-	-	-	-	-	-	-	-	-	-	-	SNARE_assoc
557	unitig_0_quiver	mRNA	1183688	1184739	-	MHACOO_000531-T1	OG0003031	FALSE	FALSE	FALSE	554065.XP_005850502.1	2.18E-19	91.3	KOG4776@1|root,KOG4776@2759|Eukaryota,37Q12@33090|Viridiplantae,34MGD@3041|Chlorophyta	3041|Chlorophyta	K	Bucentaur or craniofacial development	-	-	-	-	-	-	-	-	-	-	-	-	BCNT
558	unitig_0_quiver	mRNA	1184885	1191707	-	MHACOO_000532-T1	OG0003997	FALSE	FALSE	FALSE	NA	NA	NA	NA	NA	NA	NA	NA	NA	NA	NA	NA	NA	NA	NA	NA	NA	NA	NA	NA
559	unitig_0_quiver	mRNA	1191847	1192813	-	MHACOO_000533-T1	OG0004162	FALSE	FALSE	FALSE	248742.XP_005650210.1	9.19E-13	72.4	2C7QM@1|root,2RXV8@2759|Eukaryota,37U9N@33090|Viridiplantae	33090|Viridiplantae	S	Photosystem II D1 precursor processing protein PSB27-H2	-	GO:0005575,GO:0005622,GO:0005623,GO:0005737,GO:0006091,GO:0008150,GO:0008152,GO:0009507,GO:0009534,GO:0009536,GO:0009543,GO:0009579,GO:0009987,GO:0010207,GO:0015979,GO:0016043,GO:0019684,GO:0022607,GO:0031976,GO:0031977,GO:0031978,GO:0031984,GO:0034622,GO:0043226,GO:0043227,GO:0043229,GO:0043231,GO:0043933,GO:0044085,GO:0044237,GO:0044422,GO:0044424,GO:0044434,GO:0044435,GO:0044436,GO:0044444,GO:…	-	-	-	-	-	-	-	-	-	-	PSII_Pbs27
560	unitig_0_quiver	mRNA	1192953	1194005	+	MHACOO_000534-T1	OG0001623	FALSE	FALSE	FALSE	42345.XP_008786692.1	1.51E-19	96.7	COG0624@1|root,KOG2275@2759|Eukaryota,37Q0X@33090|Viridiplantae,3GEX3@35493|Streptophyta,3KSFJ@4447|Liliopsida	35493|Streptophyta	E	aminoacylase activity	-	-	-	-	-	-	-	-	-	-	-	-	-
561	unitig_0_quiver	mRNA	1194014	1195992	-	MHACOO_000535-T1	OG0003974	FALSE	FALSE	FALSE	248742.XP_005651518.1	1.86E-127	389	28H7Y@1|root,2QPKQ@2759|Eukaryota,37IY3@33090|Viridiplantae,34H43@3041|Chlorophyta	3041|Chlorophyta	S	LMBR1-like membrane protein	-	-	-	ko:K14617	ko04977,map04977	-	-	-	ko00000,ko00001	-	-	-	LMBR1
562	unitig_0_quiver	mRNA	1196071	1202088	-	MHACOO_000536-T1	OG0002218	TRUE	TRUE	FALSE	248742.XP_005646690.1	3.09E-194	617	KOG0392@1|root,KOG0392@2759|Eukaryota,37KEK@33090|Viridiplantae,34J4Z@3041|Chlorophyta	3041|Chlorophyta	A	SNF2 family N-terminal domain	-	-	-	ko:K15192	-	-	-	-	ko00000,ko01000,ko03021	-	-	-	DUF3535,HEAT,Helicase_C,SNF2_N
563	unitig_0_quiver	mRNA	1202110	1203357	+	MHACOO_000537-T1					NA	NA	NA	NA	NA	NA	NA	NA	NA	NA	NA	NA	NA	NA	NA	NA	NA	NA	NA	NA
564	unitig_0_quiver	mRNA	1203693	1205762	+	MHACOO_000538-T1	OG0004486	FALSE	FALSE	FALSE	248742.XP_005646693.1	1.94E-144	426	KOG0660@1|root,KOG0660@2759|Eukaryota,37T7A@33090|Viridiplantae,34H0D@3041|Chlorophyta	3041|Chlorophyta	T	mitogen-activated protein kinase	-	-	2.7.11.24	ko:K19603	ko04657,map04657	-	-	-	ko00000,ko00001,ko01000,ko01001	-	-	-	Pkinase
565	unitig_0_quiver	mRNA	1205955	1207094	-	MHACOO_000539-T1	OG0002832	FALSE	FALSE	FALSE	248742.XP_005644156.1	5.22E-18	87	COG5251@1|root,KOG3219@2759|Eukaryota,37TWR@33090|Viridiplantae,34ITT@3041|Chlorophyta	3041|Chlorophyta	J	Transcription initiation factor TFIID subunit	-	-	-	ko:K03135	ko03022,map03022	-	-	-	ko00000,ko00001,ko03021	-	-	-	TAFII28
566	unitig_0_quiver	mRNA	1207149	1208344	+	MHACOO_000540-T1					3218.PP1S207_102V6.1	6.89E-36	132	KOG0107@1|root,KOG0107@2759|Eukaryota,37KGR@33090|Viridiplantae,3GB0F@35493|Streptophyta	35493|Streptophyta	A	serine arginine-rich splicing factor	-	GO:0000375,GO:0000377,GO:0000398,GO:0003674,GO:0005488,GO:0005515,GO:0005575,GO:0005622,GO:0005623,GO:0005634,GO:0005654,GO:0006139,GO:0006396,GO:0006397,GO:0006725,GO:0006807,GO:0008150,GO:0008152,GO:0008380,GO:0009892,GO:0009987,GO:0010033,GO:0010467,GO:0010468,GO:0010605,GO:0010629,GO:0016070,GO:0016071,GO:0016604,GO:0016607,GO:0019219,GO:0019222,GO:0019904,GO:0031323,GO:0031324,GO:0031974,GO:…	-	ko:K12896	ko03040,ko05168,map03040,map05168	-	-	-	ko00000,ko00001,ko03041	-	-	-	RRM_1,zf-CCHC
567	unitig_0_quiver	mRNA	1208348	1211133	-	MHACOO_000541-T1					3075.A0A087SRJ5	3.32E-151	461	COG1132@1|root,KOG0055@2759|Eukaryota,KOG0058@2759|Eukaryota,37NKJ@33090|Viridiplantae,34PAW@3041|Chlorophyta	3041|Chlorophyta	Q	ABC transporter	-	-	-	-	-	-	-	-	-	-	-	-	ABC_tran
568	unitig_0_quiver	mRNA	1211183	1212021	+	MHACOO_000542-T1	OG0003640	FALSE	FALSE	FALSE	296587.XP_002508583.1	4.34E-35	127	2CXME@1|root,2RYDY@2759|Eukaryota,37U9B@33090|Viridiplantae,34MG4@3041|Chlorophyta	3041|Chlorophyta	Q	cytochrome	PETJ	-	-	ko:K08906	ko00195,map00195	-	-	-	ko00000,ko00001,ko00194	-	-	-	Cytochrome_CBB3
569	unitig_0_quiver	mRNA	1211704	1212607	-	MHACOO_000543-T1	OG0002893	FALSE	FALSE	FALSE	248742.XP_005646680.1	3.21E-20	85.9	KOG3470@1|root,KOG3470@2759|Eukaryota,37WWN@33090|Viridiplantae,34ISQ@3041|Chlorophyta	3041|Chlorophyta	Z	Belongs to the TBCA family	-	-	-	ko:K17292	-	-	-	-	ko00000,ko04147,ko04812	-	-	-	TBCA
570	unitig_0_quiver	mRNA	1212678	1213763	+	MHACOO_000544-T1	OG0004598	FALSE	FALSE	FALSE	NA	NA	NA	NA	NA	NA	NA	NA	NA	NA	NA	NA	NA	NA	NA	NA	NA	NA	NA	NA
571	unitig_0_quiver	mRNA	1213822	1215017	+	MHACOO_000545-T1	OG0002905	FALSE	FALSE	FALSE	290397.Adeh_1909	3.38E-58	198	COG0313@1|root,COG0313@2|Bacteria,1MU0E@1224|Proteobacteria,42P3I@68525|delta/epsilon subdivisions,2WM37@28221|Deltaproteobacteria,2YV9J@29|Myxococcales	28221|Deltaproteobacteria	H	Catalyzes the 2'-O-methylation of the ribose of cytidine 1402 (C1402) in 16S rRNA	rsmI	-	2.1.1.198	ko:K07056	-	-	-	-	ko00000,ko01000,ko03009	-	-	-	TP_methylase
572	unitig_0_quiver	mRNA	1215035	1217232	-	MHACOO_000546-T1	OG0004362	FALSE	FALSE	FALSE	71139.XP_010056531.1	3.87E-32	138	KOG0275@1|root,KOG0275@2759|Eukaryota,37ITC@33090|Viridiplantae,3G7JT@35493|Streptophyta	35493|Streptophyta	S	Suppressor of mec-8 and unc-52 protein homolog	-	GO:0000151,GO:0000381,GO:0005575,GO:0005622,GO:0005623,GO:0005634,GO:0005654,GO:0006139,GO:0006396,GO:0006725,GO:0006807,GO:0008150,GO:0008152,GO:0008380,GO:0009987,GO:0010467,GO:0010468,GO:0016070,GO:0016604,GO:0016607,GO:0019219,GO:0019222,GO:0031323,GO:0031461,GO:0031974,GO:0031981,GO:0032991,GO:0034641,GO:0043170,GO:0043226,GO:0043227,GO:0043229,GO:0043231,GO:0043233,GO:0043484,GO:0044237,GO:…	-	ko:K13111	-	-	-	-	ko00000,ko03041	-	-	-	WD40
573	unitig_0_quiver	mRNA	1217218	1218818	+	MHACOO_000547-T1	OG0001805	FALSE	FALSE	FALSE	248742.XP_005648377.1	3.06E-79	251	COG5190@1|root,KOG2832@2759|Eukaryota,37ITW@33090|Viridiplantae,34HVB@3041|Chlorophyta	3041|Chlorophyta	K	inner membrane translocase	-	-	-	ko:K17496	-	-	-	-	ko00000,ko02000,ko03029	3.A.8.1	-	-	NIF
574	unitig_0_quiver	mRNA	1217218	1218818	+	MHACOO_000547-T2					248742.XP_005648377.1	2.33E-79	251	COG5190@1|root,KOG2832@2759|Eukaryota,37ITW@33090|Viridiplantae,34HVB@3041|Chlorophyta	3041|Chlorophyta	K	inner membrane translocase	-	-	-	ko:K17496	-	-	-	-	ko00000,ko02000,ko03029	3.A.8.1	-	-	NIF
575	unitig_0_quiver	mRNA	1218891	1219496	-	MHACOO_000548-T1					NA	NA	NA	NA	NA	NA	NA	NA	NA	NA	NA	NA	NA	NA	NA	NA	NA	NA	NA	NA
576	unitig_0_quiver	mRNA	1219662	1220071	+	MHACOO_000549-T1	OG0002554	FALSE	FALSE	FALSE	3067.XP_002946472.1	9.00E-46	147	KOG3493@1|root,KOG3493@2759|Eukaryota,37VXX@33090|Viridiplantae,34MKW@3041|Chlorophyta	3041|Chlorophyta	O	Ubiquitin-like domain	-	-	-	ko:K13113	ko04212,map04212	-	-	-	ko00000,ko00001,ko03041	-	-	-	ubiquitin
577	unitig_0_quiver	mRNA	1220432	1222888	+	MHACOO_000550-T1	OG0000413	TRUE	TRUE	FALSE	248742.XP_005651189.1	3.29E-116	355	COG2319@1|root,KOG0305@2759|Eukaryota,37JEQ@33090|Viridiplantae,34HI1@3041|Chlorophyta	3041|Chlorophyta	DO	Anaphase-promoting complex subunit 4 WD40 domain	CDC20	-	-	ko:K03363	ko04110,ko04111,ko04113,ko04114,ko04120,ko05166,ko05203,map04110,map04111,map04113,map04114,map04120,map05166,map05203	M00389	-	-	ko00000,ko00001,ko00002,ko03036,ko04121	-	-	-	ANAPC4_WD40,WD40
578	unitig_0_quiver	mRNA	1222953	1225982	-	MHACOO_000551-T1					248742.XP_005646668.1	2.63E-160	489	COG0661@1|root,KOG1235@2759|Eukaryota,37YT4@33090|Viridiplantae,34K6I@3041|Chlorophyta	3041|Chlorophyta	S	ABC1 family	-	-	-	-	-	-	-	-	-	-	-	-	ABC1,APH
579	unitig_0_quiver	mRNA	1226050	1227006	-	MHACOO_000552-T1					NA	NA	NA	NA	NA	NA	NA	NA	NA	NA	NA	NA	NA	NA	NA	NA	NA	NA	NA	NA
580	unitig_0_quiver	mRNA	1227184	1228746	+	MHACOO_000553-T1					NA	NA	NA	NA	NA	NA	NA	NA	NA	NA	NA	NA	NA	NA	NA	NA	NA	NA	NA	NA
581	unitig_0_quiver	mRNA	1228834	1230840	-	MHACOO_000554-T1	OG0000518	TRUE	TRUE	FALSE	3055.EDP08288	1.03E-179	516	KOG0937@1|root,KOG0937@2759|Eukaryota,37HYS@33090|Viridiplantae,34J64@3041|Chlorophyta	3041|Chlorophyta	U	Belongs to the adaptor complexes medium subunit family	-	-	-	ko:K12393	ko04142,map04142	-	-	-	ko00000,ko00001,ko04131	-	-	-	Adap_comp_sub,Clat_adaptor_s
582	unitig_0_quiver	mRNA	1230878	1238277	+	MHACOO_000555-T1	OG0001791	TRUE	TRUE	FALSE	248742.XP_005646698.1	2.08e-317	983	COG5103@1|root,KOG1831@2759|Eukaryota,37KCN@33090|Viridiplantae,34GYV@3041|Chlorophyta	3041|Chlorophyta	K	CCR4-NOT transcription complex subunit 1 TTP binding domain	-	-	-	ko:K12604	ko03018,map03018	-	-	-	ko00000,ko00001,ko03019	-	-	-	CNOT1_CAF1_bind,CNOT1_HEAT,CNOT1_TTP_bind,DUF3819,Not1
583	unitig_0_quiver	mRNA	1238507	1240106	+	MHACOO_000556-T1	OG0004206	FALSE	FALSE	FALSE	272568.GDI1280	3.07E-80	255	COG2025@1|root,COG2025@2|Bacteria,1MUFI@1224|Proteobacteria,2TR10@28211|Alphaproteobacteria,2JPTQ@204441|Rhodospirillales	204441|Rhodospirillales	C	electron transfer flavoprotein, alpha subunit	etfA	-	-	ko:K03522	-	-	-	-	ko00000,ko04147	-	-	-	ETF,ETF_alpha
584	unitig_0_quiver	mRNA	1240114	1241177	+	MHACOO_000557-T1					NA	NA	NA	NA	NA	NA	NA	NA	NA	NA	NA	NA	NA	NA	NA	NA	NA	NA	NA	NA
585	unitig_0_quiver	mRNA	1241215	1242748	-	MHACOO_000558-T1	OG0001348	TRUE	TRUE	FALSE	248742.XP_005651398.1	8.36E-154	432	KOG0096@1|root,KOG0096@2759|Eukaryota,37P2W@33090|Viridiplantae,34GRF@3041|Chlorophyta	3041|Chlorophyta	U	GTP-binding protein involved in nucleocytoplasmic transport. Required for the import of protein into the nucleus and also for RNA export. Involved in chromatin condensation and control of cell cycle	-	-	-	ko:K07936	ko03008,ko03013,ko05166,ko05169,map03008,map03013,map05166,map05169	-	-	-	ko00000,ko00001,ko03009,ko03016,ko03019,ko03036,ko04031,ko04147	-	-	-	Ras
586	unitig_0_quiver	mRNA	1241215	1242748	-	MHACOO_000558-T2					248742.XP_005651398.1	2.87E-142	405	KOG0096@1|root,KOG0096@2759|Eukaryota,37P2W@33090|Viridiplantae,34GRF@3041|Chlorophyta	3041|Chlorophyta	U	GTP-binding protein involved in nucleocytoplasmic transport. Required for the import of protein into the nucleus and also for RNA export. Involved in chromatin condensation and control of cell cycle	-	-	-	ko:K07936	ko03008,ko03013,ko05166,ko05169,map03008,map03013,map05166,map05169	-	-	-	ko00000,ko00001,ko03009,ko03016,ko03019,ko03036,ko04031,ko04147	-	-	-	Ras
587	unitig_0_quiver	mRNA	1242782	1243464	+	MHACOO_000559-T1					NA	NA	NA	NA	NA	NA	NA	NA	NA	NA	NA	NA	NA	NA	NA	NA	NA	NA	NA	NA
588	unitig_0_quiver	mRNA	1243522	1244859	-	MHACOO_000560-T1	OG0006740	FALSE	FALSE	FALSE	290397.Adeh_0321	3.02E-27	114	arCOG10456@1|root,2ZA6T@2|Bacteria,1R4VS@1224|Proteobacteria,42XB3@68525|delta/epsilon subdivisions,2WSSI@28221|Deltaproteobacteria,2Z2IJ@29|Myxococcales	28221|Deltaproteobacteria	-	-	-	-	-	-	-	-	-	-	-	-	-	-	-
589	unitig_0_quiver	mRNA	1245156	1246759	-	MHACOO_000561-T1	OG0002135	TRUE	TRUE	FALSE	248742.XP_005651395.1	6.20E-177	502	COG0022@1|root,KOG0524@2759|Eukaryota,37HH2@33090|Viridiplantae,34HAX@3041|Chlorophyta	3041|Chlorophyta	C	The pyruvate dehydrogenase complex catalyzes the overall conversion of pyruvate to acetyl-CoA and CO(2)	-	-	1.2.4.1	ko:K00162	ko00010,ko00020,ko00620,ko01100,ko01110,ko01120,ko01130,ko01200,ko04066,ko04922,ko05230,map00010,map00020,map00620,map01100,map01110,map01120,map01130,map01200,map04066,map04922,map05230	M00307	R00014,R00209,R01699,R03270	RC00004,RC00027,RC00627,RC02742,RC02744,RC02882	br01601,ko00000,ko00001,ko00002,ko01000	-	-	-	Biotin_lipoyl,Transket_pyr,Transketolase_C
590	unitig_0_quiver	mRNA	1246971	1250096	-	MHACOO_000562-T1					NA	NA	NA	NA	NA	NA	NA	NA	NA	NA	NA	NA	NA	NA	NA	NA	NA	NA	NA	NA
591	unitig_0_quiver	mRNA	1250165	1251920	+	MHACOO_000563-T1	OG0002949	FALSE	FALSE	FALSE	248742.XP_005651392.1	7.98E-141	423	KOG2575@1|root,KOG2575@2759|Eukaryota,37RK3@33090|Viridiplantae,34JDI@3041|Chlorophyta	3041|Chlorophyta	G	Belongs to the ALG6 ALG8 glucosyltransferase family	-	-	2.4.1.267	ko:K03848	ko00510,ko01100,map00510,map01100	M00055	R06262	-	ko00000,ko00001,ko00002,ko01000,ko01003	-	GT57	-	Alg6_Alg8
592	unitig_0_quiver	mRNA	1251934	1255100	-	MHACOO_000564-T1	OG0002670	FALSE	FALSE	FALSE	NA	NA	NA	NA	NA	NA	NA	NA	NA	NA	NA	NA	NA	NA	NA	NA	NA	NA	NA	NA
593	unitig_0_quiver	mRNA	1255179	1256450	+	MHACOO_000565-T1	OG0004589	FALSE	FALSE	FALSE	NA	NA	NA	NA	NA	NA	NA	NA	NA	NA	NA	NA	NA	NA	NA	NA	NA	NA	NA	NA
594	unitig_0_quiver	mRNA	1256456	1258633	+	MHACOO_000566-T1	OG0005961	FALSE	FALSE	FALSE	NA	NA	NA	NA	NA	NA	NA	NA	NA	NA	NA	NA	NA	NA	NA	NA	NA	NA	NA	NA
595	unitig_0_quiver	mRNA	1258609	1262803	+	MHACOO_000567-T1	OG0001491	TRUE	TRUE	FALSE	248742.XP_005651390.1	0	1367	KOG1898@1|root,KOG1898@2759|Eukaryota,37HQ4@33090|Viridiplantae,34H94@3041|Chlorophyta	3041|Chlorophyta	A	Mono-functional DNA-alkylating methyl methanesulfonate N-term	-	-	-	ko:K12830	ko03040,map03040	M00352	-	-	ko00000,ko00001,ko00002,ko03021,ko03036,ko03041	-	-	-	CPSF_A,MMS1_N
596	unitig_0_quiver	mRNA	1262987	1264010	+	MHACOO_000568-T1	OG0001726	TRUE	FALSE	TRUE	248742.XP_005648397.1	1.99E-100	303	COG3001@1|root,KOG3021@2759|Eukaryota,37MIU@33090|Viridiplantae,34HD1@3041|Chlorophyta	3041|Chlorophyta	G	Fructosamine kinase	-	-	2.7.1.172	ko:K15523	-	-	-	-	ko00000,ko01000	-	-	-	Fructosamin_kin
597	unitig_0_quiver	mRNA	1264011	1265644	-	MHACOO_000569-T1					248742.XP_005651372.1	1.00E-16	90.5	KOG0800@1|root,KOG0800@2759|Eukaryota,37IKX@33090|Viridiplantae	33090|Viridiplantae	O	isoform X1	-	-	2.3.2.27	ko:K19041,ko:K19045	-	-	-	-	ko00000,ko01000,ko04121	-	-	-	zf-RING_2
598	unitig_0_quiver	mRNA	1265781	1269092	-	MHACOO_000570-T1	OG0000273	TRUE	FALSE	TRUE	248742.XP_005651371.1	0	948	COG0296@1|root,KOG0470@2759|Eukaryota,37JCE@33090|Viridiplantae,34J8X@3041|Chlorophyta	3041|Chlorophyta	G	Carbohydrate-binding module 48 (Isoamylase N-terminal domain)	ISA1	-	3.2.1.68	ko:K01214	ko00500,ko01100,ko01110,map00500,map01100,map01110	M00565	R09995,R11261	-	ko00000,ko00001,ko00002,ko01000	-	CBM48,GH13	-	Alpha-amylase,CBM_48
599	unitig_0_quiver	mRNA	1269457	1273210	+	MHACOO_000571-T1	OG0002287	FALSE	FALSE	FALSE	554065.XP_005846541.1	4.14e-316	889	COG1505@1|root,KOG2237@2759|Eukaryota,37N92@33090|Viridiplantae,34J5D@3041|Chlorophyta	3041|Chlorophyta	O	Prolyl oligopeptidase, N-terminal beta-propeller domain	-	-	3.4.21.26	ko:K01322	ko04614,map04614	-	-	-	ko00000,ko00001,ko01000,ko01002	-	-	-	Peptidase_S9,Peptidase_S9_N
600	unitig_0_quiver	mRNA	1273318	1275150	-	MHACOO_000572-T1	OG0002659	TRUE	FALSE	TRUE	3067.XP_002957415.1	3.01E-120	375	COG1252@1|root,KOG2495@2759|Eukaryota,37M9Z@33090|Viridiplantae,34H46@3041|Chlorophyta	3041|Chlorophyta	C	Pyridine nucleotide-disulphide oxidoreductase	-	-	1.6.5.9	ko:K17872	-	-	-	-	ko00000,ko01000	-	-	-	Pyr_redox_2
601	unitig_0_quiver	mRNA	1275384	1277141	+	MHACOO_000573-T1	OG0002658	FALSE	FALSE	FALSE	3075.A0A087SFI5	4.20E-106	329	KOG2210@1|root,KOG2210@2759|Eukaryota,37YJ5@33090|Viridiplantae,34K3X@3041|Chlorophyta	3041|Chlorophyta	T	Oxysterol-binding protein	-	-	-	-	-	-	-	-	-	-	-	-	Oxysterol_BP
602	unitig_0_quiver	mRNA	1278290	1280066	-	MHACOO_000574-T1	OG0004691	FALSE	FALSE	FALSE	248742.XP_005651380.1	4.55E-194	557	COG0235@1|root,COG4229@1|root,KOG2630@2759|Eukaryota,KOG2631@2759|Eukaryota,37RJ7@33090|Viridiplantae	33090|Viridiplantae	E	Bifunctional methylthioribulose-1-phosphate dehydratase enolase-phosphatase E1	-	GO:0005575,GO:0005622,GO:0005623,GO:0005737,GO:0005829,GO:0009507,GO:0009532,GO:0009536,GO:0009570,GO:0043226,GO:0043227,GO:0043229,GO:0043231,GO:0044422,GO:0044424,GO:0044434,GO:0044435,GO:0044444,GO:0044446,GO:0044464	3.1.3.77,4.2.1.109	ko:K09880,ko:K16054	ko00270,ko01100,map00270,map01100	M00034	R07392,R07395	RC01939,RC02779	ko00000,ko00001,ko00002,ko01000	-	-	-	Aldolase_II,HAD_2,Hydrolase
603	unitig_0_quiver	mRNA	1280114	1281366	+	MHACOO_000575-T1	OG0002708	FALSE	FALSE	FALSE	554065.XP_005846397.1	5.55E-56	184	KOG3251@1|root,KOG3251@2759|Eukaryota,37RZX@33090|Viridiplantae,34I1I@3041|Chlorophyta	3041|Chlorophyta	U	Involved in transport of proteins from the cis medial- Golgi to the trans-Golgi network	-	-	-	ko:K08496	ko04130,map04130	-	-	-	ko00000,ko00001,ko04131	-	-	-	V-SNARE_C
604	unitig_0_quiver	mRNA	1280114	1281366	+	MHACOO_000575-T2					554065.XP_005846397.1	7.67E-37	136	KOG3251@1|root,KOG3251@2759|Eukaryota,37RZX@33090|Viridiplantae,34I1I@3041|Chlorophyta	3041|Chlorophyta	U	Involved in transport of proteins from the cis medial- Golgi to the trans-Golgi network	-	-	-	ko:K08496	ko04130,map04130	-	-	-	ko00000,ko00001,ko04131	-	-	-	V-SNARE_C
605	unitig_0_quiver	mRNA	1281379	1282887	-	MHACOO_000576-T1	OG0003271	FALSE	FALSE	FALSE	4432.XP_010254455.1	6.50E-09	65.1	KOG4285@1|root,KOG4285@2759|Eukaryota,37KJ1@33090|Viridiplantae,3G9SM@35493|Streptophyta	35493|Streptophyta	D	Nuclear pore complex protein NUP35	-	GO:0003674,GO:0003676,GO:0003677,GO:0003697,GO:0005488,GO:0005543,GO:0005575,GO:0005622,GO:0005623,GO:0005634,GO:0005635,GO:0005643,GO:0006355,GO:0006606,GO:0006607,GO:0006810,GO:0006886,GO:0006913,GO:0006996,GO:0006997,GO:0006999,GO:0008104,GO:0008150,GO:0008289,GO:0009889,GO:0009987,GO:0010468,GO:0010556,GO:0012505,GO:0015031,GO:0015833,GO:0016043,GO:0017038,GO:0019219,GO:0019222,GO:0031323,GO:…	-	ko:K14313	ko03013,map03013	M00427	-	-	ko00000,ko00001,ko00002,ko03019	1.I.1	-	-	Nup35_RRM
606	unitig_0_quiver	mRNA	1282941	1284912	+	MHACOO_000577-T1	OG0000923	TRUE	TRUE	FALSE	248742.XP_005650197.1	1.22E-137	416	KOG1230@1|root,KOG1230@2759|Eukaryota,37P82@33090|Viridiplantae,34H9G@3041|Chlorophyta	3041|Chlorophyta	S	Kelch motif	-	-	-	-	-	-	-	-	-	-	-	-	IQ,Kelch_2,Kelch_3,Kelch_4
607	unitig_0_quiver	mRNA	1285244	1286909	-	MHACOO_000578-T1	OG0003539	FALSE	FALSE	FALSE	248742.XP_005648962.1	1.61E-117	352	KOG1441@1|root,KOG1441@2759|Eukaryota,37YCV@33090|Viridiplantae,34KBS@3041|Chlorophyta	3041|Chlorophyta	EG	Drug Metabolite transporter superfamily	-	-	-	-	-	-	-	-	-	-	-	-	TPT
608	unitig_0_quiver	mRNA	1287234	1288060	-	MHACOO_000579-T1					NA	NA	NA	NA	NA	NA	NA	NA	NA	NA	NA	NA	NA	NA	NA	NA	NA	NA	NA	NA
609	unitig_0_quiver	mRNA	1288131	1289150	+	MHACOO_000580-T1	OG0000455	TRUE	TRUE	FALSE	554065.XP_005846375.1	4.47E-22	98.2	COG0233@1|root,KOG4759@2759|Eukaryota,37KRA@33090|Viridiplantae,34MTX@3041|Chlorophyta	3041|Chlorophyta	J	Ribosome recycling factor	-	-	-	ko:K02838	-	-	-	-	ko00000,ko03012	-	-	-	RRF
610	unitig_0_quiver	mRNA	1289362	1290928	+	MHACOO_000581-T1	OG0001802	TRUE	TRUE	FALSE	248742.XP_005651377.1	2.13E-155	451	COG1094@1|root,KOG2874@2759|Eukaryota,37QT2@33090|Viridiplantae,34H5F@3041|Chlorophyta	3041|Chlorophyta	A	Required for 40S ribosome biogenesis. Involved in nucleolar processing of pre-18S ribosomal RNA and ribosome assembly	-	-	-	ko:K06961	-	-	-	-	ko00000,ko03009	-	-	-	-
611	unitig_0_quiver	mRNA	1290929	1291796	-	MHACOO_000582-T1	OG0004797	FALSE	FALSE	FALSE	3218.PP1S52_257V6.1	1.26E-41	150	28I8R@1|root,2QQJ2@2759|Eukaryota,37QIE@33090|Viridiplantae,3GDW6@35493|Streptophyta	35493|Streptophyta	-	-	-	-	-	-	-	-	-	-	-	-	-	-	-
612	unitig_0_quiver	mRNA	1292137	1295504	+	MHACOO_000583-T1	OG0002288	TRUE	TRUE	FALSE	248742.XP_005647797.1	1.40E-273	800	COG5406@1|root,KOG1189@2759|Eukaryota,37SDH@33090|Viridiplantae,34H5H@3041|Chlorophyta	3041|Chlorophyta	E	homolog Saccharomyces cerevisiae Spt16 protein, a subunit of the heterodimeric FACT complex (Spt16p-Pob3p), facilitates RNA Polymerase II transcription elongation through nucleosomes by destabilizing and then reassembling nucleosome structure ChromDB ID	-	-	-	-	-	-	-	-	-	-	-	-	FACT-Spt16_Nlob,Peptidase_M24,Rtt106,SPT16
613	unitig_0_quiver	mRNA	1295685	1296254	+	MHACOO_000584-T1					NA	NA	NA	NA	NA	NA	NA	NA	NA	NA	NA	NA	NA	NA	NA	NA	NA	NA	NA	NA
614	unitig_0_quiver	mRNA	1296286	1298133	-	MHACOO_000585-T1	OG0002509	FALSE	FALSE	FALSE	NA	NA	NA	NA	NA	NA	NA	NA	NA	NA	NA	NA	NA	NA	NA	NA	NA	NA	NA	NA
615	unitig_0_quiver	mRNA	1298237	1301620	+	MHACOO_000586-T1	OG0001217	FALSE	FALSE	FALSE	NA	NA	NA	NA	NA	NA	NA	NA	NA	NA	NA	NA	NA	NA	NA	NA	NA	NA	NA	NA
616	unitig_0_quiver	mRNA	1301752	1302685	+	MHACOO_000587-T1	OG0001720	TRUE	TRUE	FALSE	588596.U9T2Z2	1.26E-15	81.6	KOG4401@1|root,KOG4401@2759|Eukaryota,38E0N@33154|Opisthokonta,3P7FY@4751|Fungi	4751|Fungi	S	Anticodon-binding domain	-	-	-	-	-	-	-	-	-	-	-	-	AD
617	unitig_0_quiver	mRNA	1302832	1305495	-	MHACOO_000588-T1					NA	NA	NA	NA	NA	NA	NA	NA	NA	NA	NA	NA	NA	NA	NA	NA	NA	NA	NA	NA
618	unitig_0_quiver	mRNA	1305663	1307307	+	MHACOO_000589-T1	OG0006055	FALSE	FALSE	FALSE	NA	NA	NA	NA	NA	NA	NA	NA	NA	NA	NA	NA	NA	NA	NA	NA	NA	NA	NA	NA
619	unitig_0_quiver	mRNA	1307449	1308605	+	MHACOO_000590-T1	OG0002939	FALSE	FALSE	FALSE	NA	NA	NA	NA	NA	NA	NA	NA	NA	NA	NA	NA	NA	NA	NA	NA	NA	NA	NA	NA
620	unitig_0_quiver	mRNA	1308718	1309344	+	MHACOO_000591-T1					NA	NA	NA	NA	NA	NA	NA	NA	NA	NA	NA	NA	NA	NA	NA	NA	NA	NA	NA	NA
621	unitig_0_quiver	mRNA	1309402	1311527	+	MHACOO_000592-T1					NA	NA	NA	NA	NA	NA	NA	NA	NA	NA	NA	NA	NA	NA	NA	NA	NA	NA	NA	NA
622	unitig_0_quiver	mRNA	1311670	1314048	-	MHACOO_000593-T1	OG0000177	TRUE	TRUE	FALSE	248742.XP_005651375.1	1.91E-237	682	COG1960@1|root,KOG0136@2759|Eukaryota,37MIW@33090|Viridiplantae,34JC6@3041|Chlorophyta	3041|Chlorophyta	I	Belongs to the acyl-CoA oxidase family	-	-	1.3.3.6	ko:K00232	ko00071,ko00592,ko01040,ko01100,ko01110,ko01212,ko03320,ko04024,ko04146,map00071,map00592,map01040,map01100,map01110,map01212,map03320,map04024,map04146	M00087,M00113	R01175,R01279,R03777,R03857,R03990,R04751,R04754,R07888,R07892,R07896,R07934,R07950	RC00052,RC00076	ko00000,ko00001,ko00002,ko01000	-	-	-	ACOX,Acyl-CoA_dh_M,Acyl-CoA_ox_N
623	unitig_0_quiver	mRNA	1314061	1315260	+	MHACOO_000594-T1	OG0002411	FALSE	FALSE	FALSE	3075.A0A087SHA5	6.89E-56	189	KOG0759@1|root,KOG0759@2759|Eukaryota	2759|Eukaryota	U	thiosulfate transmembrane transporter activity	-	GO:0003674,GO:0005215,GO:0005310,GO:0005342,GO:0005575,GO:0005622,GO:0005623,GO:0005737,GO:0005739,GO:0005740,GO:0005743,GO:0006810,GO:0006811,GO:0006820,GO:0006835,GO:0006839,GO:0008150,GO:0008509,GO:0008514,GO:0015075,GO:0015140,GO:0015291,GO:0015297,GO:0015301,GO:0015318,GO:0015367,GO:0015556,GO:0015711,GO:0015740,GO:0015742,GO:0015743,GO:0015849,GO:0016020,GO:0016021,GO:0019866,GO:0022804,GO:…	3.1.13.4	ko:K10838,ko:K12571,ko:K13577,ko:K15104	ko03018,ko03420,ko04964,map03018,map03420,map04964	-	-	-	ko00000,ko00001,ko01000,ko02000,ko03019,ko03400	2.A.29.2.1,2.A.29.2.2,2.A.29.2.3,2.A.29.2.7,2.A.29.2.9	-	-	Mito_carr
624	unitig_0_quiver	mRNA	1315418	1316612	-	MHACOO_000595-T1					NA	NA	NA	NA	NA	NA	NA	NA	NA	NA	NA	NA	NA	NA	NA	NA	NA	NA	NA	NA
625	unitig_0_quiver	mRNA	1316670	1319356	+	MHACOO_000596-T1	OG0016341	FALSE	FALSE	FALSE	NA	NA	NA	NA	NA	NA	NA	NA	NA	NA	NA	NA	NA	NA	NA	NA	NA	NA	NA	NA
626	unitig_0_quiver	mRNA	1316670	1319356	+	MHACOO_000596-T2					NA	NA	NA	NA	NA	NA	NA	NA	NA	NA	NA	NA	NA	NA	NA	NA	NA	NA	NA	NA
627	unitig_0_quiver	mRNA	1319367	1319810	-	MHACOO_000597-T1	OG0006410	FALSE	FALSE	FALSE	NA	NA	NA	NA	NA	NA	NA	NA	NA	NA	NA	NA	NA	NA	NA	NA	NA	NA	NA	NA
628	unitig_0_quiver	mRNA	1319930	1324686	-	MHACOO_000598-T1	OG0001300	FALSE	FALSE	FALSE	NA	NA	NA	NA	NA	NA	NA	NA	NA	NA	NA	NA	NA	NA	NA	NA	NA	NA	NA	NA
629	unitig_0_quiver	mRNA	1324769	1326144	-	MHACOO_000599-T1	OG0005422	FALSE	FALSE	FALSE	NA	NA	NA	NA	NA	NA	NA	NA	NA	NA	NA	NA	NA	NA	NA	NA	NA	NA	NA	NA
630	unitig_0_quiver	mRNA	1326228	1327682	+	MHACOO_000600-T1	OG0000077	TRUE	TRUE	FALSE	78579.XP_003658706.1	2.39E-26	113	COG0724@1|root,KOG0108@2759|Eukaryota,38D9Z@33154|Opisthokonta,3NWDF@4751|Fungi,3QS5Q@4890|Ascomycota,215NT@147550|Sordariomycetes,3U7WK@5139|Sordariales,3HCFC@35718|Chaetomiaceae	4751|Fungi	A	Hinge domain of cleavage stimulation factor subunit 2	-	GO:0000956,GO:0003674,GO:0003676,GO:0003723,GO:0003729,GO:0005488,GO:0005515,GO:0005575,GO:0005622,GO:0005623,GO:0005634,GO:0005654,GO:0005847,GO:0005849,GO:0006139,GO:0006378,GO:0006379,GO:0006396,GO:0006397,GO:0006401,GO:0006402,GO:0006725,GO:0006807,GO:0008150,GO:0008152,GO:0009056,GO:0009057,GO:0009607,GO:0009719,GO:0009892,GO:0009987,GO:0010467,GO:0010468,GO:0010605,GO:0010629,GO:0016070,GO:…	-	ko:K14407	ko03015,map03015	-	-	-	ko00000,ko00001,ko03019	-	-	-	CSTF2_hinge,CSTF_C,RRM_1
631	unitig_0_quiver	mRNA	1327534	1329937	-	MHACOO_000601-T1	OG0003790	FALSE	FALSE	FALSE	248742.XP_005651674.1	2.85E-107	344	COG1028@1|root,COG2130@1|root,KOG1196@2759|Eukaryota,KOG4169@2759|Eukaryota,37N7H@33090|Viridiplantae,34GU1@3041|Chlorophyta	3041|Chlorophyta	Q	Zinc-binding dehydrogenase	-	-	-	ko:K07119	-	-	-	-	ko00000	-	-	-	ADH_N,ADH_zinc_N,adh_short
632	unitig_0_quiver	mRNA	1330203	1333142	+	MHACOO_000602-T1					3075.A0A087STB9	8.79E-257	732	COG1960@1|root,KOG0135@2759|Eukaryota,37JSC@33090|Viridiplantae,34J0K@3041|Chlorophyta	3041|Chlorophyta	IQ	Acyl-CoA dehydrogenase, C-terminal domain	-	-	1.3.3.6	ko:K00232	ko00071,ko00592,ko01040,ko01100,ko01110,ko01212,ko03320,ko04024,ko04146,map00071,map00592,map01040,map01100,map01110,map01212,map03320,map04024,map04146	M00087,M00113	R01175,R01279,R03777,R03857,R03990,R04751,R04754,R07888,R07892,R07896,R07934,R07950	RC00052,RC00076	ko00000,ko00001,ko00002,ko01000	-	-	-	ACOX,Acyl-CoA_dh_1,Acyl-CoA_dh_M
633	unitig_0_quiver	mRNA	1333306	1335755	+	MHACOO_000603-T1	OG0001974	TRUE	TRUE	FALSE	554065.XP_005850492.1	1.68E-47	177	COG5214@1|root,KOG1625@2759|Eukaryota,37P0H@33090|Viridiplantae,34HWU@3041|Chlorophyta	3041|Chlorophyta	L	DNA polymerase alpha subunit	-	-	-	ko:K02321	ko00230,ko00240,ko01100,ko03030,map00230,map00240,map01100,map03030	M00261	R00375,R00376,R00377,R00378	RC02795	ko00000,ko00001,ko00002,ko03032	-	-	-	DNA_pol_E_B,Pol_alpha_B_N
634	unitig_0_quiver	mRNA	1335811	1336560	-	MHACOO_000604-T1	OG0002034	TRUE	TRUE	FALSE	248742.XP_005646711.1	8.32E-45	145	COG1644@1|root,KOG3497@2759|Eukaryota,37VZ5@33090|Viridiplantae,34ICM@3041|Chlorophyta	3041|Chlorophyta	K	RNA polymerases N / 8 kDa subunit	-	-	-	ko:K03007	ko00230,ko00240,ko01100,ko03020,ko04623,ko05016,ko05169,map00230,map00240,map01100,map03020,map04623,map05016,map05169	M00180,M00181,M00182	R00435,R00441,R00442,R00443	RC02795	br01611,ko00000,ko00001,ko00002,ko03021,ko03400	-	-	-	RNA_pol_N
635	unitig_0_quiver	mRNA	1336622	1337467	-	MHACOO_000605-T1					NA	NA	NA	NA	NA	NA	NA	NA	NA	NA	NA	NA	NA	NA	NA	NA	NA	NA	NA	NA
636	unitig_0_quiver	mRNA	1337544	1340548	+	MHACOO_000606-T1	OG0003914	FALSE	FALSE	FALSE	248742.XP_005646715.1	2.26E-176	530	KOG3827@1|root,KOG3827@2759|Eukaryota,37ZFG@33090|Viridiplantae,34JMI@3041|Chlorophyta	3041|Chlorophyta	P	Inward rectifier potassium channel	-	-	-	ko:K05330	-	-	-	-	ko00000,ko04040	1.A.2.1.14,1.A.2.1.15	-	-	IRK
637	unitig_0_quiver	mRNA	1340736	1342643	+	MHACOO_000607-T1					NA	NA	NA	NA	NA	NA	NA	NA	NA	NA	NA	NA	NA	NA	NA	NA	NA	NA	NA	NA
638	unitig_0_quiver	mRNA	1342821	1343672	-	MHACOO_000608-T1	OG0007968	FALSE	FALSE	FALSE	248742.XP_005645087.1	1.11E-26	112	28JQN@1|root,2QS3Z@2759|Eukaryota,37K92@33090|Viridiplantae	33090|Viridiplantae	S	Protein of unknown function, DUF599	-	-	-	-	-	-	-	-	-	-	-	-	DUF599
639	unitig_0_quiver	mRNA	1343946	1347067	+	MHACOO_000609-T1	OG0016090	FALSE	FALSE	FALSE	1121946.AUAX01000025_gene6398	2.24E-282	781	COG3119@1|root,COG3119@2|Bacteria,2GJ8H@201174|Actinobacteria,4DHU6@85008|Micromonosporales	201174|Actinobacteria	P	Sulfatase	-	-	3.1.6.1	ko:K01130	ko00140,ko00600,map00140,map00600	-	R03980,R04856	RC00128,RC00231	ko00000,ko00001,ko01000	-	-	-	Sulfatase,Sulfatase_C
640	unitig_0_quiver	mRNA	1347110	1349849	-	MHACOO_000610-T1					NA	NA	NA	NA	NA	NA	NA	NA	NA	NA	NA	NA	NA	NA	NA	NA	NA	NA	NA	NA
641	unitig_0_quiver	mRNA	1350076	1350861	-	MHACOO_000611-T1					NA	NA	NA	NA	NA	NA	NA	NA	NA	NA	NA	NA	NA	NA	NA	NA	NA	NA	NA	NA
642	unitig_0_quiver	mRNA	1350980	1352048	-	MHACOO_000612-T1	OG0003664	FALSE	FALSE	FALSE	3055.EDP02751	1.50E-18	80.5	KOG3801@1|root,KOG3801@2759|Eukaryota,37W1Q@33090|Viridiplantae,34IWD@3041|Chlorophyta	3041|Chlorophyta	A	Belongs to the complex I LYR family	-	-	-	ko:K22069	-	-	-	-	ko00000,ko03029	-	-	-	Complex1_LYR
643	unitig_0_quiver	mRNA	1351697	1354133	+	MHACOO_000613-T1	OG0000106	TRUE	TRUE	FALSE	248742.XP_005646683.1	2.49E-102	327	KOG2662@1|root,KOG2662@2759|Eukaryota,37J41@33090|Viridiplantae,34P59@3041|Chlorophyta	3041|Chlorophyta	P	Mg2 transporter protein	-	-	-	ko:K16075	-	-	-	-	ko00000,ko02000	1.A.35.5	-	-	-
644	unitig_0_quiver	mRNA	1354208	1356916	+	MHACOO_000614-T1					NA	NA	NA	NA	NA	NA	NA	NA	NA	NA	NA	NA	NA	NA	NA	NA	NA	NA	NA	NA
645	unitig_0_quiver	mRNA	1357733	1359501	-	MHACOO_000615-T1	OG0004512	FALSE	FALSE	FALSE	296587.XP_002501505.1	2.77E-131	386	COG0057@1|root,KOG0657@2759|Eukaryota,37K7M@33090|Viridiplantae,34HEN@3041|Chlorophyta	3041|Chlorophyta	G	Belongs to the glyceraldehyde-3-phosphate dehydrogenase family	-	-	1.2.1.12	ko:K00134	ko00010,ko00710,ko01100,ko01110,ko01120,ko01130,ko01200,ko01230,ko04066,ko05010,map00010,map00710,map01100,map01110,map01120,map01130,map01200,map01230,map04066,map05010	M00001,M00002,M00003,M00165,M00166,M00308,M00552	R01061	RC00149	ko00000,ko00001,ko00002,ko01000,ko04131,ko04147	-	-	-	Gp_dh_C,Gp_dh_N
646	unitig_0_quiver	mRNA	1359157	1361000	+	MHACOO_000616-T1					861299.J421_3309	6.35E-75	249	COG0126@1|root,COG0126@2|Bacteria,1ZT1B@142182|Gemmatimonadetes	142182|Gemmatimonadetes	G	Phosphoglycerate kinase	pgk	-	2.7.2.3	ko:K00927	ko00010,ko00710,ko01100,ko01110,ko01120,ko01130,ko01200,ko01230,map00010,map00710,map01100,map01110,map01120,map01130,map01200,map01230	M00001,M00002,M00003,M00165,M00166,M00308,M00552	R01512	RC00002,RC00043	ko00000,ko00001,ko00002,ko01000,ko04147	-	-	-	PGK
647	unitig_0_quiver	mRNA	1361314	1363023	+	MHACOO_000617-T1	OG0003741	FALSE	FALSE	FALSE	554065.XP_005848100.1	8.23E-123	374	2CMXH@1|root,2QSJF@2759|Eukaryota,37SCP@33090|Viridiplantae,34GYT@3041|Chlorophyta	3041|Chlorophyta	S	Major facilitator	-	-	-	-	-	-	-	-	-	-	-	-	-
648	unitig_0_quiver	mRNA	1363262	1365892	+	MHACOO_000618-T1					NA	NA	NA	NA	NA	NA	NA	NA	NA	NA	NA	NA	NA	NA	NA	NA	NA	NA	NA	NA
649	unitig_0_quiver	mRNA	1365160	1369106	-	MHACOO_000619-T1	OG0001944	TRUE	TRUE	FALSE	248742.XP_005646695.1	0	1389	COG0417@1|root,KOG0969@2759|Eukaryota,37IAH@33090|Viridiplantae,34HBW@3041|Chlorophyta	3041|Chlorophyta	L	DNA polymerase	-	-	2.7.7.7	ko:K02327	ko00230,ko00240,ko01100,ko03030,ko03410,ko03420,ko03430,ko03440,ko05166,map00230,map00240,map01100,map03030,map03410,map03420,map03430,map03440,map05166	M00262	R00375,R00376,R00377,R00378	RC02795	ko00000,ko00001,ko00002,ko01000,ko03032,ko03400	-	-	-	DNA_pol_B,DNA_pol_B_exo1,zf-C4pol
650	unitig_0_quiver	mRNA	1369386	1370639	-	MHACOO_000620-T1	OG0000271	TRUE	TRUE	FALSE	57918.XP_004292985.1	1.41E-39	149	COG0376@1|root,2QU9K@2759|Eukaryota,37SQ3@33090|Viridiplantae,3GDCD@35493|Streptophyta,4JKGF@91835|fabids	35493|Streptophyta	P	Belongs to the peroxidase family	-	GO:0000003,GO:0000302,GO:0003006,GO:0003674,GO:0003824,GO:0004130,GO:0004601,GO:0005575,GO:0005622,GO:0005623,GO:0005737,GO:0005829,GO:0006950,GO:0006979,GO:0007275,GO:0008150,GO:0008152,GO:0009056,GO:0009636,GO:0009791,GO:0009845,GO:0009987,GO:0010154,GO:0010431,GO:0016209,GO:0016491,GO:0016684,GO:0016999,GO:0017001,GO:0017144,GO:0021700,GO:0022414,GO:0032501,GO:0032502,GO:0032504,GO:0033554,GO:…	1.11.1.11	ko:K00434	ko00053,ko00480,map00053,map00480	-	R00644	RC00092	ko00000,ko00001,ko01000	-	-	-	peroxidase
651	unitig_0_quiver	mRNA	1370735	1371346	+	MHACOO_000621-T1					NA	NA	NA	NA	NA	NA	NA	NA	NA	NA	NA	NA	NA	NA	NA	NA	NA	NA	NA	NA
652	unitig_0_quiver	mRNA	1371341	1373836	-	MHACOO_000622-T1	OG0002835	TRUE	FALSE	TRUE	3067.XP_002956693.1	5.97E-286	796	COG1249@1|root,KOG1335@2759|Eukaryota,37IJR@33090|Viridiplantae,34JZ3@3041|Chlorophyta	3041|Chlorophyta	C	Belongs to the class-I pyridine nucleotide-disulfide oxidoreductase family	-	-	1.8.1.4	ko:K00382	ko00010,ko00020,ko00260,ko00280,ko00620,ko00630,ko00640,ko01100,ko01110,ko01120,ko01130,ko01200,map00010,map00020,map00260,map00280,map00620,map00630,map00640,map01100,map01110,map01120,map01130,map01200	M00009,M00011,M00036,M00307,M00532	R00209,R01221,R01698,R03815,R07618,R08549	RC00004,RC00022,RC00583,RC02742,RC02833,RC02834	br01601,ko00000,ko00001,ko00002,ko01000,ko04147	-	-	-	Pyr_redox_2,Pyr_redox_dim
653	unitig_0_quiver	mRNA	1373920	1375206	+	MHACOO_000623-T1	OG0003268	FALSE	FALSE	FALSE	554065.XP_005850651.1	8.96E-29	106	COG0236@1|root,KOG1748@2759|Eukaryota,37VQW@33090|Viridiplantae,34N2V@3041|Chlorophyta	3041|Chlorophyta	I	Carrier of the growing fatty acid chain in fatty acid biosynthesis	-	-	-	-	-	-	-	-	-	-	-	-	PP-binding
654	unitig_0_quiver	mRNA	1375421	1379188	+	MHACOO_000624-T1	OG0000236	TRUE	TRUE	FALSE	3075.A0A087SFG0	4.86E-141	431	COG0031@1|root,KOG1252@2759|Eukaryota,37MTM@33090|Viridiplantae,34H3B@3041|Chlorophyta	3041|Chlorophyta	E	Belongs to the cysteine synthase cystathionine beta- synthase family	-	-	2.5.1.47	ko:K01738	ko00270,ko00920,ko01100,ko01110,ko01120,ko01130,ko01200,ko01230,map00270,map00920,map01100,map01110,map01120,map01130,map01200,map01230	M00021	R00897,R03601,R04859	RC00020,RC02814,RC02821	ko00000,ko00001,ko00002,ko01000	-	-	-	PALP
655	unitig_0_quiver	mRNA	1379214	1381097	-	MHACOO_000625-T1	OG0002482	FALSE	FALSE	FALSE	554065.XP_005846534.1	8.05E-103	325	COG4284@1|root,KOG2388@2759|Eukaryota,37PUN@33090|Viridiplantae,34GXK@3041|Chlorophyta	3041|Chlorophyta	M	UTP--glucose-1-phosphate uridylyltransferase	-	-	2.7.7.23,2.7.7.83	ko:K00972	ko00520,ko01100,ko01130,map00520,map01100,map01130	M00361,M00362	R00416	RC00002	ko00000,ko00001,ko00002,ko01000	-	-	-	UDPGP
656	unitig_0_quiver	mRNA	1381140	1382352	+	MHACOO_000626-T1	OG0002022	TRUE	TRUE	FALSE	3067.XP_002952437.1	4.70E-45	157	COG0456@1|root,KOG3139@2759|Eukaryota,37SFH@33090|Viridiplantae,34M14@3041|Chlorophyta	3041|Chlorophyta	S	Acetyltransferase (GNAT) domain	-	-	2.3.1.256	ko:K00670	-	-	-	-	ko00000,ko01000,ko04131	-	-	-	Acetyltransf_1
657	unitig_0_quiver	mRNA	1382395	1384200	+	MHACOO_000627-T1					NA	NA	NA	NA	NA	NA	NA	NA	NA	NA	NA	NA	NA	NA	NA	NA	NA	NA	NA	NA
658	unitig_0_quiver	mRNA	1383573	1385240	-	MHACOO_000628-T1	OG0001078	FALSE	FALSE	FALSE	248742.XP_005645720.1	3.80E-47	163	KOG3211@1|root,KOG3211@2759|Eukaryota,37MYS@33090|Viridiplantae,34IH0@3041|Chlorophyta	3041|Chlorophyta	S	Mannose-P-dolichol utilization defect 1 protein	-	-	-	ko:K09660	-	-	-	-	ko00000,ko01003	-	-	-	PQ-loop
659	unitig_0_quiver	mRNA	1385274	1387361	-	MHACOO_000629-T1	OG0001177	FALSE	FALSE	FALSE	NA	NA	NA	NA	NA	NA	NA	NA	NA	NA	NA	NA	NA	NA	NA	NA	NA	NA	NA	NA
660	unitig_0_quiver	mRNA	1387660	1388449	-	MHACOO_000630-T1	OG0005682	FALSE	FALSE	FALSE	248742.XP_005651418.1	4.89E-13	66.6	KOG3465@1|root,KOG3465@2759|Eukaryota	2759|Eukaryota	J	negative regulation of translational elongation	SRP9	GO:0003674,GO:0003676,GO:0003723,GO:0005047,GO:0005488,GO:0005575,GO:0005622,GO:0005623,GO:0005737,GO:0005783,GO:0005785,GO:0005786,GO:0005789,GO:0005791,GO:0005829,GO:0006605,GO:0006612,GO:0006613,GO:0006614,GO:0006616,GO:0006810,GO:0006886,GO:0008104,GO:0008150,GO:0012505,GO:0015031,GO:0015833,GO:0016020,GO:0030867,GO:0031090,GO:0031984,GO:0032991,GO:0033036,GO:0033365,GO:0034613,GO:0042175,GO:…	-	ko:K03109	ko03060,map03060	-	-	-	ko00000,ko00001,ko02044	3.A.5.9	-	-	SRP9-21
661	unitig_0_quiver	mRNA	1388450	1389261	+	MHACOO_000631-T1	OG0000735	FALSE	FALSE	FALSE	248742.XP_005646721.1	4.76E-37	132	COG1963@1|root,2S2DJ@2759|Eukaryota,37VN5@33090|Viridiplantae,34KUQ@3041|Chlorophyta	3041|Chlorophyta	S	Divergent PAP2 family	-	-	-	ko:K09775	-	-	-	-	ko00000	-	-	-	DUF212
662	unitig_0_quiver	mRNA	1389292	1392408	-	MHACOO_000632-T1	OG0001259	FALSE	FALSE	FALSE	NA	NA	NA	NA	NA	NA	NA	NA	NA	NA	NA	NA	NA	NA	NA	NA	NA	NA	NA	NA
663	unitig_0_quiver	mRNA	1392470	1394063	+	MHACOO_000633-T1	OG0002147	TRUE	TRUE	FALSE	3067.XP_002957431.1	2.71E-143	416	COG0470@1|root,KOG0991@2759|Eukaryota,37MIC@33090|Viridiplantae,34JEF@3041|Chlorophyta	3041|Chlorophyta	L	Replication factor c	RFC2	-	-	ko:K10755	ko03030,ko03420,ko03430,map03030,map03420,map03430	M00289,M00295	-	-	ko00000,ko00001,ko00002,ko03032,ko03036,ko03400	-	-	-	AAA,Rep_fac_C
664	unitig_0_quiver	mRNA	1394100	1394945	-	MHACOO_000634-T1	OG0000002	TRUE	TRUE	FALSE	248742.XP_005646720.1	6.15E-13	75.9	COG1100@1|root,KOG0098@2759|Eukaryota,389UY@33090|Viridiplantae,34PF0@3041|Chlorophyta	3041|Chlorophyta	O	DnaJ molecular chaperone homology domain	-	-	-	-	-	-	-	-	-	-	-	-	DnaJ
665	unitig_0_quiver	mRNA	1395120	1396438	+	MHACOO_000635-T1	OG0004063	FALSE	FALSE	FALSE	NA	NA	NA	NA	NA	NA	NA	NA	NA	NA	NA	NA	NA	NA	NA	NA	NA	NA	NA	NA
666	unitig_0_quiver	mRNA	1396791	1397336	-	MHACOO_000636-T1					NA	NA	NA	NA	NA	NA	NA	NA	NA	NA	NA	NA	NA	NA	NA	NA	NA	NA	NA	NA
667	unitig_0_quiver	mRNA	1397479	1398609	+	MHACOO_000637-T1	OG0001975	TRUE	TRUE	FALSE	248742.XP_005644685.1	2.53E-66	217	COG0087@1|root,KOG3141@2759|Eukaryota,37SCQ@33090|Viridiplantae,34HNJ@3041|Chlorophyta	3041|Chlorophyta	J	Belongs to the universal ribosomal protein uL3 family	MRPL3	-	-	ko:K02906	ko03010,map03010	M00178,M00179	-	-	br01610,ko00000,ko00001,ko00002,ko03011	-	-	-	Ribosomal_L3
668	unitig_0_quiver	mRNA	1398685	1400288	+	MHACOO_000638-T1	OG0002392	TRUE	TRUE	FALSE	7719.XP_002131515.1	1.66E-18	97.1	COG5575@1|root,KOG2928@2759|Eukaryota,38I1D@33154|Opisthokonta,3BCTN@33208|Metazoa,3CUYW@33213|Bilateria,4828G@7711|Chordata	33208|Metazoa	L	DNA replication origin binding	ORC2	GO:0000003,GO:0000070,GO:0000082,GO:0000122,GO:0000226,GO:0000228,GO:0000278,GO:0000280,GO:0000775,GO:0000776,GO:0000777,GO:0000779,GO:0000785,GO:0000792,GO:0000793,GO:0000808,GO:0000819,GO:0000939,GO:0002064,GO:0002065,GO:0002066,GO:0003006,GO:0003674,GO:0003676,GO:0003677,GO:0003682,GO:0003688,GO:0003690,GO:0005488,GO:0005575,GO:0005622,GO:0005623,GO:0005634,GO:0005654,GO:0005664,GO:0005694,GO:…	-	ko:K02604,ko:K20472	ko04110,ko04111,ko04113,map04110,map04111,map04113	M00284	-	-	ko00000,ko00001,ko00002,ko03032,ko03036,ko04131	-	-	-	ORC2
669	unitig_0_quiver	mRNA	1400345	1400829	-	MHACOO_000639-T1					NA	NA	NA	NA	NA	NA	NA	NA	NA	NA	NA	NA	NA	NA	NA	NA	NA	NA	NA	NA
670	unitig_0_quiver	mRNA	1400907	1401882	+	MHACOO_000640-T1	OG0001061	TRUE	FALSE	TRUE	554065.XP_005845880.1	1.17E-19	87.8	KOG3365@1|root,KOG3365@2759|Eukaryota,37TSM@33090|Viridiplantae,34IR5@3041|Chlorophyta	3041|Chlorophyta	C	ETC complex I subunit conserved region	-	-	-	ko:K03949	ko00190,ko01100,ko04714,ko04723,ko04932,ko05010,ko05012,ko05016,map00190,map01100,map04714,map04723,map04932,map05010,map05012,map05016	M00146	-	-	ko00000,ko00001,ko00002	3.D.1.6	-	-	ETC_C1_NDUFA5
671	unitig_0_quiver	mRNA	1402040	1403422	-	MHACOO_000641-T1	OG0000594	TRUE	TRUE	FALSE	248742.XP_005644679.1	1.72E-94	286	COG0149@1|root,KOG1643@2759|Eukaryota,37IFK@33090|Viridiplantae,34JCA@3041|Chlorophyta	3041|Chlorophyta	G	Triosephosphate isomerase	-	-	5.3.1.1	ko:K01803	ko00010,ko00051,ko00562,ko00710,ko01100,ko01110,ko01120,ko01130,ko01200,ko01230,map00010,map00051,map00562,map00710,map01100,map01110,map01120,map01130,map01200,map01230	M00001,M00002,M00003	R01015	RC00423	ko00000,ko00001,ko00002,ko01000,ko04147	-	-	-	TIM
672	unitig_0_quiver	mRNA	1403509	1405770	-	MHACOO_000642-T1	OG0004619	FALSE	FALSE	FALSE	NA	NA	NA	NA	NA	NA	NA	NA	NA	NA	NA	NA	NA	NA	NA	NA	NA	NA	NA	NA
673	unitig_0_quiver	mRNA	1406349	1409544	+	MHACOO_000643-T1	OG0009336	FALSE	FALSE	FALSE	NA	NA	NA	NA	NA	NA	NA	NA	NA	NA	NA	NA	NA	NA	NA	NA	NA	NA	NA	NA
674	unitig_0_quiver	mRNA	1410269	1411779	+	MHACOO_000644-T1	OG0004913	FALSE	FALSE	FALSE	248742.XP_005644651.1	2.22E-75	237	28N75@1|root,2QUSF@2759|Eukaryota,37HS3@33090|Viridiplantae,34KQB@3041|Chlorophyta	3041|Chlorophyta	S	5' nucleotidase, deoxy (Pyrimidine), cytosolic type C protein (NT5C)	-	-	-	-	-	-	-	-	-	-	-	-	NT5C
675	unitig_0_quiver	mRNA	1412274	1414285	+	MHACOO_000645-T1	OG0016342	FALSE	FALSE	FALSE	NA	NA	NA	NA	NA	NA	NA	NA	NA	NA	NA	NA	NA	NA	NA	NA	NA	NA	NA	NA
676	unitig_0_quiver	mRNA	1414545	1417271	-	MHACOO_000646-T1	OG0000671	FALSE	FALSE	FALSE	248742.XP_005652183.1	5.49E-103	327	COG2723@1|root,KOG0626@2759|Eukaryota,37I38@33090|Viridiplantae,34JNK@3041|Chlorophyta	3041|Chlorophyta	G	Belongs to the glycosyl hydrolase 1 family	-	-	3.2.1.21	ko:K01188	ko00460,ko00500,ko00940,ko01100,ko01110,map00460,map00500,map00940,map01100,map01110	-	R00026,R02558,R02887,R02985,R03527,R04949,R04998,R10035,R10039,R10040	RC00049,RC00059,RC00171,RC00262,RC00397,RC00451,RC00714,RC00746,RC01248	ko00000,ko00001,ko01000	-	GH1	-	Glyco_hydro_1
677	unitig_0_quiver	mRNA	1417342	1418379	+	MHACOO_000647-T1	OG0003561	FALSE	FALSE	FALSE	50452.A0A087HKL1	4.94E-48	171	COG1072@1|root,KOG2702@2759|Eukaryota,37K4N@33090|Viridiplantae,3G8AM@35493|Streptophyta,3HS7R@3699|Brassicales	35493|Streptophyta	FH	uridine kinase	-	GO:0003674,GO:0003824,GO:0004849,GO:0006139,GO:0006206,GO:0006213,GO:0006220,GO:0006221,GO:0006222,GO:0006725,GO:0006753,GO:0006793,GO:0006796,GO:0006807,GO:0008150,GO:0008152,GO:0008655,GO:0009058,GO:0009112,GO:0009116,GO:0009117,GO:0009119,GO:0009123,GO:0009124,GO:0009129,GO:0009130,GO:0009156,GO:0009161,GO:0009163,GO:0009165,GO:0009173,GO:0009174,GO:0009218,GO:0009220,GO:0009259,GO:0009260,GO:…	-	-	-	-	-	-	-	-	-	-	AAA_18,PRK
678	unitig_0_quiver	mRNA	1418562	1419590	+	MHACOO_000648-T1	OG0005004	FALSE	FALSE	FALSE	NA	NA	NA	NA	NA	NA	NA	NA	NA	NA	NA	NA	NA	NA	NA	NA	NA	NA	NA	NA
679	unitig_0_quiver	mRNA	1420014	1421927	+	MHACOO_000649-T1	OG0000712	TRUE	TRUE	FALSE	296587.XP_002505068.1	1.10E-40	155	COG0389@1|root,KOG2095@2759|Eukaryota,37UQI@33090|Viridiplantae,34KT5@3041|Chlorophyta	3041|Chlorophyta	L	impB/mucB/samB family	-	-	2.7.7.7	ko:K03509	ko01524,ko03460,map01524,map03460	-	-	-	ko00000,ko00001,ko01000,ko03400	-	-	-	IMS
680	unitig_0_quiver	mRNA	1421962	1422851	-	MHACOO_000650-T1	OG0002421	FALSE	FALSE	FALSE	248742.XP_005645709.1	1.02E-22	97.8	KOG4197@1|root,KOG4197@2759|Eukaryota,37WJ4@33090|Viridiplantae,34I8W@3041|Chlorophyta	3041|Chlorophyta	S	Pentatricopeptide repeat domain	-	-	-	-	-	-	-	-	-	-	-	-	PPR_3
681	unitig_0_quiver	mRNA	1422877	1424320	+	MHACOO_000651-T1	OG0001598	FALSE	FALSE	FALSE	248742.XP_005644639.1	5.47E-57	194	KOG3080@1|root,KOG3080@2759|Eukaryota,37NRF@33090|Viridiplantae,34HWY@3041|Chlorophyta	3041|Chlorophyta	A	Eukaryotic rRNA processing protein EBP2	-	-	-	ko:K14823	-	-	-	-	ko00000,ko03009	-	-	-	Ebp2
682	unitig_0_quiver	mRNA	1424411	1426747	-	MHACOO_000652-T1	OG0005767	FALSE	FALSE	FALSE	6211.A0A087W201	5.89E-49	194	28NQ8@1|root,2QVA3@2759|Eukaryota,38GUZ@33154|Opisthokonta,3BD5V@33208|Metazoa,3CTVF@33213|Bilateria	33208|Metazoa	T	elongation factor-2 kinase activity	EEF2K	GO:0001932,GO:0002931,GO:0003674,GO:0003676,GO:0003723,GO:0003824,GO:0004672,GO:0004674,GO:0004683,GO:0004686,GO:0005488,GO:0005515,GO:0005516,GO:0005575,GO:0005622,GO:0005623,GO:0005737,GO:0005829,GO:0006412,GO:0006414,GO:0006464,GO:0006468,GO:0006518,GO:0006793,GO:0006796,GO:0006807,GO:0006950,GO:0007275,GO:0007399,GO:0008135,GO:0008150,GO:0008152,GO:0009058,GO:0009059,GO:0009628,GO:0009719,GO:…	2.7.11.20	ko:K08292	ko04152,ko04921,map04152,map04921	-	-	-	ko00000,ko00001,ko01000,ko01001	-	-	-	Alpha_kinase,Sel1
683	unitig_0_quiver	mRNA	1426851	1428138	+	MHACOO_000653-T1	OG0002616	FALSE	FALSE	FALSE	248742.XP_005644649.1	2.22E-111	328	COG0638@1|root,KOG0178@2759|Eukaryota,37QI6@33090|Viridiplantae,34K0I@3041|Chlorophyta	3041|Chlorophyta	O	The proteasome is a multicatalytic proteinase complex which is characterized by its ability to cleave peptides with Arg, Phe, Tyr, Leu, and Glu adjacent to the leaving group at neutral or slightly basic pH	-	-	3.4.25.1	ko:K02728	ko03050,map03050	M00337,M00340	-	-	ko00000,ko00001,ko00002,ko01000,ko01002,ko03051	-	-	-	Proteasome,Proteasome_A_N
684	unitig_0_quiver	mRNA	1429033	1430529	+	MHACOO_000654-T1	OG0011346	FALSE	FALSE	FALSE	NA	NA	NA	NA	NA	NA	NA	NA	NA	NA	NA	NA	NA	NA	NA	NA	NA	NA	NA	NA
685	unitig_0_quiver	mRNA	1430829	1432160	-	MHACOO_000655-T1	OG0005958	FALSE	FALSE	FALSE	554065.XP_005846761.1	5.36E-61	207	28J4J@1|root,2QRGK@2759|Eukaryota,37IGK@33090|Viridiplantae,34JCH@3041|Chlorophyta	3041|Chlorophyta	S	Belongs to the iron ascorbate-dependent oxidoreductase family	-	-	-	-	-	-	-	-	-	-	-	-	DIOX_N
686	unitig_0_quiver	mRNA	1433133	1435222	+	MHACOO_000656-T1	OG0001597	TRUE	TRUE	FALSE	248742.XP_005644614.1	3.49E-193	554	COG0276@1|root,KOG1321@2759|Eukaryota,37KW0@33090|Viridiplantae,34HCN@3041|Chlorophyta	3041|Chlorophyta	H	Catalyzes the ferrous insertion into protoporphyrin IX	HEMH	-	4.99.1.1,4.99.1.9	ko:K01772	ko00860,ko01100,ko01110,map00860,map01100,map01110	M00121	R00310,R11329	RC01012	ko00000,ko00001,ko00002,ko01000	-	-	-	Ferrochelatase
687	unitig_0_quiver	mRNA	1435386	1436421	+	MHACOO_000657-T1					NA	NA	NA	NA	NA	NA	NA	NA	NA	NA	NA	NA	NA	NA	NA	NA	NA	NA	NA	NA
688	unitig_0_quiver	mRNA	1437472	1443449	+	MHACOO_000658-T1	OG0001795	TRUE	TRUE	FALSE	NA	NA	NA	NA	NA	NA	NA	NA	NA	NA	NA	NA	NA	NA	NA	NA	NA	NA	NA	NA
689	unitig_0_quiver	mRNA	1443554	1446224	-	MHACOO_000659-T1	OG0000468	TRUE	TRUE	FALSE	248742.XP_005644648.1	1.12E-131	380	COG0036@1|root,KOG3111@2759|Eukaryota,37I5W@33090|Viridiplantae,34J21@3041|Chlorophyta	3041|Chlorophyta	G	Belongs to the ribulose-phosphate 3-epimerase family	-	-	5.1.3.1	ko:K01783	ko00030,ko00040,ko00710,ko01100,ko01110,ko01120,ko01130,ko01200,ko01230,map00030,map00040,map00710,map01100,map01110,map01120,map01130,map01200,map01230	M00004,M00007	R01529	RC00540	ko00000,ko00001,ko00002,ko01000	-	-	-	Ribul_P_3_epim
690	unitig_0_quiver	mRNA	1446317	1451112	-	MHACOO_000660-T1	OG0003026	FALSE	FALSE	FALSE	3055.EDO99026	1.89E-59	233	KOG0597@1|root,KOG0597@2759|Eukaryota,37I7E@33090|Viridiplantae,34GZ6@3041|Chlorophyta	3041|Chlorophyta	T	Serine/Threonine protein kinases, catalytic domain	-	-	2.7.11.1	ko:K17545	-	-	-	-	ko00000,ko01000,ko01001	-	-	-	Pkinase
691	unitig_0_quiver	mRNA	1451490	1452687	-	MHACOO_000661-T1	OG0008316	FALSE	FALSE	FALSE	NA	NA	NA	NA	NA	NA	NA	NA	NA	NA	NA	NA	NA	NA	NA	NA	NA	NA	NA	NA
692	unitig_0_quiver	mRNA	1452789	1454582	+	MHACOO_000662-T1					38033.XP_001228857.1	7.48E-14	82.8	COG2124@1|root,KOG0158@2759|Eukaryota,39SRJ@33154|Opisthokonta,3NXXD@4751|Fungi,3QKP1@4890|Ascomycota,21212@147550|Sordariomycetes,3U6FU@5139|Sordariales,3HAMX@35718|Chaetomiaceae	4751|Fungi	Q	Cytochrome P450	-	-	-	-	-	-	-	-	-	-	-	-	p450
693	unitig_0_quiver	mRNA	1454670	1455752	-	MHACOO_000663-T1	OG0005007	FALSE	FALSE	FALSE	248742.XP_005644588.1	7.32E-33	131	2BY93@1|root,2S2GY@2759|Eukaryota,37VSH@33090|Viridiplantae	33090|Viridiplantae	-	-	-	GO:0000003,GO:0003006,GO:0005575,GO:0005622,GO:0005623,GO:0005634,GO:0007275,GO:0008150,GO:0009791,GO:0009908,GO:0009966,GO:0010646,GO:0010928,GO:0022414,GO:0023051,GO:0032501,GO:0032502,GO:0043226,GO:0043227,GO:0043229,GO:0043231,GO:0044424,GO:0044464,GO:0048367,GO:0048437,GO:0048438,GO:0048440,GO:0048467,GO:0048479,GO:0048480,GO:0048519,GO:0048523,GO:0048583,GO:0048608,GO:0048731,GO:0048827,GO:…	-	-	-	-	-	-	-	-	-	-	-
694	unitig_0_quiver	mRNA	1455048	1459845	+	MHACOO_000664-T1	OG0002825	FALSE	FALSE	FALSE	NA	NA	NA	NA	NA	NA	NA	NA	NA	NA	NA	NA	NA	NA	NA	NA	NA	NA	NA	NA
695	unitig_0_quiver	mRNA	1459905	1461939	-	MHACOO_000665-T1	OG0007076	FALSE	FALSE	FALSE	NA	NA	NA	NA	NA	NA	NA	NA	NA	NA	NA	NA	NA	NA	NA	NA	NA	NA	NA	NA
696	unitig_0_quiver	mRNA	1462007	1463675	-	MHACOO_000666-T1	OG0000812	FALSE	FALSE	FALSE	248742.XP_005648275.1	1.77E-63	209	KOG1470@1|root,KOG1470@2759|Eukaryota,37M33@33090|Viridiplantae,34M1Y@3041|Chlorophyta	3041|Chlorophyta	I	CRAL/TRIO, N-terminal domain	-	-	-	-	-	-	-	-	-	-	-	-	CRAL_TRIO,CRAL_TRIO_N
697	unitig_0_quiver	mRNA	1463735	1465852	-	MHACOO_000667-T1	OG0000389	TRUE	FALSE	TRUE	3067.XP_002953984.1	3.67E-214	601	COG3239@1|root,2QQQ2@2759|Eukaryota,37JVP@33090|Viridiplantae,34J77@3041|Chlorophyta	3041|Chlorophyta	I	Domain of unknown function (DUF3474)	-	-	1.14.19.25,1.14.19.35,1.14.19.36	ko:K10257	-	-	-	-	ko00000,ko01000,ko01004	-	-	iRC1080.CRv4_Au5_s1_g1737_t1	DUF3474,FA_desaturase
698	unitig_0_quiver	mRNA	1465908	1467475	+	MHACOO_000668-T1	OG0000239	TRUE	TRUE	FALSE	248742.XP_005644683.1	2.23E-94	285	COG0225@1|root,KOG1635@2759|Eukaryota,37JIQ@33090|Viridiplantae,34KIT@3041|Chlorophyta	3041|Chlorophyta	O	Peptide methionine sulfoxide reductase	-	-	1.8.4.11	ko:K07304	-	-	-	-	ko00000,ko01000	-	-	-	PMSR
699	unitig_0_quiver	mRNA	1467540	1468101	-	MHACOO_000669-T1					NA	NA	NA	NA	NA	NA	NA	NA	NA	NA	NA	NA	NA	NA	NA	NA	NA	NA	NA	NA
700	unitig_0_quiver	mRNA	1468478	1469191	-	MHACOO_000670-T1					NA	NA	NA	NA	NA	NA	NA	NA	NA	NA	NA	NA	NA	NA	NA	NA	NA	NA	NA	NA
701	unitig_0_quiver	mRNA	1469759	1471081	-	MHACOO_000671-T1	OG0000881	TRUE	FALSE	TRUE	248742.XP_005644991.1	4.40E-82	253	COG1528@1|root,KOG2332@2759|Eukaryota,37KU9@33090|Viridiplantae,34HW9@3041|Chlorophyta	3041|Chlorophyta	Q	Stores iron in a soluble, non-toxic, readily available form. Important for iron homeostasis. Iron is taken up in the ferrous form and deposited as ferric hydroxides after oxidation	FTN	-	1.16.3.2	ko:K00522	ko04216,ko04217,ko04978,map04216,map04217,map04978	-	-	-	ko00000,ko00001,ko01000,ko04147	-	-	-	Ferritin
702	unitig_0_quiver	mRNA	1471373	1472575	-	MHACOO_000672-T1	OG0001112	FALSE	FALSE	FALSE	554065.XP_005845809.1	4.84E-48	179	COG1916@1|root,KOG2860@2759|Eukaryota,37M8U@33090|Viridiplantae	33090|Viridiplantae	T	TraB domain-containing protein	-	-	-	-	-	-	-	-	-	-	-	-	TraB
703	unitig_1_quiver	mRNA	2484	2774	-	MHACOO_000673-T1					NA	NA	NA	NA	NA	NA	NA	NA	NA	NA	NA	NA	NA	NA	NA	NA	NA	NA	NA	NA
704	unitig_1_quiver	mRNA	2981	5623	-	MHACOO_000674-T1	OG0006651	FALSE	FALSE	FALSE	NA	NA	NA	NA	NA	NA	NA	NA	NA	NA	NA	NA	NA	NA	NA	NA	NA	NA	NA	NA
705	unitig_1_quiver	mRNA	5806	12099	-	MHACOO_000675-T1	OG0000419	TRUE	FALSE	TRUE	NA	NA	NA	NA	NA	NA	NA	NA	NA	NA	NA	NA	NA	NA	NA	NA	NA	NA	NA	NA
706	unitig_1_quiver	mRNA	12186	13148	+	MHACOO_000676-T1	OG0000183	FALSE	FALSE	FALSE	38833.XP_003056853.1	6.15E-56	188	COG0702@1|root,KOG1203@2759|Eukaryota,37HE8@33090|Viridiplantae,34KNK@3041|Chlorophyta	3041|Chlorophyta	G	NmrA-like family	-	-	-	-	-	-	-	-	-	-	-	-	NAD_binding_10
707	unitig_1_quiver	mRNA	13350	14395	+	MHACOO_000677-T1	OG0015319	FALSE	FALSE	FALSE	4792.ETI56966	5.36E-27	110	COG2340@1|root,2TCR6@2759|Eukaryota,3QFES@4776|Peronosporales	4776|Peronosporales	S	Cysteine-rich secretory protein family	-	-	-	-	-	-	-	-	-	-	-	-	CAP
708	unitig_1_quiver	mRNA	14881	15816	+	MHACOO_000678-T1	OG0004241	FALSE	FALSE	FALSE	NA	NA	NA	NA	NA	NA	NA	NA	NA	NA	NA	NA	NA	NA	NA	NA	NA	NA	NA	NA
709	unitig_1_quiver	mRNA	16064	18497	+	MHACOO_000679-T1	OG0000951	TRUE	FALSE	TRUE	248742.XP_005647232.1	1.24E-271	781	COG1231@1|root,COG5213@1|root,KOG0029@2759|Eukaryota,KOG1049@2759|Eukaryota,37SBR@33090|Viridiplantae	33090|Viridiplantae	Q	Phytoene dehydrogenase, chloroplastic	PDS	GO:0003674,GO:0003824,GO:0005575,GO:0005622,GO:0005623,GO:0005737,GO:0006629,GO:0006720,GO:0006721,GO:0008150,GO:0008152,GO:0008299,GO:0008610,GO:0009058,GO:0009507,GO:0009526,GO:0009534,GO:0009536,GO:0009579,GO:0009941,GO:0009987,GO:0016108,GO:0016109,GO:0016114,GO:0016116,GO:0016117,GO:0016166,GO:0016491,GO:0016627,GO:0031967,GO:0031975,GO:0031976,GO:0031984,GO:0042440,GO:0043226,GO:0043227,GO:…	1.3.5.5	ko:K02293	ko00906,ko01100,ko01110,map00906,map01100,map01110	M00097	R04786,R04787,R07510,R09652,R09653,R09654	RC01214,RC01958,RC03092,RC03093	ko00000,ko00001,ko00002,ko01000	-	-	-	Amino_oxidase
710	unitig_1_quiver	mRNA	18569	19896	+	MHACOO_000680-T1	OG0004180	FALSE	FALSE	FALSE	554065.XP_005846393.1	1.90E-15	81.6	28MES@1|root,2QTY9@2759|Eukaryota,37M4U@33090|Viridiplantae,34ITP@3041|Chlorophyta	3041|Chlorophyta	S	Protein of unknown function (DUF3082)	-	-	-	-	-	-	-	-	-	-	-	-	DUF3082
711	unitig_1_quiver	mRNA	20143	23455	-	MHACOO_000681-T1	OG0000826	FALSE	FALSE	FALSE	248742.XP_005646355.1	7.32E-290	816	COG0661@1|root,KOG1235@2759|Eukaryota,37PWH@33090|Viridiplantae,34JNH@3041|Chlorophyta	3041|Chlorophyta	O	ABC1 family	-	-	-	-	-	-	-	-	-	-	-	-	ABC1
712	unitig_1_quiver	mRNA	20143	23455	-	MHACOO_000681-T2					248742.XP_005646355.1	2.01E-287	816	COG0661@1|root,KOG1235@2759|Eukaryota,37PWH@33090|Viridiplantae,34JNH@3041|Chlorophyta	3041|Chlorophyta	O	ABC1 family	-	-	-	-	-	-	-	-	-	-	-	-	ABC1
713	unitig_1_quiver	mRNA	23537	25414	+	MHACOO_000682-T1	OG0003243	FALSE	FALSE	FALSE	248742.XP_005650031.1	9.40E-38	150	KOG2675@1|root,KOG2675@2759|Eukaryota,37KKB@33090|Viridiplantae	33090|Viridiplantae	TZ	Belongs to the CAP family	-	-	-	ko:K17261	-	-	-	-	ko00000,ko04131,ko04147	-	-	-	CAP_C,CAP_N
714	unitig_1_quiver	mRNA	25525	26885	-	MHACOO_000683-T1	OG0002783	FALSE	FALSE	FALSE	248742.XP_005646283.1	7.95E-101	304	COG0638@1|root,KOG0863@2759|Eukaryota,37P1D@33090|Viridiplantae,34KXN@3041|Chlorophyta	3041|Chlorophyta	O	The proteasome is a multicatalytic proteinase complex which is characterized by its ability to cleave peptides with Arg, Phe, Tyr, Leu, and Glu adjacent to the leaving group at neutral or slightly basic pH	-	-	3.4.25.1	ko:K02725	ko03050,map03050	M00337,M00340	-	-	ko00000,ko00001,ko00002,ko01000,ko01002,ko03051,ko04147	-	-	-	Proteasome,Proteasome_A_N
715	unitig_1_quiver	mRNA	26892	28363	-	MHACOO_000684-T1	OG0003432	FALSE	FALSE	FALSE	NA	NA	NA	NA	NA	NA	NA	NA	NA	NA	NA	NA	NA	NA	NA	NA	NA	NA	NA	NA
716	unitig_1_quiver	mRNA	28378	30872	+	MHACOO_000685-T1	OG0000055	TRUE	TRUE	FALSE	248742.XP_005642658.1	4.94E-267	731	COG5277@1|root,KOG0676@2759|Eukaryota,37I8J@33090|Viridiplantae,34K7W@3041|Chlorophyta	3041|Chlorophyta	Z	Belongs to the actin family	-	GO:0005575,GO:0005622,GO:0005623,GO:0005737,GO:0005856,GO:0005858,GO:0005875,GO:0005929,GO:0005930,GO:0015630,GO:0030286,GO:0032838,GO:0032991,GO:0036156,GO:0042995,GO:0043226,GO:0043228,GO:0043229,GO:0043232,GO:0044422,GO:0044424,GO:0044430,GO:0044441,GO:0044444,GO:0044446,GO:0044447,GO:0044463,GO:0044464,GO:0097014,GO:0099568,GO:0120025,GO:0120038,GO:1902494	-	ko:K10355	-	-	-	-	ko00000,ko04812	-	-	-	Actin
717	unitig_1_quiver	mRNA	28378	30872	+	MHACOO_000685-T2					248742.XP_005642658.1	4.94E-267	731	COG5277@1|root,KOG0676@2759|Eukaryota,37I8J@33090|Viridiplantae,34K7W@3041|Chlorophyta	3041|Chlorophyta	Z	Belongs to the actin family	-	GO:0005575,GO:0005622,GO:0005623,GO:0005737,GO:0005856,GO:0005858,GO:0005875,GO:0005929,GO:0005930,GO:0015630,GO:0030286,GO:0032838,GO:0032991,GO:0036156,GO:0042995,GO:0043226,GO:0043228,GO:0043229,GO:0043232,GO:0044422,GO:0044424,GO:0044430,GO:0044441,GO:0044444,GO:0044446,GO:0044447,GO:0044463,GO:0044464,GO:0097014,GO:0099568,GO:0120025,GO:0120038,GO:1902494	-	ko:K10355	-	-	-	-	ko00000,ko04812	-	-	-	Actin
718	unitig_1_quiver	mRNA	31033	33345	+	MHACOO_000686-T1	OG0000296	TRUE	FALSE	TRUE	248742.XP_005645579.1	4.38E-108	339	COG0534@1|root,KOG1347@2759|Eukaryota,3805M@33090|Viridiplantae,34M0E@3041|Chlorophyta	3041|Chlorophyta	V	Belongs to the multi antimicrobial extrusion (MATE) (TC 2.A.66.1) family	-	-	-	-	-	-	-	-	-	-	-	-	MatE
719	unitig_1_quiver	mRNA	33421	33828	+	MHACOO_000687-T1					NA	NA	NA	NA	NA	NA	NA	NA	NA	NA	NA	NA	NA	NA	NA	NA	NA	NA	NA	NA
720	unitig_1_quiver	mRNA	33932	37786	-	MHACOO_000688-T1	OG0001840	FALSE	FALSE	FALSE	38833.XP_003063746.1	1.10E-84	309	COG5593@1|root,KOG2038@2759|Eukaryota,37ICT@33090|Viridiplantae,34H0Y@3041|Chlorophyta	3041|Chlorophyta	JK	CBF/Mak21 family	-	-	-	ko:K14832	-	-	-	-	ko00000,ko03009	-	-	-	CBF
721	unitig_1_quiver	mRNA	37849	39910	+	MHACOO_000689-T1	OG0001148	FALSE	FALSE	FALSE	3075.A0A087SD77	4.01E-76	253	COG1272@1|root,KOG0748@2759|Eukaryota,37SJ7@33090|Viridiplantae,34IZZ@3041|Chlorophyta	3041|Chlorophyta	T	Haemolysin-III related	-	-	-	ko:K07297	ko04152,ko04211,ko04920,ko04932,map04152,map04211,map04920,map04932	-	-	-	ko00000,ko00001	-	-	-	HlyIII
722	unitig_1_quiver	mRNA	39887	42727	-	MHACOO_000690-T1	OG0003042	FALSE	FALSE	FALSE	3075.A0A087SD81	5.09E-34	146	COG5229@1|root,KOG2328@2759|Eukaryota,37KYS@33090|Viridiplantae,34IVA@3041|Chlorophyta	3041|Chlorophyta	BD	Regulatory subunit of the condensin complex, a complex required for conversion of interphase chromatin into mitotic-like condense chromosomes	-	-	-	ko:K06676	ko04111,map04111	-	-	-	ko00000,ko00001,ko03036	-	-	-	Cnd2
723	unitig_1_quiver	mRNA	42833	46089	-	MHACOO_000691-T1	OG0001841	TRUE	TRUE	FALSE	NA	NA	NA	NA	NA	NA	NA	NA	NA	NA	NA	NA	NA	NA	NA	NA	NA	NA	NA	NA
724	unitig_1_quiver	mRNA	46361	47335	-	MHACOO_000692-T1	OG0002839	FALSE	FALSE	FALSE	248742.XP_005648261.1	1.54E-61	205	COG0639@1|root,2S28V@2759|Eukaryota	2759|Eukaryota	T	Calcineurin-like phosphoesterase	-	-	3.6.1.41	ko:K01525	ko00230,map00230	-	R00125	RC00002	ko00000,ko00001,ko01000	-	-	-	Metallophos
725	unitig_1_quiver	mRNA	47761	51058	-	MHACOO_000693-T1	OG0004043	FALSE	FALSE	FALSE	469383.Cwoe_5128	1.39E-153	465	COG3119@1|root,COG3119@2|Bacteria,2IA3D@201174|Actinobacteria	201174|Actinobacteria	P	Sulfatase	-	-	-	-	-	-	-	-	-	-	-	-	Sulfatase
726	unitig_1_quiver	mRNA	51201	52608	+	MHACOO_000694-T1					NA	NA	NA	NA	NA	NA	NA	NA	NA	NA	NA	NA	NA	NA	NA	NA	NA	NA	NA	NA
727	unitig_1_quiver	mRNA	52910	55017	+	MHACOO_000695-T1					NA	NA	NA	NA	NA	NA	NA	NA	NA	NA	NA	NA	NA	NA	NA	NA	NA	NA	NA	NA
728	unitig_1_quiver	mRNA	55474	57831	-	MHACOO_000696-T1	OG0003437	FALSE	FALSE	FALSE	NA	NA	NA	NA	NA	NA	NA	NA	NA	NA	NA	NA	NA	NA	NA	NA	NA	NA	NA	NA
729	unitig_1_quiver	mRNA	58100	60025	-	MHACOO_000697-T1	OG0016343	FALSE	FALSE	FALSE	NA	NA	NA	NA	NA	NA	NA	NA	NA	NA	NA	NA	NA	NA	NA	NA	NA	NA	NA	NA
730	unitig_1_quiver	mRNA	60274	61723	+	MHACOO_000698-T1	OG0006776	FALSE	FALSE	FALSE	NA	NA	NA	NA	NA	NA	NA	NA	NA	NA	NA	NA	NA	NA	NA	NA	NA	NA	NA	NA
731	unitig_1_quiver	mRNA	61997	62368	+	MHACOO_000699-T1					NA	NA	NA	NA	NA	NA	NA	NA	NA	NA	NA	NA	NA	NA	NA	NA	NA	NA	NA	NA
732	unitig_1_quiver	mRNA	62430	63888	+	MHACOO_000700-T1	OG0016344	FALSE	FALSE	FALSE	NA	NA	NA	NA	NA	NA	NA	NA	NA	NA	NA	NA	NA	NA	NA	NA	NA	NA	NA	NA
733	unitig_1_quiver	mRNA	62430	63888	+	MHACOO_000700-T2					NA	NA	NA	NA	NA	NA	NA	NA	NA	NA	NA	NA	NA	NA	NA	NA	NA	NA	NA	NA
734	unitig_1_quiver	mRNA	64106	67098	+	MHACOO_000701-T1	OG0001242	FALSE	FALSE	FALSE	554065.XP_005849609.1	6.38E-58	215	COG0277@1|root,KOG4730@2759|Eukaryota,37WES@33090|Viridiplantae,34IA4@3041|Chlorophyta	3041|Chlorophyta	V	D-arabinono-1,4-lactone oxidase activity	-	-	-	-	-	-	-	-	-	-	-	-	ALO,FAD_binding_4
735	unitig_1_quiver	mRNA	67162	67818	-	MHACOO_000702-T1	OG0005021	FALSE	FALSE	FALSE	3055.EDP05017	9.23E-09	61.6	2AC82@1|root,2RYQS@2759|Eukaryota,388HT@33090|Viridiplantae,34NKA@3041|Chlorophyta	3041|Chlorophyta	-	-	-	-	-	-	-	-	-	-	-	-	-	-	-
736	unitig_1_quiver	mRNA	67951	68758	+	MHACOO_000703-T1					NA	NA	NA	NA	NA	NA	NA	NA	NA	NA	NA	NA	NA	NA	NA	NA	NA	NA	NA	NA
737	unitig_1_quiver	mRNA	68899	74799	-	MHACOO_000704-T1	OG0003130	FALSE	FALSE	FALSE	248742.XP_005646315.1	0	1164	KOG1806@1|root,KOG1806@2759|Eukaryota,37MCQ@33090|Viridiplantae,34HFW@3041|Chlorophyta	3041|Chlorophyta	L	Intron-binding protein aquarius N-terminus	-	-	-	ko:K12874	ko03040,map03040	M00355	-	-	ko00000,ko00001,ko00002,ko03041	-	-	-	AAA_11,AAA_12,Aquarius_N
738	unitig_1_quiver	mRNA	74943	80053	+	MHACOO_000705-T1	OG0000833	TRUE	FALSE	TRUE	NA	NA	NA	NA	NA	NA	NA	NA	NA	NA	NA	NA	NA	NA	NA	NA	NA	NA	NA	NA
739	unitig_1_quiver	mRNA	80173	81410	+	MHACOO_000706-T1					NA	NA	NA	NA	NA	NA	NA	NA	NA	NA	NA	NA	NA	NA	NA	NA	NA	NA	NA	NA
740	unitig_1_quiver	mRNA	81422	83834	-	MHACOO_000707-T1	OG0015377	FALSE	FALSE	FALSE	NA	NA	NA	NA	NA	NA	NA	NA	NA	NA	NA	NA	NA	NA	NA	NA	NA	NA	NA	NA
741	unitig_1_quiver	mRNA	83899	84644	+	MHACOO_000708-T1					NA	NA	NA	NA	NA	NA	NA	NA	NA	NA	NA	NA	NA	NA	NA	NA	NA	NA	NA	NA
742	unitig_1_quiver	mRNA	84828	86537	-	MHACOO_000709-T1	OG0004178	FALSE	FALSE	FALSE	248742.XP_005648584.1	5.31E-47	174	COG0534@1|root,KOG1347@2759|Eukaryota,37Q7S@33090|Viridiplantae,34KZ6@3041|Chlorophyta	3041|Chlorophyta	V	Belongs to the multi antimicrobial extrusion (MATE) (TC 2.A.66.1) family	-	-	-	-	-	-	-	-	-	-	-	-	MatE
743	unitig_1_quiver	mRNA	86707	88079	+	MHACOO_000710-T1	OG0005843	FALSE	FALSE	FALSE	NA	NA	NA	NA	NA	NA	NA	NA	NA	NA	NA	NA	NA	NA	NA	NA	NA	NA	NA	NA
744	unitig_1_quiver	mRNA	88127	89080	-	MHACOO_000711-T1	OG0003172	FALSE	FALSE	FALSE	3075.A0A087SP49	5.59E-46	154	KOG3400@1|root,KOG3400@2759|Eukaryota,37VAC@33090|Viridiplantae,34I6C@3041|Chlorophyta	3041|Chlorophyta	K	RNA polymerase subunit 8	-	-	-	ko:K03016	ko00230,ko00240,ko01100,ko03020,ko04623,ko05016,ko05169,map00230,map00240,map01100,map03020,map04623,map05016,map05169	M00180,M00181,M00182	R00435,R00441,R00442,R00443	RC02795	br01611,ko00000,ko00001,ko00002,ko03021,ko03400	-	-	-	RNA_pol_Rpb8
745	unitig_1_quiver	mRNA	89258	90559	+	MHACOO_000712-T1	OG0002061	TRUE	TRUE	FALSE	248742.XP_005648701.1	6.56E-120	358	COG0287@1|root,KOG2380@2759|Eukaryota,37J0G@33090|Viridiplantae,34H7R@3041|Chlorophyta	3041|Chlorophyta	E	dehydrogenase	-	-	1.3.1.78	ko:K15227	ko00400,ko01100,ko01110,ko01230,map00400,map01100,map01110,map01230	M00040	R00733	RC00125	ko00000,ko00001,ko00002,ko01000	-	-	-	PDH
746	unitig_1_quiver	mRNA	90588	91154	-	MHACOO_000713-T1					NA	NA	NA	NA	NA	NA	NA	NA	NA	NA	NA	NA	NA	NA	NA	NA	NA	NA	NA	NA
747	unitig_1_quiver	mRNA	91276	92540	-	MHACOO_000714-T1	OG0002312	TRUE	TRUE	FALSE	NA	NA	NA	NA	NA	NA	NA	NA	NA	NA	NA	NA	NA	NA	NA	NA	NA	NA	NA	NA
748	unitig_1_quiver	mRNA	92589	95588	+	MHACOO_000715-T1	OG0001852	TRUE	TRUE	FALSE	3075.A0A087SP46	1.68E-28	131	KOG1961@1|root,KOG1961@2759|Eukaryota,37N52@33090|Viridiplantae,34K2G@3041|Chlorophyta	3041|Chlorophyta	UZ	Vps52 / Sac2 family	-	-	-	ko:K20298	-	-	-	-	ko00000,ko04131	-	-	-	Vps52
749	unitig_1_quiver	mRNA	95736	98712	+	MHACOO_000716-T1	OG0005234	FALSE	FALSE	FALSE	248742.XP_005645392.1	0	953	COG0422@1|root,2QRQ4@2759|Eukaryota,37S1N@33090|Viridiplantae,34J0X@3041|Chlorophyta	3041|Chlorophyta	H	ThiC-associated domain	-	-	4.1.99.17	ko:K03147	ko00730,ko01100,map00730,map01100	M00127	R03472	RC03251,RC03252	ko00000,ko00001,ko00002,ko01000	-	-	-	ThiC-associated,ThiC_Rad_SAM
750	unitig_1_quiver	mRNA	98850	100263	-	MHACOO_000717-T1	OG0003237	FALSE	FALSE	FALSE	248742.XP_005642968.1	1.18E-56	192	28IAY@1|root,2QQMF@2759|Eukaryota,37I89@33090|Viridiplantae,34HMS@3041|Chlorophyta	3041|Chlorophyta	S	Protein of unknown function (DUF1084)	-	-	-	-	-	-	-	-	-	-	-	-	DUF1084
751	unitig_1_quiver	mRNA	100415	102721	+	MHACOO_000718-T1	OG0001000	TRUE	TRUE	FALSE	NA	NA	NA	NA	NA	NA	NA	NA	NA	NA	NA	NA	NA	NA	NA	NA	NA	NA	NA	NA
752	unitig_1_quiver	mRNA	102808	105508	+	MHACOO_000719-T1	OG0001930	FALSE	FALSE	FALSE	248742.XP_005643893.1	1.98E-76	255	KOG1551@1|root,KOG1551@2759|Eukaryota,37HQT@33090|Viridiplantae,34N5B@3041|Chlorophyta	3041|Chlorophyta	S	Abhydrolase domain containing 18	-	-	-	-	-	-	-	-	-	-	-	-	DUF2048
753	unitig_1_quiver	mRNA	105576	106682	+	MHACOO_000720-T1	OG0001924	TRUE	TRUE	FALSE	3067.XP_002957714.1	5.87E-45	162	COG1739@1|root,KOG3299@2759|Eukaryota,37VQ2@33090|Viridiplantae,34KQ7@3041|Chlorophyta	3041|Chlorophyta	S	Uncharacterized protein family UPF0029	-	-	-	-	-	-	-	-	-	-	-	-	RWD,UPF0029
754	unitig_1_quiver	mRNA	106731	108217	-	MHACOO_000721-T1	OG0000853	FALSE	FALSE	FALSE	248742.XP_005650369.1	1.52E-35	141	2CV6Q@1|root,2RREP@2759|Eukaryota,380E2@33090|Viridiplantae,34MI7@3041|Chlorophyta	3041|Chlorophyta	-	-	-	-	-	-	-	-	-	-	-	-	-	-	TPR_16
755	unitig_1_quiver	mRNA	108329	112369	-	MHACOO_000722-T1	OG0004304	FALSE	FALSE	FALSE	NA	NA	NA	NA	NA	NA	NA	NA	NA	NA	NA	NA	NA	NA	NA	NA	NA	NA	NA	NA
756	unitig_1_quiver	mRNA	112493	113268	+	MHACOO_000723-T1	OG0004750	FALSE	FALSE	FALSE	3075.A0A087SS09	6.12E-16	73.9	KOG3469@1|root,KOG3469@2759|Eukaryota,3848T@33090|Viridiplantae,34NZP@3041|Chlorophyta	3041|Chlorophyta	S	mitochondrial electron transport, cytochrome c to oxygen	-	-	-	ko:K02266	ko00190,ko01100,ko04260,ko04714,ko04932,ko05010,ko05012,ko05016,map00190,map01100,map04260,map04714,map04932,map05010,map05012,map05016	M00154	-	-	ko00000,ko00001,ko00002	3.D.4.11,3.D.4.8	-	-	COX6A
757	unitig_1_quiver	mRNA	113269	113975	-	MHACOO_000724-T1	OG0003642	FALSE	FALSE	FALSE	554065.XP_005845227.1	2.24E-28	109	2CGXD@1|root,2S7PR@2759|Eukaryota,37X1Y@33090|Viridiplantae,34IDR@3041|Chlorophyta	3041|Chlorophyta	S	Protein of unknown function (DUF3181)	-	-	-	-	-	-	-	-	-	-	-	-	DUF3181
758	unitig_1_quiver	mRNA	113959	115037	+	MHACOO_000725-T1	OG0004074	FALSE	FALSE	FALSE	3055.EDP02143	1.76E-14	81.3	28J90@1|root,2QRMN@2759|Eukaryota,37P04@33090|Viridiplantae,34IPW@3041|Chlorophyta	3041|Chlorophyta	-	-	-	-	-	-	-	-	-	-	-	-	-	-	-
759	unitig_1_quiver	mRNA	115160	116481	-	MHACOO_000726-T1	OG0001392	FALSE	FALSE	FALSE	NA	NA	NA	NA	NA	NA	NA	NA	NA	NA	NA	NA	NA	NA	NA	NA	NA	NA	NA	NA
760	unitig_1_quiver	mRNA	116520	117617	+	MHACOO_000727-T1					NA	NA	NA	NA	NA	NA	NA	NA	NA	NA	NA	NA	NA	NA	NA	NA	NA	NA	NA	NA
761	unitig_1_quiver	mRNA	117706	121826	-	MHACOO_000728-T1	OG0001372	TRUE	TRUE	FALSE	NA	NA	NA	NA	NA	NA	NA	NA	NA	NA	NA	NA	NA	NA	NA	NA	NA	NA	NA	NA
762	unitig_1_quiver	mRNA	121952	123446	+	MHACOO_000729-T1	OG0005470	FALSE	FALSE	FALSE	NA	NA	NA	NA	NA	NA	NA	NA	NA	NA	NA	NA	NA	NA	NA	NA	NA	NA	NA	NA
763	unitig_1_quiver	mRNA	123492	125570	-	MHACOO_000730-T1	OG0000762	FALSE	FALSE	FALSE	248742.XP_005648199.1	3.68E-175	536	COG0481@1|root,COG0523@1|root,KOG0462@2759|Eukaryota,KOG2743@2759|Eukaryota,37KRS@33090|Viridiplantae,34HE9@3041|Chlorophyta	3041|Chlorophyta	J	Promotes mitochondrial protein synthesis. May act as a fidelity factor of the translation reaction, by catalyzing a one- codon backward translocation of tRNAs on improperly translocated ribosomes. Binds to mitochondrial ribosomes in a GTP-dependent manner	-	-	-	ko:K21594	-	-	-	-	ko00000,ko01000,ko03029	-	-	-	EFG_C,GTP_EFTU,LepA_C
764	unitig_1_quiver	mRNA	125710	126214	-	MHACOO_000731-T1	OG0000109	TRUE	TRUE	FALSE	248742.XP_005648004.1	1.17E-31	115	COG1594@1|root,KOG2906@2759|Eukaryota,37VR7@33090|Viridiplantae,34IBW@3041|Chlorophyta	3041|Chlorophyta	K	DNA-dependent RNA polymerase catalyzes the transcription of DNA into RNA using the four ribonucleoside triphosphates as substrates	-	-	-	ko:K03019	ko00230,ko00240,ko01100,ko03020,ko04623,ko05169,map00230,map00240,map01100,map03020,map04623,map05169	M00181	R00435,R00441,R00442,R00443	RC02795	br01611,ko00000,ko00001,ko00002,ko03021	-	-	-	RNA_POL_M_15KD,TFIIS_C
765	unitig_1_quiver	mRNA	126453	128055	+	MHACOO_000732-T1	OG0000258	TRUE	FALSE	TRUE	248742.XP_005645156.1	3.23E-74	238	COG0740@1|root,KOG0840@2759|Eukaryota,37I6D@33090|Viridiplantae,34JVI@3041|Chlorophyta	3041|Chlorophyta	O	Belongs to the peptidase S14 family	-	-	3.4.21.92	ko:K01358	ko04112,ko04212,map04112,map04212	-	-	-	ko00000,ko00001,ko01000,ko01002	-	-	-	CLP_protease
766	unitig_1_quiver	mRNA	128158	129207	-	MHACOO_000733-T1	OG0003872	FALSE	FALSE	FALSE	248742.XP_005645767.1	4.83E-71	228	28HUF@1|root,2QQ5J@2759|Eukaryota,37NX8@33090|Viridiplantae,34HWW@3041|Chlorophyta	3041|Chlorophyta	S	isoform X1	-	-	-	-	-	-	-	-	-	-	-	-	-
767	unitig_1_quiver	mRNA	129337	131526	+	MHACOO_000734-T1	OG0005745	FALSE	FALSE	FALSE	248742.XP_005651762.1	1.93E-122	376	28IEC@1|root,2QQR2@2759|Eukaryota,37YZS@33090|Viridiplantae,34J18@3041|Chlorophyta	3041|Chlorophyta	G	Adenylate kinase	-	-	-	-	-	-	-	-	-	-	-	-	ADK
768	unitig_1_quiver	mRNA	131527	133033	-	MHACOO_000735-T1	OG0004929	FALSE	FALSE	FALSE	3711.Bra008564.1-P	3.11E-25	110	KOG2976@1|root,KOG2976@2759|Eukaryota,37N1Q@33090|Viridiplantae,3GDNU@35493|Streptophyta,3HTV3@3699|Brassicales	35493|Streptophyta	O	Required for autophagy	ATG5	GO:0000045,GO:0000407,GO:0000422,GO:0005575,GO:0005622,GO:0005623,GO:0005737,GO:0006464,GO:0006497,GO:0006501,GO:0006807,GO:0006914,GO:0006950,GO:0006952,GO:0006995,GO:0006996,GO:0007005,GO:0007033,GO:0007154,GO:0007275,GO:0007568,GO:0008150,GO:0008152,GO:0009056,GO:0009058,GO:0009059,GO:0009267,GO:0009605,GO:0009607,GO:0009620,GO:0009987,GO:0009991,GO:0010150,GO:0016020,GO:0016043,GO:0016236,GO:…	-	ko:K08339	ko04136,ko04137,ko04138,ko04140,ko04211,ko04213,ko04216,ko04621,ko04622,ko05131,map04136,map04137,map04138,map04140,map04211,map04213,map04216,map04621,map04622,map05131	-	-	-	ko00000,ko00001,ko03029,ko04131	-	-	-	APG5
769	unitig_1_quiver	mRNA	133073	135846	+	MHACOO_000736-T1	OG0015395	FALSE	FALSE	FALSE	248742.XP_005648191.1	1.18E-108	351	28IWV@1|root,2QR8K@2759|Eukaryota	2759|Eukaryota	-	-	-	-	-	-	-	-	-	-	-	-	-	-	-
770	unitig_1_quiver	mRNA	135993	138466	+	MHACOO_000737-T1	OG0000849	TRUE	TRUE	FALSE	NA	NA	NA	NA	NA	NA	NA	NA	NA	NA	NA	NA	NA	NA	NA	NA	NA	NA	NA	NA
771	unitig_1_quiver	mRNA	138484	140627	-	MHACOO_000738-T1	OG0007973	FALSE	FALSE	FALSE	NA	NA	NA	NA	NA	NA	NA	NA	NA	NA	NA	NA	NA	NA	NA	NA	NA	NA	NA	NA
772	unitig_1_quiver	mRNA	140932	144694	-	MHACOO_000739-T1	OG0004199	FALSE	FALSE	FALSE	NA	NA	NA	NA	NA	NA	NA	NA	NA	NA	NA	NA	NA	NA	NA	NA	NA	NA	NA	NA
773	unitig_1_quiver	mRNA	145857	150455	-	MHACOO_000740-T1	OG0000137	FALSE	FALSE	FALSE	248742.XP_005643630.1	2.82E-299	874	COG1643@1|root,KOG0920@2759|Eukaryota,37KD1@33090|Viridiplantae,34GVV@3041|Chlorophyta	3041|Chlorophyta	A	Oligonucleotide/oligosaccharide-binding (OB)-fold	-	-	3.6.4.13	ko:K18995	-	-	-	-	ko00000,ko01000,ko03012	-	-	-	DEAD,HA2,Helicase_C,OB_NTP_bind
774	unitig_1_quiver	mRNA	150438	152604	+	MHACOO_000741-T1	OG0011074	FALSE	FALSE	FALSE	248742.XP_005647761.1	1.89E-120	372	COG4638@1|root,2QQ8U@2759|Eukaryota,37MEC@33090|Viridiplantae	2759|Eukaryota	P	pheophorbide a oxygenase	-	-	1.14.15.17	ko:K13071	ko00860,ko01110,map00860,map01110	-	R08921	RC03394	ko00000,ko00001,ko01000	-	-	-	PaO,Rieske
775	unitig_1_quiver	mRNA	152657	153688	+	MHACOO_000742-T1	OG0000635	TRUE	TRUE	FALSE	248742.XP_005647805.1	9.45E-97	289	KOG0174@1|root,KOG0174@2759|Eukaryota,37UK4@33090|Viridiplantae,34HWB@3041|Chlorophyta	3041|Chlorophyta	O	The proteasome is a multicatalytic proteinase complex which is characterized by its ability to cleave peptides with Arg, Phe, Tyr, Leu, and Glu adjacent to the leaving group at neutral or slightly basic pH	-	-	3.4.25.1	ko:K02738	ko03050,map03050	M00340	-	-	ko00000,ko00001,ko00002,ko01000,ko01002,ko03051	-	-	-	Proteasome
776	unitig_1_quiver	mRNA	153780	154610	+	MHACOO_000743-T1	OG0005551	FALSE	FALSE	FALSE	13333.ERN01451	1.04E-08	61.2	2CMCV@1|root,2QPZJ@2759|Eukaryota,37SMD@33090|Viridiplantae,3GFHF@35493|Streptophyta	35493|Streptophyta	S	Sec-independent protein translocase protein	-	-	-	-	-	-	-	-	-	-	-	-	-
777	unitig_1_quiver	mRNA	154625	157569	-	MHACOO_000744-T1	OG0000060	TRUE	TRUE	FALSE	248742.XP_005643430.1	3.91E-40	163	COG5076@1|root,KOG1474@2759|Eukaryota,37MRS@33090|Viridiplantae,34IN7@3041|Chlorophyta	3041|Chlorophyta	K	Bromodomain extra-terminal - transcription regulation	-	-	-	ko:K11684,ko:K11721	-	-	-	-	ko00000,ko01001,ko03036	-	-	-	BET,Bromodomain
778	unitig_1_quiver	mRNA	158038	159039	+	MHACOO_000745-T1	OG0000438	FALSE	FALSE	FALSE	248742.XP_005646276.1	1.70E-76	242	COG1028@1|root,KOG0725@2759|Eukaryota,37NI4@33090|Viridiplantae,34HTY@3041|Chlorophyta	3041|Chlorophyta	Q	Belongs to the short-chain dehydrogenases reductases (SDR) family	-	-	1.1.1.294	ko:K13606	ko00860,ko01100,ko01110,map00860,map01100,map01110	-	R08914,R08915,R09069,R09070	RC00116	ko00000,ko00001,ko01000	-	-	-	adh_short
779	unitig_1_quiver	mRNA	159239	161616	+	MHACOO_000746-T1	OG0003483	FALSE	FALSE	FALSE	NA	NA	NA	NA	NA	NA	NA	NA	NA	NA	NA	NA	NA	NA	NA	NA	NA	NA	NA	NA
780	unitig_1_quiver	mRNA	162216	163620	+	MHACOO_000747-T1	OG0000176	TRUE	TRUE	FALSE	248742.XP_005647102.1	7.02E-126	377	COG1253@1|root,KOG2118@2759|Eukaryota,37HU1@33090|Viridiplantae,34JFI@3041|Chlorophyta	3041|Chlorophyta	S	Domain of unknown function DUF21	-	-	-	ko:K16302	-	-	-	-	ko00000,ko02000	9.A.40.3	-	-	DUF21
781	unitig_1_quiver	mRNA	163800	166619	-	MHACOO_000748-T1	OG0000118	FALSE	FALSE	FALSE	248742.XP_005644705.1	1.71E-161	479	KOG0252@1|root,KOG0252@2759|Eukaryota,37I5U@33090|Viridiplantae,34J2X@3041|Chlorophyta	33090|Viridiplantae	P	Proton phosphate symporter	PHT1-9	GO:0001101,GO:0003674,GO:0003824,GO:0005215,GO:0005315,GO:0005575,GO:0005622,GO:0005623,GO:0005634,GO:0005737,GO:0005773,GO:0005794,GO:0005886,GO:0005887,GO:0005911,GO:0006810,GO:0006811,GO:0006817,GO:0006820,GO:0006950,GO:0007154,GO:0008150,GO:0008509,GO:0009267,GO:0009506,GO:0009605,GO:0009719,GO:0009725,GO:0009737,GO:0009987,GO:0009991,GO:0010033,GO:0012505,GO:0015075,GO:0015103,GO:0015114,GO:…	-	ko:K08176	-	-	-	-	ko00000,ko02000	2.A.1.9	-	-	Sugar_tr
782	unitig_1_quiver	mRNA	163800	166619	-	MHACOO_000748-T2					248742.XP_005644705.1	3.38E-88	285	KOG0252@1|root,KOG0252@2759|Eukaryota,37I5U@33090|Viridiplantae,34J2X@3041|Chlorophyta	33090|Viridiplantae	P	Proton phosphate symporter	PHT1-9	GO:0001101,GO:0003674,GO:0003824,GO:0005215,GO:0005315,GO:0005575,GO:0005622,GO:0005623,GO:0005634,GO:0005737,GO:0005773,GO:0005794,GO:0005886,GO:0005887,GO:0005911,GO:0006810,GO:0006811,GO:0006817,GO:0006820,GO:0006950,GO:0007154,GO:0008150,GO:0008509,GO:0009267,GO:0009506,GO:0009605,GO:0009719,GO:0009725,GO:0009737,GO:0009987,GO:0009991,GO:0010033,GO:0012505,GO:0015075,GO:0015103,GO:0015114,GO:…	-	ko:K08176	-	-	-	-	ko00000,ko02000	2.A.1.9	-	-	Sugar_tr
783	unitig_1_quiver	mRNA	166621	170703	+	MHACOO_000749-T1	OG0000085	TRUE	TRUE	FALSE	3075.A0A087SK44	2.74E-138	447	COG0553@1|root,KOG0386@2759|Eukaryota,37KHU@33090|Viridiplantae,34KAA@3041|Chlorophyta	3041|Chlorophyta	A	SNF2 family N-terminal domain	-	-	-	ko:K11647,ko:K11786	ko04714,ko05225,map04714,map05225	-	-	-	ko00000,ko00001,ko01000,ko03021,ko03036	-	-	-	Helicase_C,SNF2_N
784	unitig_1_quiver	mRNA	170524	172539	-	MHACOO_000750-T1	OG0003795	FALSE	FALSE	FALSE	248742.XP_005643398.1	1.85E-42	158	2DZJZ@1|root,2S73D@2759|Eukaryota,37XBE@33090|Viridiplantae,34N3J@3041|Chlorophyta	3041|Chlorophyta	-	-	-	-	-	-	-	-	-	-	-	-	-	-	-
785	unitig_1_quiver	mRNA	172632	174366	-	MHACOO_000751-T1	OG0000155	FALSE	FALSE	FALSE	1961.JOAK01000002_gene939	1.42E-41	161	COG1404@1|root,COG1404@2|Bacteria,2GJYH@201174|Actinobacteria	201174|Actinobacteria	O	Belongs to the peptidase S8 family	-	-	-	-	-	-	-	-	-	-	-	-	Big_5,Inhibitor_I9,PD40,Peptidase_S8,fn3
786	unitig_1_quiver	mRNA	174465	176130	-	MHACOO_000752-T1	OG0005842	FALSE	FALSE	FALSE	248742.XP_005645572.1	6.16E-90	277	COG1752@1|root,2SMEN@2759|Eukaryota,37Y6Y@33090|Viridiplantae,34KDX@3041|Chlorophyta	3041|Chlorophyta	I	Lipolytic acyl hydrolase (LAH)	-	-	-	-	-	-	-	-	-	-	-	-	Patatin
787	unitig_1_quiver	mRNA	176201	177645	+	MHACOO_000753-T1	OG0002463	FALSE	FALSE	FALSE	248742.XP_005646650.1	2.34E-51	180	COG0496@1|root,2QUQI@2759|Eukaryota,37N2B@33090|Viridiplantae,34I9Y@3041|Chlorophyta	3041|Chlorophyta	S	Survival protein SurE	-	-	3.1.3.5	ko:K03787	ko00230,ko00240,ko00760,ko01100,ko01110,map00230,map00240,map00760,map01100,map01110	-	R00183,R00511,R00963,R01126,R01227,R01569,R01664,R01968,R02088,R02102,R02323,R02719,R03346	RC00017	ko00000,ko00001,ko01000	-	-	-	SurE
788	unitig_1_quiver	mRNA	177746	179116	+	MHACOO_000754-T1	OG0001631	FALSE	FALSE	FALSE	248742.XP_005644778.1	2.28E-48	159	COG2075@1|root,KOG1722@2759|Eukaryota,37RC6@33090|Viridiplantae,34KZC@3041|Chlorophyta	3041|Chlorophyta	J	Component of cytosolic 80S ribosome and 60S large subunit	RPL24	-	-	ko:K02896	ko03010,map03010	M00177,M00179	-	-	br01610,ko00000,ko00001,ko00002,ko03011	-	-	-	Ribosomal_L24e
789	unitig_1_quiver	mRNA	179247	180769	-	MHACOO_000755-T1	OG0000112	TRUE	FALSE	TRUE	248742.XP_005650121.1	4.82E-52	185	KOG4249@1|root,KOG4249@2759|Eukaryota,37JRA@33090|Viridiplantae,34KM7@3041|Chlorophyta	3041|Chlorophyta	S	Vitamin B6 photo-protection and homoeostasis	-	-	-	-	-	-	-	-	-	-	-	-	DUF647
790	unitig_1_quiver	mRNA	180742	182502	+	MHACOO_000756-T1	OG0004561	FALSE	FALSE	FALSE	296587.XP_002505563.1	5.58E-24	112	28NXV@1|root,2QVIA@2759|Eukaryota,37PNE@33090|Viridiplantae,34NH7@3041|Chlorophyta	3041|Chlorophyta	S	DNA-binding protein RHL1	-	-	-	-	-	-	-	-	-	-	-	-	-
791	unitig_1_quiver	mRNA	182506	183972	-	MHACOO_000757-T1	OG0003019	FALSE	FALSE	FALSE	554065.XP_005843084.1	8.88E-136	401	COG0037@1|root,KOG2840@2759|Eukaryota,37I2P@33090|Viridiplantae,34JZ1@3041|Chlorophyta	3041|Chlorophyta	J	Plays a central role in 2-thiolation of mcm(5)S(2)U at tRNA wobble positions of tRNA(Lys), tRNA(Glu) and tRNA(Gln). Directly binds tRNAs and probably acts by catalyzing adenylation of tRNAs, an intermediate required for 2-thiolation. It is unclear whether it acts as a sulfurtransferase that transfers sulfur from thiocarboxylated URM1 onto the uridine of tRNAs at wobble position	CTU1	-	-	ko:K14168	ko04122,map04122	-	-	-	ko00000,ko00001,ko01000,ko03016	-	-	-	ATP_bind_3,zn-ribbon_14
792	unitig_1_quiver	mRNA	184119	185695	+	MHACOO_000758-T1	OG0002292	FALSE	FALSE	FALSE	3827.XP_004497733.1	4.94E-146	433	COG1035@1|root,2QR65@2759|Eukaryota,37K6P@33090|Viridiplantae,3GAIA@35493|Streptophyta,4JE4M@91835|fabids	35493|Streptophyta	C	7-hydroxymethyl chlorophyll a reductase	HCAR	GO:0003674,GO:0003824,GO:0005575,GO:0005622,GO:0005623,GO:0005737,GO:0006725,GO:0006778,GO:0006807,GO:0008150,GO:0008152,GO:0009507,GO:0009536,GO:0009987,GO:0015994,GO:0016491,GO:0016725,GO:0033013,GO:0033354,GO:0043226,GO:0043227,GO:0043229,GO:0043231,GO:0044237,GO:0044424,GO:0044444,GO:0044464,GO:0046483,GO:0051186,GO:0052592,GO:0055114,GO:0071704,GO:0090415,GO:1901360,GO:1901564	1.17.7.2	ko:K18010	ko00860,ko01100,ko01110,map00860,map01100,map01110	-	R09071	RC00269	ko00000,ko00001,ko01000	-	-	-	FrhB_FdhB_C,FrhB_FdhB_N
793	unitig_1_quiver	mRNA	185729	186549	-	MHACOO_000759-T1					269796.Rru_A1367	1.93E-40	144	COG0794@1|root,COG0794@2|Bacteria,1RAT6@1224|Proteobacteria,2U5BQ@28211|Alphaproteobacteria,2JU3G@204441|Rhodospirillales	204441|Rhodospirillales	M	SIS domain	-	-	5.3.1.27	ko:K08094	ko00030,ko00680,ko01100,ko01120,ko01200,ko01230,map00030,map00680,map01100,map01120,map01200,map01230	M00345,M00580	R05339,R09780	RC00377	ko00000,ko00001,ko00002,ko01000	-	-	-	SIS
794	unitig_1_quiver	mRNA	186591	187747	+	MHACOO_000760-T1	OG0002674	FALSE	FALSE	FALSE	3218.PP1S336_13V6.1	9.06E-62	206	COG0164@1|root,KOG2299@2759|Eukaryota,37UWJ@33090|Viridiplantae,3GKKY@35493|Streptophyta	35493|Streptophyta	L	Ribonuclease HII	-	-	3.1.26.4	ko:K03470	ko03030,map03030	-	-	-	ko00000,ko00001,ko01000,ko03032	-	-	-	RNase_HII
795	unitig_1_quiver	mRNA	187886	196079	+	MHACOO_000761-T1	OG0005914	FALSE	FALSE	FALSE	NA	NA	NA	NA	NA	NA	NA	NA	NA	NA	NA	NA	NA	NA	NA	NA	NA	NA	NA	NA
796	unitig_1_quiver	mRNA	196089	197832	-	MHACOO_000762-T1	OG0002713	FALSE	FALSE	FALSE	3055.EDO97306	3.32E-41	154	KOG2935@1|root,KOG2935@2759|Eukaryota,37J5K@33090|Viridiplantae,34I6I@3041|Chlorophyta	3041|Chlorophyta	O	has Josephin and UBX domains. Function considered interactaction with key regulators of transcription and represses transcription	-	-	-	ko:K11863	ko04141,map04141	-	-	-	ko00000,ko00001,ko01000,ko01002,ko04121	-	-	-	Josephin,UBX,UIM
797	unitig_1_quiver	mRNA	197862	199879	+	MHACOO_000763-T1	OG0000203	FALSE	FALSE	FALSE	3075.A0A087SJH1	2.33E-132	404	COG0318@1|root,KOG1176@2759|Eukaryota,37NTI@33090|Viridiplantae,34J8T@3041|Chlorophyta	3041|Chlorophyta	I	AMP-binding enzyme	-	-	-	ko:K00666	-	-	-	-	ko00000,ko01000,ko01004	-	-	-	AMP-binding,AMP-binding_C
798	unitig_1_quiver	mRNA	199901	200350	-	MHACOO_000764-T1					NA	NA	NA	NA	NA	NA	NA	NA	NA	NA	NA	NA	NA	NA	NA	NA	NA	NA	NA	NA
799	unitig_1_quiver	mRNA	200451	203125	+	MHACOO_000765-T1	OG0001528	TRUE	TRUE	FALSE	3075.A0A087SD87	1.75E-40	165	COG0339@1|root,KOG2090@2759|Eukaryota,37IRI@33090|Viridiplantae,34GZR@3041|Chlorophyta	3041|Chlorophyta	O	Peptidase family M3	-	-	3.4.24.59	ko:K01410	-	-	-	-	ko00000,ko01000,ko01002,ko03029	-	-	-	Peptidase_M3
800	unitig_1_quiver	mRNA	203173	204988	+	MHACOO_000766-T1	OG0006243	FALSE	FALSE	FALSE	NA	NA	NA	NA	NA	NA	NA	NA	NA	NA	NA	NA	NA	NA	NA	NA	NA	NA	NA	NA
801	unitig_1_quiver	mRNA	204658	207011	-	MHACOO_000767-T1	OG0001113	FALSE	FALSE	FALSE	248742.XP_005646336.1	5.78E-116	365	KOG2037@1|root,KOG2037@2759|Eukaryota,37NHW@33090|Viridiplantae,34I2G@3041|Chlorophyta	3041|Chlorophyta	S	Guanylate-binding protein, C-terminal domain	-	-	-	ko:K20899	ko04621,map04621	-	-	-	ko00000,ko00001	-	-	-	GBP,GBP_C
802	unitig_1_quiver	mRNA	207125	208614	-	MHACOO_000768-T1					NA	NA	NA	NA	NA	NA	NA	NA	NA	NA	NA	NA	NA	NA	NA	NA	NA	NA	NA	NA
803	unitig_1_quiver	mRNA	208712	210004	+	MHACOO_000769-T1	OG0003162	FALSE	FALSE	FALSE	248742.XP_005644951.1	3.96E-32	129	COG5241@1|root,KOG2841@2759|Eukaryota,37KXJ@33090|Viridiplantae	33090|Viridiplantae	L	DNA excision repair protein	-	GO:0000003,GO:0000014,GO:0000109,GO:0000110,GO:0000710,GO:0000724,GO:0000725,GO:0003674,GO:0003676,GO:0003677,GO:0003684,GO:0003697,GO:0003824,GO:0004518,GO:0004519,GO:0004520,GO:0004536,GO:0005488,GO:0005575,GO:0005622,GO:0005623,GO:0005634,GO:0006139,GO:0006259,GO:0006281,GO:0006289,GO:0006294,GO:0006296,GO:0006298,GO:0006302,GO:0006310,GO:0006312,GO:0006725,GO:0006807,GO:0006950,GO:0006974,GO:…	-	ko:K10849	ko01524,ko03420,ko03460,map01524,map03420,map03460	-	-	-	ko00000,ko00001,ko03400	-	-	-	HHH_2,HHH_5,Rad10
804	unitig_1_quiver	mRNA	210100	211005	+	MHACOO_000770-T1	OG0000658	TRUE	TRUE	FALSE	44056.XP_009038512.1	9.98E-46	173	COG0500@1|root,KOG4300@2759|Eukaryota	2759|Eukaryota	Q	methyltransferase activity	-	GO:0003674,GO:0003824,GO:0005575,GO:0005622,GO:0005623,GO:0005737,GO:0005739,GO:0005740,GO:0008150,GO:0008152,GO:0008168,GO:0008757,GO:0016740,GO:0016741,GO:0031967,GO:0031975,GO:0032259,GO:0043226,GO:0043227,GO:0043229,GO:0043231,GO:0044422,GO:0044424,GO:0044429,GO:0044444,GO:0044446,GO:0044464	-	ko:K17803	-	-	-	-	ko00000,ko01000,ko03029	-	-	-	Methyltransf_23
805	unitig_1_quiver	mRNA	211051	212931	-	MHACOO_000771-T1	OG0005429	FALSE	FALSE	FALSE	NA	NA	NA	NA	NA	NA	NA	NA	NA	NA	NA	NA	NA	NA	NA	NA	NA	NA	NA	NA
806	unitig_1_quiver	mRNA	212741	215664	+	MHACOO_000772-T1	OG0000414	TRUE	TRUE	FALSE	88036.EFJ23460	3.58E-86	288	COG0476@1|root,KOG2016@2759|Eukaryota,37JEX@33090|Viridiplantae,3GAN3@35493|Streptophyta	35493|Streptophyta	O	Regulatory subunit of the dimeric E1 enzyme. E1 activates RUB1 NEDD8 by first adenylating its C-terminal glycine residue with ATP, thereafter linking this residue to the side chain of the catalytic cysteine, yielding a RUB1-ECR1 thioester and free AMP. E1 finally transfers RUB1 to the catalytic cysteine of RCE1	-	GO:0000003,GO:0000280,GO:0001101,GO:0003674,GO:0003824,GO:0005575,GO:0005622,GO:0005623,GO:0005737,GO:0005777,GO:0005829,GO:0006139,GO:0006259,GO:0006281,GO:0006310,GO:0006464,GO:0006725,GO:0006807,GO:0006950,GO:0006974,GO:0006996,GO:0007049,GO:0007127,GO:0007131,GO:0007154,GO:0007165,GO:0007275,GO:0008150,GO:0008152,GO:0008641,GO:0009414,GO:0009415,GO:0009628,GO:0009653,GO:0009719,GO:0009725,GO:…	-	ko:K04532	ko05010,map05010	-	-	-	ko00000,ko00001,ko04121	-	-	-	ThiF
807	unitig_1_quiver	mRNA	215676	217034	-	MHACOO_000773-T1	OG0001453	FALSE	FALSE	FALSE	471856.Jden_0615	1.43E-19	97.1	COG0101@1|root,COG0101@2|Bacteria,2GJ6C@201174|Actinobacteria	201174|Actinobacteria	J	Formation of pseudouridine at positions 38, 39 and 40 in the anticodon stem and loop of transfer RNAs	truA	GO:0001522,GO:0003674,GO:0003824,GO:0005575,GO:0005618,GO:0005623,GO:0006139,GO:0006396,GO:0006399,GO:0006400,GO:0006725,GO:0006807,GO:0008033,GO:0008150,GO:0008152,GO:0009451,GO:0009982,GO:0009987,GO:0010467,GO:0016070,GO:0016853,GO:0016866,GO:0030312,GO:0031119,GO:0034470,GO:0034641,GO:0034660,GO:0040007,GO:0043170,GO:0043412,GO:0044237,GO:0044238,GO:0044464,GO:0046483,GO:0071704,GO:0071944,GO:…	5.4.99.12	ko:K06173	-	-	-	-	ko00000,ko01000,ko03016	-	-	-	PseudoU_synth_1
808	unitig_1_quiver	mRNA	217291	219489	+	MHACOO_000774-T1					NA	NA	NA	NA	NA	NA	NA	NA	NA	NA	NA	NA	NA	NA	NA	NA	NA	NA	NA	NA
809	unitig_1_quiver	mRNA	219495	220359	+	MHACOO_000775-T1	OG0002524	FALSE	FALSE	FALSE	3055.EDP01136	3.10E-18	81.6	COG1382@1|root,KOG1760@2759|Eukaryota,37UE4@33090|Viridiplantae,34IHV@3041|Chlorophyta	3041|Chlorophyta	O	Binds specifically to cytosolic chaperonin (c-CPN) and transfers target proteins to it. Binds to nascent polypeptide chain and promotes folding in an environment in which there are many competing pathways for nonnative proteins	-	-	-	ko:K09550	-	-	-	-	ko00000,ko03110	-	-	-	Prefoldin_2
810	unitig_1_quiver	mRNA	220434	221618	+	MHACOO_000776-T1	OG0001590	FALSE	FALSE	FALSE	3067.XP_002949644.1	1.17E-45	151	COG2163@1|root,KOG3421@2759|Eukaryota,37TPZ@33090|Viridiplantae,34MDF@3041|Chlorophyta	3041|Chlorophyta	J	Ribosomal protein L14 component of cytosolic 80S ribosome and 60S large subunit	RPL14	-	-	ko:K02875	ko03010,map03010	M00177,M00179	-	-	br01610,ko00000,ko00001,ko00002,ko03011	-	-	-	Ribosomal_L14e
811	unitig_1_quiver	mRNA	221685	222746	-	MHACOO_000777-T1	OG0000428	FALSE	FALSE	FALSE	248742.XP_005647700.1	5.34E-62	206	COG1678@1|root,2QRDU@2759|Eukaryota,37R3S@33090|Viridiplantae,34KT0@3041|Chlorophyta	3041|Chlorophyta	K	Uncharacterized ACR, COG1678	-	-	-	ko:K07735	-	-	-	-	ko00000,ko03000	-	-	-	DUF179
812	unitig_1_quiver	mRNA	224441	226002	-	MHACOO_000778-T1	OG0002103	TRUE	TRUE	FALSE	248742.XP_005643722.1	9.43E-141	404	COG0330@1|root,KOG3083@2759|Eukaryota,37KTT@33090|Viridiplantae,34H6N@3041|Chlorophyta	3041|Chlorophyta	O	prohibitin homologues	-	-	-	ko:K17080	-	-	-	-	ko00000,ko03029,ko04147	-	-	-	Band_7
813	unitig_1_quiver	mRNA	226024	227502	+	MHACOO_000779-T1	OG0000746	TRUE	TRUE	FALSE	3055.EDP07873	2.84E-76	242	KOG1616@1|root,KOG1616@2759|Eukaryota,37RTB@33090|Viridiplantae,34HT3@3041|Chlorophyta	3041|Chlorophyta	G	5'-AMP-activated protein kinase beta subunit, interation domain	-	-	-	ko:K07199	ko04068,ko04152,ko04211,ko04213,ko04371,ko04530,ko04710,ko04714,ko04910,ko04920,ko04921,ko04922,ko04931,ko04932,ko05410,map04068,map04152,map04211,map04213,map04371,map04530,map04710,map04714,map04910,map04920,map04921,map04922,map04931,map04932,map05410	-	-	-	ko00000,ko00001	-	-	-	AMPK1_CBM,AMPKBI
814	unitig_1_quiver	mRNA	227601	229849	-	MHACOO_000780-T1					NA	NA	NA	NA	NA	NA	NA	NA	NA	NA	NA	NA	NA	NA	NA	NA	NA	NA	NA	NA
815	unitig_1_quiver	mRNA	229159	232635	-	MHACOO_000781-T1	OG0000365	FALSE	FALSE	FALSE	3075.A0A087SK32	3.70E-169	504	COG3202@1|root,2QSRY@2759|Eukaryota,37IQK@33090|Viridiplantae	33090|Viridiplantae	P	ADP,ATP carrier protein	-	-	-	ko:K03301	-	-	-	-	ko00000	2.A.12	-	-	TLC
816	unitig_1_quiver	mRNA	232824	234106	+	MHACOO_000782-T1	OG0004689	FALSE	FALSE	FALSE	554065.XP_005851169.1	6.19E-59	199	COG2802@1|root,KOG4159@2759|Eukaryota,37KXB@33090|Viridiplantae,34MNH@3041|Chlorophyta	3041|Chlorophyta	O	ATP-dependent protease La (LON) substrate-binding domain	-	-	-	-	-	-	-	-	-	-	-	-	LON_substr_bdg
817	unitig_1_quiver	mRNA	234143	235201	-	MHACOO_000783-T1	OG0002534	FALSE	FALSE	FALSE	248742.XP_005645464.1	5.30E-43	144	KOG3440@1|root,KOG3440@2759|Eukaryota,37UVF@33090|Viridiplantae,34IFM@3041|Chlorophyta	3041|Chlorophyta	C	Component of the ubiquinol-cytochrome c reductase complex (complex III or cytochrome b-c1 complex), which is part of the mitochondrial respiratory chain	-	-	-	ko:K00417	ko00190,ko01100,ko04260,ko04714,ko04932,ko05010,ko05012,ko05016,map00190,map01100,map04260,map04714,map04932,map05010,map05012,map05016	M00152	-	-	ko00000,ko00001,ko00002	-	-	-	UCR_14kD
818	unitig_1_quiver	mRNA	235262	235986	+	MHACOO_000784-T1	OG0004460	FALSE	FALSE	FALSE	3075.A0A087SK25	1.32E-65	205	KOG3357@1|root,KOG3357@2759|Eukaryota,37IDW@33090|Viridiplantae,34HIV@3041|Chlorophyta	3041|Chlorophyta	S	E2-like enzyme which forms an intermediate with UFM1 via a thioester linkage	-	-	-	ko:K12165	-	-	-	-	ko00000,ko04121	-	-	-	UFC1
819	unitig_1_quiver	mRNA	236024	237967	-	MHACOO_000785-T1	OG0009164	FALSE	FALSE	FALSE	1246995.AFR_36175	7.58E-138	420	COG1233@1|root,COG1233@2|Bacteria,2GMUC@201174|Actinobacteria,4DB0E@85008|Micromonosporales	201174|Actinobacteria	Q	Flavin containing amine oxidoreductase	-	-	-	-	-	-	-	-	-	-	-	-	Amino_oxidase,NAD_binding_8
820	unitig_1_quiver	mRNA	238138	240168	+	MHACOO_000786-T1	OG0000004	TRUE	TRUE	FALSE	248742.XP_005646508.1	1.25E-24	114	KOG0254@1|root,KOG0254@2759|Eukaryota,37HU2@33090|Viridiplantae,34GZK@3041|Chlorophyta	3041|Chlorophyta	P	Belongs to the major facilitator superfamily. Sugar transporter (TC 2.A.1.1) family	-	-	-	ko:K08150	-	-	-	-	ko00000,ko02000	2.A.1.1.25,2.A.1.1.62,2.A.1.1.63,2.A.1.1.66,2.A.1.8	-	-	Sugar_tr
821	unitig_1_quiver	mRNA	240254	242444	+	MHACOO_000787-T1					NA	NA	NA	NA	NA	NA	NA	NA	NA	NA	NA	NA	NA	NA	NA	NA	NA	NA	NA	NA
822	unitig_1_quiver	mRNA	242655	244806	-	MHACOO_000788-T1					NA	NA	NA	NA	NA	NA	NA	NA	NA	NA	NA	NA	NA	NA	NA	NA	NA	NA	NA	NA
823	unitig_1_quiver	mRNA	244943	246307	-	MHACOO_000789-T1	OG0001846	FALSE	FALSE	FALSE	NA	NA	NA	NA	NA	NA	NA	NA	NA	NA	NA	NA	NA	NA	NA	NA	NA	NA	NA	NA
824	unitig_1_quiver	mRNA	246663	249112	+	MHACOO_000790-T1	OG0001756	TRUE	TRUE	FALSE	248742.XP_005651813.1	4.53E-25	115	KOG1034@1|root,KOG1034@2759|Eukaryota,37IQ5@33090|Viridiplantae,34KNU@3041|Chlorophyta	3041|Chlorophyta	K	Polycomb group protein	-	-	-	ko:K11462	-	-	-	-	ko00000,ko03036	-	-	-	WD40
825	unitig_1_quiver	mRNA	249178	250943	-	MHACOO_000791-T1	OG0006428	FALSE	FALSE	FALSE	NA	NA	NA	NA	NA	NA	NA	NA	NA	NA	NA	NA	NA	NA	NA	NA	NA	NA	NA	NA
826	unitig_1_quiver	mRNA	251240	252523	+	MHACOO_000792-T1	OG0005186	FALSE	FALSE	FALSE	NA	NA	NA	NA	NA	NA	NA	NA	NA	NA	NA	NA	NA	NA	NA	NA	NA	NA	NA	NA
827	unitig_1_quiver	mRNA	252547	255486	+	MHACOO_000793-T1	OG0000598	TRUE	TRUE	FALSE	248742.XP_005643795.1	4.45E-233	655	COG0572@1|root,KOG4203@2759|Eukaryota,37MJC@33090|Viridiplantae,34J2S@3041|Chlorophyta	3041|Chlorophyta	TZ	Belongs to the uridine kinase family	-	-	2.7.1.48	ko:K00876	ko00240,ko00983,ko01100,map00240,map00983,map01100	-	R00513,R00516,R00517,R00962,R00964,R00967,R00968,R00970,R01548,R01549,R01880,R02091,R02096,R02097,R02327,R02332,R02371,R02372,R08232	RC00002,RC00017	ko00000,ko00001,ko01000	-	-	-	PRK,UPRTase
828	unitig_1_quiver	mRNA	252547	255486	+	MHACOO_000793-T2					248742.XP_005643795.1	5.61E-197	558	COG0572@1|root,KOG4203@2759|Eukaryota,37MJC@33090|Viridiplantae,34J2S@3041|Chlorophyta	3041|Chlorophyta	TZ	Belongs to the uridine kinase family	-	-	2.7.1.48	ko:K00876	ko00240,ko00983,ko01100,map00240,map00983,map01100	-	R00513,R00516,R00517,R00962,R00964,R00967,R00968,R00970,R01548,R01549,R01880,R02091,R02096,R02097,R02327,R02332,R02371,R02372,R08232	RC00002,RC00017	ko00000,ko00001,ko01000	-	-	-	PRK,UPRTase
829	unitig_1_quiver	mRNA	252547	255486	+	MHACOO_000793-T3					248742.XP_005643795.1	4.32E-208	587	COG0572@1|root,KOG4203@2759|Eukaryota,37MJC@33090|Viridiplantae,34J2S@3041|Chlorophyta	3041|Chlorophyta	TZ	Belongs to the uridine kinase family	-	-	2.7.1.48	ko:K00876	ko00240,ko00983,ko01100,map00240,map00983,map01100	-	R00513,R00516,R00517,R00962,R00964,R00967,R00968,R00970,R01548,R01549,R01880,R02091,R02096,R02097,R02327,R02332,R02371,R02372,R08232	RC00002,RC00017	ko00000,ko00001,ko01000	-	-	-	PRK,UPRTase
830	unitig_1_quiver	mRNA	254538	255796	-	MHACOO_000794-T1	OG0004995	FALSE	FALSE	FALSE	3067.XP_002951408.1	5.70E-66	221	29XGT@1|root,2RXRT@2759|Eukaryota,37TS6@33090|Viridiplantae,34HKN@3041|Chlorophyta	3041|Chlorophyta	S	Phytanoyl-CoA dioxygenase (PhyH)	-	-	-	-	-	-	-	-	-	-	-	-	PhyH
831	unitig_1_quiver	mRNA	255958	257795	+	MHACOO_000795-T1					NA	NA	NA	NA	NA	NA	NA	NA	NA	NA	NA	NA	NA	NA	NA	NA	NA	NA	NA	NA
832	unitig_1_quiver	mRNA	258771	261132	-	MHACOO_000796-T1	OG0000647	FALSE	FALSE	FALSE	3055.EDP01193	6.02E-129	402	COG3854@1|root,2QQ4X@2759|Eukaryota,37K6B@33090|Viridiplantae,34HBY@3041|Chlorophyta	3041|Chlorophyta	O	ATPases associated with a variety of cellular activities	-	-	-	-	-	-	-	-	-	-	-	-	AAA,AAA_30
833	unitig_1_quiver	mRNA	261459	267356	-	MHACOO_000797-T1	OG0001261	FALSE	FALSE	FALSE	3075.A0A087SID8	0	1073	COG0270@1|root,2QPKK@2759|Eukaryota,37IRP@33090|Viridiplantae,34K5J@3041|Chlorophyta	3041|Chlorophyta	H	Belongs to the class I-like SAM-binding methyltransferase superfamily. C5-methyltransferase family	-	-	2.1.1.37	ko:K00558	ko00270,ko01100,ko05206,map00270,map01100,map05206	M00035	R04858	RC00003,RC00332	ko00000,ko00001,ko00002,ko01000,ko02048,ko03032,ko03036	-	-	-	DNA_methylase,DNMT1-RFD
834	unitig_1_quiver	mRNA	267635	268985	-	MHACOO_000798-T1	OG0007856	FALSE	FALSE	FALSE	248742.XP_005643880.1	7.35E-90	272	COG2092@1|root,KOG1668@2759|Eukaryota,37I6F@33090|Viridiplantae	33090|Viridiplantae	J	Belongs to the EF-1-beta EF-1-delta family	-	GO:0005575,GO:0005576,GO:0005622,GO:0005623,GO:0005737,GO:0005773,GO:0005829,GO:0005911,GO:0006950,GO:0006952,GO:0008150,GO:0009506,GO:0009605,GO:0009607,GO:0009617,GO:0030054,GO:0042742,GO:0043207,GO:0043226,GO:0043227,GO:0043229,GO:0043231,GO:0044424,GO:0044444,GO:0044464,GO:0048046,GO:0050896,GO:0051704,GO:0051707,GO:0055044,GO:0098542	-	ko:K03232	-	-	-	-	ko00000,ko03012	-	-	-	EF1_GNE
835	unitig_1_quiver	mRNA	269064	270985	+	MHACOO_000799-T1	OG0001208	TRUE	TRUE	FALSE	248742.XP_005651552.1	6.10E-25	115	COG5157@1|root,KOG3786@2759|Eukaryota,37N18@33090|Viridiplantae,34I18@3041|Chlorophyta	3041|Chlorophyta	K	RNA pol II accessory factor, Cdc73 family, C-terminal	-	-	-	ko:K15175	-	-	-	-	ko00000,ko03021	-	-	-	CDC73_C,CDC73_N
836	unitig_1_quiver	mRNA	271103	273576	-	MHACOO_000800-T1	OG0001219	TRUE	TRUE	FALSE	554065.XP_005851530.1	5.20E-273	758	COG1260@1|root,KOG0693@2759|Eukaryota,37J0I@33090|Viridiplantae,34HC2@3041|Chlorophyta	3041|Chlorophyta	I	Myo-inositol-1-phosphate synthase	-	-	5.5.1.4	ko:K01858	ko00521,ko00562,ko01100,ko01130,map00521,map00562,map01100,map01130	-	R07324	RC01804	ko00000,ko00001,ko01000	-	-	-	Inos-1-P_synth,NAD_binding_5
837	unitig_1_quiver	mRNA	273727	275145	-	MHACOO_000801-T1	OG0000301	FALSE	FALSE	FALSE	3067.XP_002950763.1	1.41E-19	90.9	COG0415@1|root,KOG0133@2759|Eukaryota,37PJX@33090|Viridiplantae	33090|Viridiplantae	LT	Blue-light photoreceptor	PHR2	-	4.1.99.3	ko:K01669	-	-	-	-	ko00000,ko01000,ko03400	-	-	-	DNA_photolyase
838	unitig_1_quiver	mRNA	275230	276109	+	MHACOO_000802-T1	OG0002886	FALSE	FALSE	FALSE	554065.XP_005851544.1	3.32E-50	176	COG0537@1|root,KOG2361@1|root,KOG2361@2759|Eukaryota,KOG3379@2759|Eukaryota,37TXH@33090|Viridiplantae,34KW6@3041|Chlorophyta	3041|Chlorophyta	F	HIT domain	-	-	3.6.1.29	ko:K01522	ko00230,ko05222,ko05223,map00230,map05222,map05223	-	R00187	RC00002	ko00000,ko00001,ko01000	-	-	-	HIT
839	unitig_1_quiver	mRNA	275995	276897	+	MHACOO_000803-T1	OG0000368	TRUE	TRUE	FALSE	248742.XP_005649079.1	1.63E-68	222	KOG2361@1|root,KOG2361@2759|Eukaryota,37HF7@33090|Viridiplantae,34KNI@3041|Chlorophyta	3041|Chlorophyta	S	Methyltransferase-like protein	-	-	-	ko:K00599	-	-	R02671,R02912,R03955,R04939	RC00003,RC00113,RC00392,RC01244	ko00000,ko01000	-	-	-	LRR_6,Methyltransf_23
840	unitig_1_quiver	mRNA	277065	278883	+	MHACOO_000804-T1	OG0003793	FALSE	FALSE	FALSE	84751.XP_007879089.1	6.31E-16	89	KOG2899@1|root,KOG2899@2759|Eukaryota,39UCR@33154|Opisthokonta,3P5X5@4751|Fungi,3V1FM@5204|Basidiomycota,3N3EQ@452284|Ustilaginomycotina	4751|Fungi	S	Bicoid-interacting protein 3 (Bin3)	-	-	-	ko:K15190	-	-	-	-	ko00000,ko01000,ko03021	-	-	-	Bin3,Methyltransf_25,Methyltransf_31
841	unitig_1_quiver	mRNA	278946	279476	-	MHACOO_000805-T1					NA	NA	NA	NA	NA	NA	NA	NA	NA	NA	NA	NA	NA	NA	NA	NA	NA	NA	NA	NA
842	unitig_1_quiver	mRNA	279539	281239	+	MHACOO_000806-T1	OG0003560	FALSE	FALSE	FALSE	NA	NA	NA	NA	NA	NA	NA	NA	NA	NA	NA	NA	NA	NA	NA	NA	NA	NA	NA	NA
843	unitig_1_quiver	mRNA	281336	282481	+	MHACOO_000807-T1	OG0005204	FALSE	FALSE	FALSE	NA	NA	NA	NA	NA	NA	NA	NA	NA	NA	NA	NA	NA	NA	NA	NA	NA	NA	NA	NA
844	unitig_1_quiver	mRNA	282578	287720	+	MHACOO_000808-T1					3218.PP1S169_131V6.1	3.77E-297	876	COG0085@1|root,KOG0216@2759|Eukaryota,37Q27@33090|Viridiplantae,3GCWG@35493|Streptophyta	35493|Streptophyta	K	DNA-dependent RNA polymerase catalyzes the transcription of DNA into RNA using the four ribonucleoside triphosphates as substrates	-	-	2.7.7.6	ko:K03002	ko00230,ko00240,ko01100,ko03020,map00230,map00240,map01100,map03020	M00182	R00435,R00441,R00442,R00443	RC02795	br01611,ko00000,ko00001,ko00002,ko01000,ko03021	-	-	-	RNA_pol_Rpa2_4,RNA_pol_Rpb2_1,RNA_pol_Rpb2_2,RNA_pol_Rpb2_3,RNA_pol_Rpb2_6,RNA_pol_Rpb2_7
845	unitig_1_quiver	mRNA	287933	289364	-	MHACOO_000809-T1	OG0006345	FALSE	FALSE	FALSE	NA	NA	NA	NA	NA	NA	NA	NA	NA	NA	NA	NA	NA	NA	NA	NA	NA	NA	NA	NA
846	unitig_1_quiver	mRNA	289482	293169	+	MHACOO_000810-T1					NA	NA	NA	NA	NA	NA	NA	NA	NA	NA	NA	NA	NA	NA	NA	NA	NA	NA	NA	NA
847	unitig_1_quiver	mRNA	293278	296820	-	MHACOO_000811-T1	OG0000009	FALSE	FALSE	FALSE	248742.XP_005648466.1	9.42E-64	243	COG0515@1|root,KOG0192@2759|Eukaryota	2759|Eukaryota	KLT	protein kinase activity	-	-	2.7.11.25	ko:K04427	ko04010,ko04013,ko04064,ko04140,ko04152,ko04214,ko04310,ko04380,ko04520,ko04620,ko04621,ko04622,ko04624,ko04657,ko04660,ko04668,ko05140,ko05145,ko05162,ko05168,ko05169,ko05418,map04010,map04013,map04064,map04140,map04152,map04214,map04310,map04380,map04520,map04620,map04621,map04622,map04624,map04657,map04660,map04668,map05140,map05145,map05162,map05168,map05169,map05418	M00686,M00688,M00689	-	-	ko00000,ko00001,ko00002,ko01000,ko01001	-	-	-	Pkinase_Tyr
848	unitig_1_quiver	mRNA	297265	299589	+	MHACOO_000812-T1	OG0006881	FALSE	FALSE	FALSE	3055.EDP03673	1.43E-68	230	KOG2849@1|root,KOG2849@2759|Eukaryota,37NFI@33090|Viridiplantae,34JDZ@3041|Chlorophyta	3041|Chlorophyta	S	Endoribonuclease XendoU	-	-	-	ko:K14648	-	-	-	-	ko00000,ko01000	-	-	-	XendoU
849	unitig_1_quiver	mRNA	299741	300963	+	MHACOO_000813-T1	OG0005553	FALSE	FALSE	FALSE	248742.XP_005647597.1	2.75E-41	151	2CHRW@1|root,2SRS8@2759|Eukaryota,380NU@33090|Viridiplantae,34MN0@3041|Chlorophyta	3041|Chlorophyta	-	-	-	-	-	-	-	-	-	-	-	-	-	-	-
850	unitig_1_quiver	mRNA	301478	303737	+	MHACOO_000814-T1					NA	NA	NA	NA	NA	NA	NA	NA	NA	NA	NA	NA	NA	NA	NA	NA	NA	NA	NA	NA
851	unitig_1_quiver	mRNA	304345	305832	+	MHACOO_000815-T1	OG0006301	FALSE	FALSE	FALSE	3075.A0A087SAJ3	7.36E-22	96.3	2C5XW@1|root,2STG1@2759|Eukaryota,381JR@33090|Viridiplantae,34MZ8@3041|Chlorophyta	3041|Chlorophyta	E	Raffinose synthase or seed imbibition protein Sip1	-	-	-	-	-	-	-	-	-	-	-	-	Raffinose_syn
852	unitig_1_quiver	mRNA	305427	308189	-	MHACOO_000816-T1	OG0002656	TRUE	FALSE	TRUE	NA	NA	NA	NA	NA	NA	NA	NA	NA	NA	NA	NA	NA	NA	NA	NA	NA	NA	NA	NA
853	unitig_1_quiver	mRNA	308473	311741	+	MHACOO_000817-T1	OG0000974	FALSE	FALSE	FALSE	3055.EDO97430	6.32E-184	563	2CC3R@1|root,2QPVE@2759|Eukaryota,37PZF@33090|Viridiplantae,34JVR@3041|Chlorophyta	3041|Chlorophyta	E	raffinose synthase	-	-	2.4.1.82	ko:K06617	ko00052,map00052	-	R02411	RC00049,RC00059	ko00000,ko00001,ko01000	-	GH36	-	Raffinose_syn
854	unitig_1_quiver	mRNA	311777	312888	+	MHACOO_000818-T1	OG0000690	FALSE	FALSE	FALSE	NA	NA	NA	NA	NA	NA	NA	NA	NA	NA	NA	NA	NA	NA	NA	NA	NA	NA	NA	NA
855	unitig_1_quiver	mRNA	312986	314767	+	MHACOO_000819-T1	OG0002230	TRUE	TRUE	FALSE	NA	NA	NA	NA	NA	NA	NA	NA	NA	NA	NA	NA	NA	NA	NA	NA	NA	NA	NA	NA
856	unitig_1_quiver	mRNA	315157	316795	+	MHACOO_000820-T1	OG0000184	FALSE	FALSE	FALSE	248742.XP_005647243.1	6.37E-180	508	KOG0583@1|root,KOG0583@2759|Eukaryota,37HYW@33090|Viridiplantae,34J9E@3041|Chlorophyta	3041|Chlorophyta	T	Belongs to the protein kinase superfamily	-	-	2.7.11.1	ko:K14498	ko04016,ko04075,map04016,map04075	-	-	-	ko00000,ko00001,ko01000,ko01001	-	-	-	Pkinase
857	unitig_1_quiver	mRNA	317386	318025	+	MHACOO_000821-T1	OG0006188	FALSE	FALSE	FALSE	4577.GRMZM2G046186_P01	2.04E-27	102	KOG3461@1|root,KOG3461@2759|Eukaryota,37W71@33090|Viridiplantae,3GK4A@35493|Streptophyta,3M0GR@4447|Liliopsida,3IIFS@38820|Poales	35493|Streptophyta	S	Iron-binding zinc finger CDGSH type	-	GO:0000422,GO:0003674,GO:0005488,GO:0005515,GO:0005575,GO:0005622,GO:0005623,GO:0005737,GO:0005739,GO:0005740,GO:0005741,GO:0005783,GO:0005789,GO:0006914,GO:0006996,GO:0007005,GO:0007275,GO:0007568,GO:0008150,GO:0008152,GO:0009056,GO:0009507,GO:0009532,GO:0009536,GO:0009570,GO:0009894,GO:0009987,GO:0010150,GO:0010259,GO:0010506,GO:0012505,GO:0016020,GO:0016043,GO:0019222,GO:0019867,GO:0022411,GO:…	-	-	-	-	-	-	-	-	-	-	zf-CDGSH
858	unitig_1_quiver	mRNA	318118	320051	-	MHACOO_000822-T1	OG0001246	FALSE	FALSE	FALSE	3075.A0A087SMW3	2.57E-90	308	COG0464@1|root,KOG0737@2759|Eukaryota	2759|Eukaryota	O	ATP binding	-	-	1.6.1.2	ko:K00323	ko00760,ko01100,map00760,map01100	-	R00112	RC00001	ko00000,ko00001,ko01000	-	-	-	AAA
859	unitig_1_quiver	mRNA	320031	324740	+	MHACOO_000823-T1	OG0000487	FALSE	FALSE	FALSE	NA	NA	NA	NA	NA	NA	NA	NA	NA	NA	NA	NA	NA	NA	NA	NA	NA	NA	NA	NA
860	unitig_1_quiver	mRNA	325126	325779	-	MHACOO_000824-T1	OG0002423	FALSE	FALSE	FALSE	3055.EDO98344	1.72E-38	136	KOG2992@1|root,KOG2992@2759|Eukaryota,37TTD@33090|Viridiplantae	33090|Viridiplantae	Y	Nucleolar and coiled-body phosphoprotein	-	-	-	-	-	-	-	-	-	-	-	-	SRP40_C
861	unitig_1_quiver	mRNA	326147	329800	-	MHACOO_000825-T1	OG0002151	FALSE	FALSE	FALSE	3055.EDO98337	3.8e-317	915	COG1282@1|root,2QQ0A@2759|Eukaryota,37Q5P@33090|Viridiplantae,34J7A@3041|Chlorophyta	3041|Chlorophyta	C	Alanine dehydrogenase/PNT, N-terminal domain	-	-	1.6.1.2	ko:K00323	ko00760,ko01100,map00760,map01100	-	R00112	RC00001	ko00000,ko00001,ko01000	-	-	-	AlaDh_PNT_C,AlaDh_PNT_N,PNTB,PNTB_4TM
862	unitig_1_quiver	mRNA	329964	331917	-	MHACOO_000826-T1	OG0002840	FALSE	FALSE	FALSE	29730.Gorai.009G130100.1	5.10E-13	74.7	KOG4198@1|root,KOG4198@2759|Eukaryota,37UMT@33090|Viridiplantae,3GIMS@35493|Streptophyta	35493|Streptophyta	S	RNA-binding protein	-	-	-	-	-	-	-	-	-	-	-	-	zf-RanBP
863	unitig_1_quiver	mRNA	332030	333576	+	MHACOO_000827-T1					NA	NA	NA	NA	NA	NA	NA	NA	NA	NA	NA	NA	NA	NA	NA	NA	NA	NA	NA	NA
864	unitig_1_quiver	mRNA	333653	334999	-	MHACOO_000828-T1	OG0000572	TRUE	TRUE	FALSE	15368.BRADI2G54460.2	8.41E-79	242	KOG0078@1|root,KOG0078@2759|Eukaryota,37N43@33090|Viridiplantae,3G7UH@35493|Streptophyta,3KMYX@4447|Liliopsida,3I2AV@38820|Poales	35493|Streptophyta	U	Rab subfamily of small GTPases	-	-	-	ko:K07901	ko04144,ko04152,ko04530,ko04972,map04144,map04152,map04530,map04972	-	-	-	ko00000,ko00001,ko03036,ko04031,ko04131,ko04147	-	-	-	Ras
865	unitig_1_quiver	mRNA	335155	336772	+	MHACOO_000829-T1					NA	NA	NA	NA	NA	NA	NA	NA	NA	NA	NA	NA	NA	NA	NA	NA	NA	NA	NA	NA
866	unitig_1_quiver	mRNA	337919	340325	-	MHACOO_000830-T1					248742.XP_005644781.1	9.10E-25	112	KOG0118@1|root,KOG0118@2759|Eukaryota,37JV2@33090|Viridiplantae	33090|Viridiplantae	A	Glycine-Rich RNA-Binding	-	GO:0000166,GO:0003674,GO:0003676,GO:0003723,GO:0003729,GO:0005488,GO:0005575,GO:0005622,GO:0005623,GO:0005634,GO:0005737,GO:0005829,GO:0006950,GO:0008150,GO:0009266,GO:0009409,GO:0009628,GO:0036094,GO:0043226,GO:0043227,GO:0043229,GO:0043231,GO:0044424,GO:0044444,GO:0044464,GO:0050896,GO:0097159,GO:1901265,GO:1901363	-	ko:K12885	ko03040,map03040	-	-	-	ko00000,ko00001,ko03041	-	-	-	RRM_1,zf-CCHC
867	unitig_1_quiver	mRNA	340455	341299	+	MHACOO_000831-T1	OG0007972	FALSE	FALSE	FALSE	3075.A0A087SQ98	1.24E-39	140	2A9IB@1|root,2RYIR@2759|Eukaryota,37UCN@33090|Viridiplantae	33090|Viridiplantae	I	Catalyzes the second two steps of the methylation pathway of phosphatidylcholine biosynthesis, the SAM-dependent methylation of phosphatidylmonomethylethanolamine (PMME) to phosphatidyldimethylethanolamine (PDME) and of PDME to phosphatidylcholine (PC)	-	-	2.1.1.71	ko:K00550	ko00564,ko01100,ko01110,map00564,map01100,map01110	M00091	R01320,R03424	RC00003,RC00181,RC00496	ko00000,ko00001,ko00002,ko01000	-	-	-	PEMT
868	unitig_1_quiver	mRNA	341324	346249	-	MHACOO_000832-T1	OG0005344	FALSE	FALSE	FALSE	NA	NA	NA	NA	NA	NA	NA	NA	NA	NA	NA	NA	NA	NA	NA	NA	NA	NA	NA	NA
869	unitig_1_quiver	mRNA	345677	346581	+	MHACOO_000833-T1					NA	NA	NA	NA	NA	NA	NA	NA	NA	NA	NA	NA	NA	NA	NA	NA	NA	NA	NA	NA
870	unitig_1_quiver	mRNA	346538	347197	-	MHACOO_000834-T1	OG0004899	FALSE	FALSE	FALSE	554065.XP_005846730.1	6.38E-12	65.5	2E66Y@1|root,2SCY0@2759|Eukaryota,37XWV@33090|Viridiplantae,34IVY@3041|Chlorophyta	3041|Chlorophyta	-	-	-	-	-	-	-	-	-	-	-	-	-	-	DUF1754
871	unitig_1_quiver	mRNA	347358	348767	+	MHACOO_000835-T1	OG0002641	FALSE	FALSE	FALSE	NA	NA	NA	NA	NA	NA	NA	NA	NA	NA	NA	NA	NA	NA	NA	NA	NA	NA	NA	NA
872	unitig_1_quiver	mRNA	349122	350221	-	MHACOO_000836-T1					NA	NA	NA	NA	NA	NA	NA	NA	NA	NA	NA	NA	NA	NA	NA	NA	NA	NA	NA	NA
873	unitig_1_quiver	mRNA	350525	351883	+	MHACOO_000837-T1	OG0003760	FALSE	FALSE	FALSE	248742.XP_005644615.1	2.28E-59	189	COG5081@1|root,KOG3319@2759|Eukaryota,37KV4@33090|Viridiplantae,34M2P@3041|Chlorophyta	3041|Chlorophyta	S	ORMDL family	-	-	-	-	-	-	-	-	-	-	-	-	ORMDL
874	unitig_1_quiver	mRNA	351994	354617	+	MHACOO_000838-T1	OG0000979	FALSE	FALSE	FALSE	3218.PP1S353_25V6.1	8.52E-165	473	COG0057@1|root,KOG0657@2759|Eukaryota,37HSA@33090|Viridiplantae,3GAGX@35493|Streptophyta	35493|Streptophyta	G	Belongs to the glyceraldehyde-3-phosphate dehydrogenase family	-	-	1.2.1.12	ko:K00134	ko00010,ko00710,ko01100,ko01110,ko01120,ko01130,ko01200,ko01230,ko04066,ko05010,map00010,map00710,map01100,map01110,map01120,map01130,map01200,map01230,map04066,map05010	M00001,M00002,M00003,M00165,M00166,M00308,M00552	R01061	RC00149	ko00000,ko00001,ko00002,ko01000,ko04131,ko04147	-	-	-	Gp_dh_C,Gp_dh_N
875	unitig_1_quiver	mRNA	354594	356193	-	MHACOO_000839-T1	OG0003368	FALSE	FALSE	FALSE	3075.A0A087SIG8	1.73E-57	185	KOG4068@1|root,KOG4068@2759|Eukaryota,37IB9@33090|Viridiplantae,34KX1@3041|Chlorophyta	3041|Chlorophyta	S	ESCRT-II complex subunit	-	-	-	ko:K12189	ko04144,map04144	M00410	-	-	ko00000,ko00001,ko00002,ko04131,ko04147	-	-	-	ESCRT-II
876	unitig_1_quiver	mRNA	356775	360078	-	MHACOO_000840-T1					NA	NA	NA	NA	NA	NA	NA	NA	NA	NA	NA	NA	NA	NA	NA	NA	NA	NA	NA	NA
877	unitig_1_quiver	mRNA	360801	363999	+	MHACOO_000841-T1	OG0000006	TRUE	TRUE	FALSE	NA	NA	NA	NA	NA	NA	NA	NA	NA	NA	NA	NA	NA	NA	NA	NA	NA	NA	NA	NA
878	unitig_1_quiver	mRNA	366827	370116	-	MHACOO_000842-T1					NA	NA	NA	NA	NA	NA	NA	NA	NA	NA	NA	NA	NA	NA	NA	NA	NA	NA	NA	NA
879	unitig_1_quiver	mRNA	370511	375466	+	MHACOO_000843-T1	OG0001887	TRUE	TRUE	FALSE	70448.A0A090M395	4.38E-60	236	COG0847@1|root,KOG1275@2759|Eukaryota,37NHD@33090|Viridiplantae,34GR5@3041|Chlorophyta	3041|Chlorophyta	L	Exonuclease	-	-	3.1.13.4	ko:K12571	ko03018,map03018	-	-	-	ko00000,ko00001,ko01000,ko03019	-	-	-	RNase_T,UCH_1
880	unitig_1_quiver	mRNA	375599	378009	+	MHACOO_000844-T1	OG0001740	FALSE	FALSE	FALSE	NA	NA	NA	NA	NA	NA	NA	NA	NA	NA	NA	NA	NA	NA	NA	NA	NA	NA	NA	NA
881	unitig_1_quiver	mRNA	378249	380672	+	MHACOO_000845-T1					NA	NA	NA	NA	NA	NA	NA	NA	NA	NA	NA	NA	NA	NA	NA	NA	NA	NA	NA	NA
882	unitig_1_quiver	mRNA	380814	383002	-	MHACOO_000846-T1	OG0002453	TRUE	FALSE	TRUE	3067.XP_002958173.1	9.56E-252	703	COG0644@1|root,2QQWY@2759|Eukaryota,37I5K@33090|Viridiplantae,34HDK@3041|Chlorophyta	3041|Chlorophyta	C	geranylgeranyl reductase	-	-	1.3.1.111,1.3.1.83	ko:K10960	ko00860,ko00900,ko01100,ko01110,map00860,map00900,map01100,map01110	-	R02063,R08754,R08755,R08756,R11226,R11518	RC00212,RC00522,RC01823	ko00000,ko00001,ko01000	-	-	-	FAD_binding_3
883	unitig_1_quiver	mRNA	383323	386061	-	MHACOO_000847-T1	OG0005789	FALSE	FALSE	FALSE	NA	NA	NA	NA	NA	NA	NA	NA	NA	NA	NA	NA	NA	NA	NA	NA	NA	NA	NA	NA
884	unitig_1_quiver	mRNA	386247	389292	+	MHACOO_000848-T1					NA	NA	NA	NA	NA	NA	NA	NA	NA	NA	NA	NA	NA	NA	NA	NA	NA	NA	NA	NA
885	unitig_1_quiver	mRNA	389406	391667	+	MHACOO_000849-T1	OG0001498	FALSE	FALSE	FALSE	NA	NA	NA	NA	NA	NA	NA	NA	NA	NA	NA	NA	NA	NA	NA	NA	NA	NA	NA	NA
886	unitig_1_quiver	mRNA	391720	392430	-	MHACOO_000850-T1	OG0002539	FALSE	FALSE	FALSE	248742.XP_005645293.1	8.14E-27	109	COG5138@1|root,KOG1106@2759|Eukaryota,37JMC@33090|Viridiplantae,34IJD@3041|Chlorophyta	3041|Chlorophyta	L	GINS complex protein	-	-	-	ko:K10734	-	M00286	-	-	ko00000,ko00002,ko03032	-	-	-	Sld5
887	unitig_1_quiver	mRNA	392498	393442	-	MHACOO_000851-T1	OG0003657	FALSE	FALSE	FALSE	NA	NA	NA	NA	NA	NA	NA	NA	NA	NA	NA	NA	NA	NA	NA	NA	NA	NA	NA	NA
888	unitig_1_quiver	mRNA	393510	395545	-	MHACOO_000852-T1	OG0000486	FALSE	FALSE	FALSE	3067.XP_002948340.1	1.21E-72	251	KOG2130@1|root,KOG2130@2759|Eukaryota,37N5H@33090|Viridiplantae,34GW6@3041|Chlorophyta	3041|Chlorophyta	BT	A domain family that is part of the cupin metalloenzyme superfamily.	-	-	-	-	-	-	-	-	-	-	-	-	Cupin_8
889	unitig_1_quiver	mRNA	395004	398619	+	MHACOO_000853-T1	OG0001986	FALSE	FALSE	FALSE	29730.Gorai.009G358300.1	5.34E-09	65.1	KOG0118@1|root,KOG0118@2759|Eukaryota,37MAE@33090|Viridiplantae,3GFKZ@35493|Streptophyta	35493|Streptophyta	A	Polyadenylate-binding protein-interacting protein	-	GO:0005575,GO:0005622,GO:0005623,GO:0005634,GO:0005654,GO:0016604,GO:0016607,GO:0031974,GO:0031981,GO:0043226,GO:0043227,GO:0043229,GO:0043231,GO:0043233,GO:0044422,GO:0044424,GO:0044428,GO:0044446,GO:0044451,GO:0044464,GO:0070013	-	-	-	-	-	-	-	-	-	-	PAM2,RRM_1
890	unitig_1_quiver	mRNA	398625	399682	-	MHACOO_000854-T1	OG0004056	FALSE	FALSE	FALSE	7668.SPU_008521-tr	6.35E-85	261	COG4021@1|root,KOG2721@2759|Eukaryota,38EX4@33154|Opisthokonta,3BC5R@33208|Metazoa,3CSAP@33213|Bilateria	33208|Metazoa	S	tRNA guanylyltransferase activity	THG1L	GO:0000049,GO:0000166,GO:0000287,GO:0000966,GO:0001882,GO:0001883,GO:0003674,GO:0003676,GO:0003723,GO:0003824,GO:0005488,GO:0005515,GO:0005524,GO:0005525,GO:0005575,GO:0005622,GO:0005623,GO:0005737,GO:0005739,GO:0005829,GO:0006139,GO:0006396,GO:0006399,GO:0006400,GO:0006725,GO:0006807,GO:0008033,GO:0008144,GO:0008150,GO:0008152,GO:0008192,GO:0008193,GO:0009451,GO:0009987,GO:0010467,GO:0016043,GO:…	2.7.7.79	ko:K10761	-	-	-	-	ko00000,ko01000,ko03016	-	-	-	Thg1,Thg1C
891	unitig_1_quiver	mRNA	400271	401542	-	MHACOO_000855-T1					3055.EDP03499	2.16E-46	164	COG1963@1|root,2QPKC@2759|Eukaryota,37KTI@33090|Viridiplantae,34I5A@3041|Chlorophyta	3041|Chlorophyta	S	Phosphatidic acid Phosphatase-related protein	PAP2	-	-	ko:K09775	-	-	-	-	ko00000	-	-	-	DUF212
892	unitig_1_quiver	mRNA	401644	402141	+	MHACOO_000856-T1	OG0004092	FALSE	FALSE	FALSE	554065.XP_005851429.1	3.39E-36	129	2AYTV@1|root,2S047@2759|Eukaryota,37UV5@33090|Viridiplantae,34IIG@3041|Chlorophyta	3041|Chlorophyta	-	-	-	-	-	-	-	-	-	-	-	-	-	-	-
893	unitig_1_quiver	mRNA	402653	404864	-	MHACOO_000857-T1	OG0004067	FALSE	FALSE	FALSE	NA	NA	NA	NA	NA	NA	NA	NA	NA	NA	NA	NA	NA	NA	NA	NA	NA	NA	NA	NA
894	unitig_1_quiver	mRNA	405027	406731	+	MHACOO_000858-T1	OG0001203	FALSE	FALSE	FALSE	554065.XP_005851428.1	3.54E-29	118	COG1073@1|root,KOG4391@2759|Eukaryota,37KB9@33090|Viridiplantae,34JX7@3041|Chlorophyta	3041|Chlorophyta	S	Alpha/beta hydrolase family	-	-	-	ko:K06889	-	-	-	-	ko00000	-	-	-	Hydrolase_4
895	unitig_1_quiver	mRNA	405027	406731	+	MHACOO_000858-T2					554065.XP_005851428.1	1.62E-64	213	COG1073@1|root,KOG4391@2759|Eukaryota,37KB9@33090|Viridiplantae,34JX7@3041|Chlorophyta	3041|Chlorophyta	S	Alpha/beta hydrolase family	-	-	-	ko:K06889	-	-	-	-	ko00000	-	-	-	Hydrolase_4
896	unitig_1_quiver	mRNA	406843	408031	+	MHACOO_000859-T1	OG0001686	TRUE	TRUE	FALSE	554065.XP_005851444.1	2.63E-102	311	COG0106@1|root,KOG3055@2759|Eukaryota,37JVT@33090|Viridiplantae,34GYY@3041|Chlorophyta	3041|Chlorophyta	E	Phosphoribosylformimino-5-aminoimidazole carboxamide ribotide isomerase	-	-	5.3.1.16	ko:K01814	ko00340,ko01100,ko01110,ko01230,map00340,map01100,map01110,map01230	M00026	R04640	RC00945	ko00000,ko00001,ko00002,ko01000	-	-	-	His_biosynth
897	unitig_1_quiver	mRNA	408286	409413	+	MHACOO_000860-T1	OG0004681	FALSE	FALSE	FALSE	248742.XP_005649006.1	1.49E-50	176	2ESMV@1|root,2SV5T@2759|Eukaryota,3843Q@33090|Viridiplantae,34N85@3041|Chlorophyta	3041|Chlorophyta	-	-	-	-	-	ko:K18211	ko04721,ko04911,map04721,map04911	-	-	-	ko00000,ko00001,ko04131	-	-	-	-
898	unitig_1_quiver	mRNA	409414	410583	-	MHACOO_000861-T1					NA	NA	NA	NA	NA	NA	NA	NA	NA	NA	NA	NA	NA	NA	NA	NA	NA	NA	NA	NA
899	unitig_1_quiver	mRNA	410587	411929	+	MHACOO_000862-T1	OG0002172	FALSE	FALSE	FALSE	554065.XP_005851130.1	1.05E-106	332	COG0031@1|root,KOG1481@2759|Eukaryota,37K9S@33090|Viridiplantae,34GQJ@3041|Chlorophyta	3041|Chlorophyta	E	Pyridoxal-phosphate dependent enzyme	-	-	2.5.1.47	ko:K01738	ko00270,ko00920,ko01100,ko01110,ko01120,ko01130,ko01200,ko01230,map00270,map00920,map01100,map01110,map01120,map01130,map01200,map01230	M00021	R00897,R03601,R04859	RC00020,RC02814,RC02821	ko00000,ko00001,ko00002,ko01000	-	-	iRC1080.CRv4_Au5_s16_g6345_t1	PALP
900	unitig_1_quiver	mRNA	411979	415320	-	MHACOO_000863-T1	OG0006765	FALSE	FALSE	FALSE	4641.GSMUA_Achr5P27610_001	1.50E-39	164	COG3534@1|root,2QQEX@2759|Eukaryota,37NBE@33090|Viridiplantae,3GDBS@35493|Streptophyta,3KPN7@4447|Liliopsida	35493|Streptophyta	G	Alpha-L-arabinofuranosidase C-terminal domain	ASD1	GO:0000272,GO:0003674,GO:0003824,GO:0004553,GO:0005575,GO:0005576,GO:0005618,GO:0005622,GO:0005623,GO:0005737,GO:0005773,GO:0005975,GO:0005976,GO:0008150,GO:0008152,GO:0009044,GO:0009056,GO:0009057,GO:0009505,GO:0009987,GO:0010383,GO:0010410,GO:0016052,GO:0016787,GO:0016798,GO:0030312,GO:0043170,GO:0043226,GO:0043227,GO:0043229,GO:0043231,GO:0044036,GO:0044237,GO:0044238,GO:0044260,GO:0044424,GO:…	3.2.1.55	ko:K01209	ko00520,map00520	-	R01762	-	ko00000,ko00001,ko01000	-	GH51	-	Alpha-L-AF_C
901	unitig_1_quiver	mRNA	414906	416101	+	MHACOO_000864-T1	OG0004305	FALSE	FALSE	FALSE	44056.XP_009032504.1	7.18E-14	79.3	COG0637@1|root,KOG2914@2759|Eukaryota	2759|Eukaryota	L	pseudouridine 5'-phosphatase activity	-	-	-	-	-	-	-	-	-	-	-	-	HAD_2
902	unitig_1_quiver	mRNA	416178	418419	-	MHACOO_000865-T1	OG0006096	FALSE	FALSE	FALSE	NA	NA	NA	NA	NA	NA	NA	NA	NA	NA	NA	NA	NA	NA	NA	NA	NA	NA	NA	NA
903	unitig_1_quiver	mRNA	418412	419487	-	MHACOO_000866-T1	OG0000350	TRUE	TRUE	FALSE	248742.XP_005646651.1	1.82E-90	270	COG0678@1|root,KOG0541@2759|Eukaryota,37NRB@33090|Viridiplantae,34HZU@3041|Chlorophyta	3041|Chlorophyta	O	Peroxiredoxin	-	-	-	-	-	-	-	-	-	-	-	-	Redoxin
904	unitig_1_quiver	mRNA	419559	420869	+	MHACOO_000867-T1	OG0000904	TRUE	FALSE	TRUE	248742.XP_005645237.1	3.30E-75	237	COG0705@1|root,KOG2289@2759|Eukaryota,37I42@33090|Viridiplantae,34M24@3041|Chlorophyta	3041|Chlorophyta	T	Rhomboid family	-	-	-	-	-	-	-	-	-	-	-	-	Rhomboid
905	unitig_1_quiver	mRNA	421551	422766	-	MHACOO_000868-T1	OG0001839	FALSE	FALSE	FALSE	3075.A0A087SPT3	8.47E-44	160	COG0354@1|root,KOG2929@2759|Eukaryota,37M92@33090|Viridiplantae,34IKZ@3041|Chlorophyta	3041|Chlorophyta	K	transferase CAF17 homolog, mitochondrial	-	-	-	ko:K22073	-	-	-	-	ko00000,ko01000,ko03029	-	-	-	GCV_T,GCV_T_C
906	unitig_1_quiver	mRNA	422793	427909	+	MHACOO_000869-T1					NA	NA	NA	NA	NA	NA	NA	NA	NA	NA	NA	NA	NA	NA	NA	NA	NA	NA	NA	NA
907	unitig_1_quiver	mRNA	427568	428716	-	MHACOO_000870-T1	OG0002526	TRUE	FALSE	TRUE	554065.XP_005846751.1	5.80E-27	102	KOG3446@1|root,KOG3446@2759|Eukaryota,37VKE@33090|Viridiplantae,34IP8@3041|Chlorophyta	3041|Chlorophyta	C	NADH ubiquinone oxidoreductase B8 subunit	-	-	-	ko:K03946	ko00190,ko01100,ko04714,ko04723,ko04932,ko05010,ko05012,ko05016,map00190,map01100,map04714,map04723,map04932,map05010,map05012,map05016	M00146	-	-	ko00000,ko00001,ko00002	3.D.1.6	-	-	L51_S25_CI-B8
908	unitig_1_quiver	mRNA	428937	429930	-	MHACOO_000871-T1					NA	NA	NA	NA	NA	NA	NA	NA	NA	NA	NA	NA	NA	NA	NA	NA	NA	NA	NA	NA
909	unitig_1_quiver	mRNA	430104	431336	+	MHACOO_000872-T1	OG0004586	FALSE	FALSE	FALSE	4577.GRMZM2G461279_P01	3.44E-11	69.3	COG1185@1|root,KOG1520@2759|Eukaryota,37JI1@33090|Viridiplantae,3GFCJ@35493|Streptophyta,3KNG6@4447|Liliopsida,3I2QX@38820|Poales	35493|Streptophyta	J	Strictosidine synthase	-	-	-	ko:K21407	-	-	-	-	ko00000,ko04131	-	-	-	Str_synth
910	unitig_1_quiver	mRNA	431410	437401	+	MHACOO_000873-T1	OG0001136	TRUE	TRUE	FALSE	248742.XP_005647739.1	9.84E-200	620	KOG1517@1|root,KOG1517@2759|Eukaryota,37PUI@33090|Viridiplantae,34J5R@3041|Chlorophyta	3041|Chlorophyta	D	Raptor N-terminal CASPase like domain	-	-	-	ko:K07204	ko04136,ko04138,ko04140,ko04150,ko04151,ko04152,ko04211,ko04213,ko04714,ko04910,ko05206,map04136,map04138,map04140,map04150,map04151,map04152,map04211,map04213,map04714,map04910,map05206	-	-	-	ko00000,ko00001,ko04131	-	-	-	Raptor_N
911	unitig_1_quiver	mRNA	437497	439339	+	MHACOO_000874-T1	OG0003532	FALSE	FALSE	FALSE	NA	NA	NA	NA	NA	NA	NA	NA	NA	NA	NA	NA	NA	NA	NA	NA	NA	NA	NA	NA
912	unitig_1_quiver	mRNA	439367	440331	-	MHACOO_000875-T1	OG0004968	FALSE	FALSE	FALSE	13037.EHJ65839	3.00E-13	71.2	KOG4697@1|root,KOG4697@2759|Eukaryota,3A5M7@33154|Opisthokonta,3BME0@33208|Metazoa,3CUHR@33213|Bilateria,41ZGE@6656|Arthropoda,3SMUA@50557|Insecta,446FA@7088|Lepidoptera	33208|Metazoa	U	Integral membrane protein S linking to the trans Golgi network	SYS1	GO:0000139,GO:0005575,GO:0005622,GO:0005623,GO:0005737,GO:0005794,GO:0005802,GO:0006810,GO:0006892,GO:0006893,GO:0006895,GO:0008104,GO:0008150,GO:0012505,GO:0015031,GO:0015833,GO:0016020,GO:0016021,GO:0016192,GO:0016482,GO:0030173,GO:0031090,GO:0031224,GO:0031228,GO:0031300,GO:0031301,GO:0031984,GO:0032588,GO:0033036,GO:0034613,GO:0042886,GO:0043001,GO:0043226,GO:0043227,GO:0043229,GO:0043231,GO:…	-	ko:K20318	-	-	-	-	ko00000,ko04131	-	-	-	SYS1
913	unitig_1_quiver	mRNA	440432	446284	-	MHACOO_000876-T1	OG0001870	TRUE	TRUE	FALSE	NA	NA	NA	NA	NA	NA	NA	NA	NA	NA	NA	NA	NA	NA	NA	NA	NA	NA	NA	NA
914	unitig_1_quiver	mRNA	446513	449019	+	MHACOO_000877-T1	OG0001666	TRUE	TRUE	FALSE	554065.XP_005846580.1	1.52E-180	520	COG4992@1|root,KOG1401@2759|Eukaryota,37JRF@33090|Viridiplantae,34GXY@3041|Chlorophyta	3041|Chlorophyta	E	Belongs to the class-III pyridoxal-phosphate-dependent aminotransferase family	-	-	2.6.1.11	ko:K00818	ko00220,ko01100,ko01110,ko01130,ko01210,ko01230,map00220,map01100,map01110,map01130,map01210,map01230	M00028	R02283	RC00006,RC00062	ko00000,ko00001,ko00002,ko01000,ko01007	-	-	-	Aminotran_3
915	unitig_1_quiver	mRNA	448267	449047	-	MHACOO_000878-T1	OG0004483	FALSE	FALSE	FALSE	554065.XP_005846601.1	4.28E-44	154	COG1739@1|root,KOG3299@2759|Eukaryota,37JR9@33090|Viridiplantae,34I0Z@3041|Chlorophyta	3041|Chlorophyta	S	Domain of unknown function (DUF1949)	-	-	-	-	-	-	-	-	-	-	-	-	DUF1949,UPF0029
916	unitig_1_quiver	mRNA	449202	451609	+	MHACOO_000879-T1	OG0005879	FALSE	FALSE	FALSE	248742.XP_005649397.1	5.07E-154	453	COG4992@1|root,KOG1401@2759|Eukaryota,37U9J@33090|Viridiplantae,34JJ0@3041|Chlorophyta	3041|Chlorophyta	E	Belongs to the class-III pyridoxal-phosphate-dependent aminotransferase family	-	-	2.6.1.19	ko:K00823	ko00250,ko00410,ko00640,ko00650,ko01100,ko01120,map00250,map00410,map00640,map00650,map01100,map01120	M00027	R00908,R01648	RC00006,RC00062	ko00000,ko00001,ko00002,ko01000,ko01007	-	-	-	Aminotran_3
917	unitig_1_quiver	mRNA	451732	452418	-	MHACOO_000880-T1					NA	NA	NA	NA	NA	NA	NA	NA	NA	NA	NA	NA	NA	NA	NA	NA	NA	NA	NA	NA
918	unitig_1_quiver	mRNA	452448	453641	-	MHACOO_000881-T1	OG0003265	FALSE	FALSE	FALSE	248742.XP_005650761.1	1.01E-33	131	28HFN@1|root,2S6B2@2759|Eukaryota,383ZW@33090|Viridiplantae,34KG2@3041|Chlorophyta	3041|Chlorophyta	C	Ferredoxin-dependent bilin reductase	-	-	-	-	-	-	-	-	-	-	-	-	Fe_bilin_red
919	unitig_1_quiver	mRNA	453711	455516	+	MHACOO_000882-T1	OG0001509	TRUE	TRUE	FALSE	248742.XP_005652323.1	5.84E-29	129	KOG2427@1|root,KOG2427@2759|Eukaryota,37S2Q@33090|Viridiplantae,34IAF@3041|Chlorophyta	3041|Chlorophyta	S	MINDY deubiquitinase	-	-	-	-	-	-	-	-	-	-	-	-	MINDY_DUB
920	unitig_1_quiver	mRNA	453711	455516	+	MHACOO_000882-T2					44056.XP_009034268.1	4.36E-12	74.7	KOG2427@1|root,KOG2427@2759|Eukaryota	2759|Eukaryota	S	Lys48-specific deubiquitinase activity	-	-	-	-	-	-	-	-	-	-	-	-	MINDY_DUB
921	unitig_1_quiver	mRNA	455632	456859	+	MHACOO_000883-T1	OG0009337	FALSE	FALSE	FALSE	NA	NA	NA	NA	NA	NA	NA	NA	NA	NA	NA	NA	NA	NA	NA	NA	NA	NA	NA	NA
922	unitig_1_quiver	mRNA	457402	458249	+	MHACOO_000884-T1					NA	NA	NA	NA	NA	NA	NA	NA	NA	NA	NA	NA	NA	NA	NA	NA	NA	NA	NA	NA
923	unitig_1_quiver	mRNA	459320	460683	+	MHACOO_000885-T1					NA	NA	NA	NA	NA	NA	NA	NA	NA	NA	NA	NA	NA	NA	NA	NA	NA	NA	NA	NA
924	unitig_1_quiver	mRNA	460772	462249	-	MHACOO_000886-T1	OG0000396	FALSE	FALSE	FALSE	554065.XP_005851207.1	2.02E-94	296	COG1723@1|root,KOG2861@2759|Eukaryota,37YEI@33090|Viridiplantae,34JIQ@3041|Chlorophyta	3041|Chlorophyta	S	Uncharacterised ACR, YagE family COG1723	-	-	-	-	-	-	-	-	-	-	-	-	DUF155
925	unitig_1_quiver	mRNA	462305	464846	-	MHACOO_000887-T1	OG0001024	TRUE	TRUE	FALSE	3067.XP_002957593.1	4.38E-182	517	COG0538@1|root,KOG1526@2759|Eukaryota,37I2G@33090|Viridiplantae,34I1R@3041|Chlorophyta	3041|Chlorophyta	E	Belongs to the isocitrate and isopropylmalate dehydrogenases family	-	-	1.1.1.42	ko:K00031	ko00020,ko00480,ko00720,ko01100,ko01110,ko01120,ko01130,ko01200,ko01210,ko01230,ko04146,map00020,map00480,map00720,map01100,map01110,map01120,map01130,map01200,map01210,map01230,map04146	M00009,M00010,M00173,M00740	R00267,R00268,R01899	RC00001,RC00084,RC00114,RC00626,RC02801	br01601,ko00000,ko00001,ko00002,ko01000	-	-	-	Iso_dh
926	unitig_1_quiver	mRNA	462305	464846	-	MHACOO_000887-T2					3067.XP_002957593.1	4.28E-226	634	COG0538@1|root,KOG1526@2759|Eukaryota,37I2G@33090|Viridiplantae,34I1R@3041|Chlorophyta	3041|Chlorophyta	E	Belongs to the isocitrate and isopropylmalate dehydrogenases family	-	-	1.1.1.42	ko:K00031	ko00020,ko00480,ko00720,ko01100,ko01110,ko01120,ko01130,ko01200,ko01210,ko01230,ko04146,map00020,map00480,map00720,map01100,map01110,map01120,map01130,map01200,map01210,map01230,map04146	M00009,M00010,M00173,M00740	R00267,R00268,R01899	RC00001,RC00084,RC00114,RC00626,RC02801	br01601,ko00000,ko00001,ko00002,ko01000	-	-	-	Iso_dh
927	unitig_1_quiver	mRNA	464930	465925	-	MHACOO_000888-T1	OG0002655	FALSE	FALSE	FALSE	554065.XP_005851412.1	4.74E-39	134	COG1958@1|root,KOG3428@2759|Eukaryota,37USP@33090|Viridiplantae,34I27@3041|Chlorophyta	3041|Chlorophyta	A	snRNP Sm proteins	-	-	-	ko:K11087	ko03040,ko05322,map03040,map05322	M00351,M00352,M00354,M00355,M00398	-	-	ko00000,ko00001,ko00002,ko03032,ko03041	-	-	-	LSM
928	unitig_1_quiver	mRNA	465981	467780	+	MHACOO_000889-T1	OG0001329	FALSE	FALSE	FALSE	248742.XP_005647852.1	1.81E-60	202	COG0670@1|root,KOG2322@2759|Eukaryota,37JCA@33090|Viridiplantae,34MH0@3041|Chlorophyta	3041|Chlorophyta	T	Belongs to the BI1 family	-	-	-	ko:K06890	-	-	-	-	ko00000	-	-	-	Bax1-I
929	unitig_1_quiver	mRNA	467909	469728	-	MHACOO_000890-T1	OG0000333	FALSE	FALSE	FALSE	248742.XP_005644966.1	1.75E-47	172	COG0664@1|root,KOG1113@2759|Eukaryota,37VQZ@33090|Viridiplantae	33090|Viridiplantae	T	Cyclic nucleotide-monophosphate binding domain	-	-	-	ko:K04739	ko04910,map04910	-	-	-	ko00000,ko00001	-	-	-	cNMP_binding
930	unitig_1_quiver	mRNA	469896	471984	+	MHACOO_000891-T1	OG0001178	TRUE	TRUE	FALSE	248742.XP_005645695.1	1.19E-167	485	COG0484@1|root,KOG0712@2759|Eukaryota,37MSG@33090|Viridiplantae,34HFN@3041|Chlorophyta	3041|Chlorophyta	O	DnaJ central domain	-	-	-	ko:K09503	ko04141,map04141	-	-	-	ko00000,ko00001,ko03029,ko03110	-	-	-	DnaJ,DnaJ_C,DnaJ_CXXCXGXG
931	unitig_1_quiver	mRNA	472109	473446	+	MHACOO_000892-T1	OG0002078	TRUE	TRUE	FALSE	248742.XP_005644011.1	4.08E-70	219	COG0185@1|root,KOG0898@2759|Eukaryota,37KZ9@33090|Viridiplantae,34HU8@3041|Chlorophyta	3041|Chlorophyta	J	Belongs to the universal ribosomal protein uS19 family	-	-	-	ko:K02958	ko03010,map03010	M00177	-	-	br01610,ko00000,ko00001,ko00002,ko03011	-	-	-	Ribosomal_S19
932	unitig_1_quiver	mRNA	473866	477563	-	MHACOO_000893-T1	OG0005334	FALSE	FALSE	FALSE	NA	NA	NA	NA	NA	NA	NA	NA	NA	NA	NA	NA	NA	NA	NA	NA	NA	NA	NA	NA
933	unitig_1_quiver	mRNA	477723	479582	+	MHACOO_000894-T1					NA	NA	NA	NA	NA	NA	NA	NA	NA	NA	NA	NA	NA	NA	NA	NA	NA	NA	NA	NA
934	unitig_1_quiver	mRNA	479599	480951	-	MHACOO_000895-T1	OG0000019	TRUE	TRUE	FALSE	3067.XP_002948697.1	8.33E-79	247	COG0652@1|root,KOG0865@2759|Eukaryota,37U01@33090|Viridiplantae,34HNB@3041|Chlorophyta	3041|Chlorophyta	O	PPIases accelerate the folding of proteins. It catalyzes the cis-trans isomerization of proline imidic peptide bonds in oligopeptides	-	-	5.2.1.8	ko:K09565	ko04020,ko04022,ko05012,ko05016,ko05145,map04020,map04022,map05012,map05016,map05145	-	-	-	ko00000,ko00001,ko01000,ko03110	-	-	-	Pro_isomerase
935	unitig_1_quiver	mRNA	479599	480951	-	MHACOO_000895-T2					242159.ABO98480	4.77E-74	229	COG0652@1|root,KOG0865@2759|Eukaryota,37U01@33090|Viridiplantae,34KJA@3041|Chlorophyta	3041|Chlorophyta	O	PPIases accelerate the folding of proteins. It catalyzes the cis-trans isomerization of proline imidic peptide bonds in oligopeptides	-	-	5.2.1.8	ko:K09565	ko04020,ko04022,ko05012,ko05016,ko05145,map04020,map04022,map05012,map05016,map05145	-	-	-	ko00000,ko00001,ko01000,ko03110	-	-	-	Pro_isomerase
936	unitig_1_quiver	mRNA	481006	485375	+	MHACOO_000896-T1	OG0001118	FALSE	FALSE	FALSE	NA	NA	NA	NA	NA	NA	NA	NA	NA	NA	NA	NA	NA	NA	NA	NA	NA	NA	NA	NA
937	unitig_1_quiver	mRNA	485459	488916	-	MHACOO_000897-T1					248742.XP_005644361.1	4.44E-181	550	KOG1127@1|root,KOG1127@2759|Eukaryota	2759|Eukaryota	S	exonucleolytic nuclear-transcribed mRNA catabolic process involved in deadenylation-dependent decay	TTC37	GO:0000184,GO:0000288,GO:0000291,GO:0000785,GO:0000956,GO:0005575,GO:0005622,GO:0005623,GO:0005634,GO:0005654,GO:0005694,GO:0005737,GO:0005829,GO:0006139,GO:0006401,GO:0006402,GO:0006725,GO:0006807,GO:0008150,GO:0008152,GO:0009056,GO:0009057,GO:0009892,GO:0009987,GO:0010468,GO:0010605,GO:0010608,GO:0010629,GO:0016070,GO:0016071,GO:0016441,GO:0016458,GO:0019222,GO:0019439,GO:0031974,GO:0031981,GO:…	-	ko:K12600	ko03018,map03018	M00392	-	-	ko00000,ko00001,ko00002,ko03019	-	-	-	TPR_16,TPR_19,TPR_2,TPR_8
938	unitig_1_quiver	mRNA	488906	490011	+	MHACOO_000898-T1	OG0002352	FALSE	FALSE	FALSE	NA	NA	NA	NA	NA	NA	NA	NA	NA	NA	NA	NA	NA	NA	NA	NA	NA	NA	NA	NA
939	unitig_1_quiver	mRNA	490328	492100	+	MHACOO_000899-T1	OG0001901	TRUE	TRUE	FALSE	3075.A0A087SQC2	6.31E-165	485	COG0554@1|root,KOG2517@2759|Eukaryota,37MYH@33090|Viridiplantae,34GZD@3041|Chlorophyta	3041|Chlorophyta	G	Belongs to the FGGY kinase family	-	-	2.7.1.30	ko:K00864	ko00561,ko01100,ko03320,ko04626,map00561,map01100,map03320,map04626	-	R00847	RC00002,RC00017	ko00000,ko00001,ko01000,ko04147	-	-	-	FGGY_C,FGGY_N
940	unitig_1_quiver	mRNA	492379	495334	+	MHACOO_000900-T1	OG0001293	TRUE	FALSE	TRUE	4558.Sb09g030425.1	7.37E-53	202	COG5272@1|root,KOG2381@1|root,KOG0001@2759|Eukaryota,KOG2381@2759|Eukaryota,37RMX@33090|Viridiplantae,3G9F1@35493|Streptophyta,3M3J5@4447|Liliopsida,3IAJI@38820|Poales	35493|Streptophyta	OT	Phosphatidylinositol 3- and 4-kinase	-	GO:0001101,GO:0003674,GO:0003824,GO:0005488,GO:0005543,GO:0005575,GO:0005622,GO:0005623,GO:0005634,GO:0005737,GO:0005777,GO:0006793,GO:0006796,GO:0008150,GO:0008152,GO:0008289,GO:0009719,GO:0009725,GO:0009737,GO:0009909,GO:0009987,GO:0010033,GO:0016301,GO:0016310,GO:0016740,GO:0016772,GO:0033993,GO:0035091,GO:0042221,GO:0042579,GO:0043167,GO:0043168,GO:0043226,GO:0043227,GO:0043229,GO:0043231,GO:…	-	ko:K08770	ko03320,map03320	-	-	-	ko00000,ko00001,ko04121	-	-	-	PI3_PI4_kinase,ubiquitin
941	unitig_1_quiver	mRNA	495335	496694	+	MHACOO_000901-T1	OG0000400	TRUE	TRUE	FALSE	248742.XP_005648471.1	6.36E-80	248	KOG1534@1|root,KOG1534@2759|Eukaryota,37J48@33090|Viridiplantae,34JB9@3041|Chlorophyta	3041|Chlorophyta	K	Conserved hypothetical ATP binding protein	-	-	-	ko:K06883	-	-	-	-	ko00000	-	-	-	ATP_bind_1
942	unitig_1_quiver	mRNA	496671	500031	-	MHACOO_000902-T1	OG0001435	TRUE	TRUE	FALSE	3067.XP_002949517.1	2.58E-127	411	COG4354@1|root,KOG1062@2759|Eukaryota,37I0V@33090|Viridiplantae,34HCJ@3041|Chlorophyta	3041|Chlorophyta	U	Adaptin C-terminal domain	-	-	-	ko:K12391	ko04142,map04142	-	-	-	ko00000,ko00001,ko04131	-	-	-	Adaptin_N,Alpha_adaptinC2
943	unitig_1_quiver	mRNA	496671	500031	-	MHACOO_000902-T2					3055.EDP01189	1.90E-106	356	COG4354@1|root,KOG1062@2759|Eukaryota,37I0V@33090|Viridiplantae,34HCJ@3041|Chlorophyta	3041|Chlorophyta	U	Adaptin C-terminal domain	-	-	-	ko:K12391	ko04142,map04142	-	-	-	ko00000,ko00001,ko04131	-	-	-	Adaptin_N,Alpha_adaptinC2
944	unitig_1_quiver	mRNA	500244	502064	-	MHACOO_000903-T1	OG0000201	TRUE	FALSE	TRUE	248742.XP_005651159.1	1.57E-145	424	COG0667@1|root,KOG1575@2759|Eukaryota,37JKW@33090|Viridiplantae,34J1U@3041|Chlorophyta	3041|Chlorophyta	C	Aldo/keto reductase family	-	-	-	-	-	-	-	-	-	-	-	-	Aldo_ket_red
945	unitig_1_quiver	mRNA	500244	502064	-	MHACOO_000903-T2					248742.XP_005651159.1	1.60E-145	424	COG0667@1|root,KOG1575@2759|Eukaryota,37JKW@33090|Viridiplantae,34J1U@3041|Chlorophyta	3041|Chlorophyta	C	Aldo/keto reductase family	-	-	-	-	-	-	-	-	-	-	-	-	Aldo_ket_red
946	unitig_1_quiver	mRNA	502108	504909	-	MHACOO_000904-T1					NA	NA	NA	NA	NA	NA	NA	NA	NA	NA	NA	NA	NA	NA	NA	NA	NA	NA	NA	NA
947	unitig_1_quiver	mRNA	505369	508710	+	MHACOO_000905-T1	OG0001155	TRUE	FALSE	TRUE	3067.XP_002946497.1	5.41E-189	558	COG0436@1|root,KOG0257@2759|Eukaryota,37J3K@33090|Viridiplantae,34GTG@3041|Chlorophyta	3041|Chlorophyta	E	Aminotransferase class I and II	ASP2	-	2.6.1.1,2.6.1.78,2.6.1.79	ko:K15849	ko00350,ko00360,ko00400,ko00950,ko00960,ko01100,ko01110,ko01130,ko01230,map00350,map00360,map00400,map00950,map00960,map01100,map01110,map01130,map01230	M00040	R00694,R00734,R01731,R07276	RC00006	ko00000,ko00001,ko00002,ko01000	-	-	-	Aminotran_1_2
948	unitig_1_quiver	mRNA	508734	511179	-	MHACOO_000906-T1	OG0000209	FALSE	FALSE	FALSE	NA	NA	NA	NA	NA	NA	NA	NA	NA	NA	NA	NA	NA	NA	NA	NA	NA	NA	NA	NA
949	unitig_1_quiver	mRNA	511345	512316	-	MHACOO_000907-T1	OG0002530	TRUE	FALSE	TRUE	298655.KI912266_gene1785	2.56E-36	135	COG0315@1|root,COG0315@2|Bacteria,2IHR6@201174|Actinobacteria,4ESM0@85013|Frankiales	201174|Actinobacteria	H	Catalyzes the conversion of (8S)-3',8-cyclo-7,8- dihydroguanosine 5'-triphosphate to cyclic pyranopterin monophosphate (cPMP)	moaC	-	4.6.1.17	ko:K03637	ko00790,ko01100,ko04122,map00790,map01100,map04122	-	R11372	RC03425	ko00000,ko00001,ko01000	-	-	-	MoaC
950	unitig_1_quiver	mRNA	512369	513458	-	MHACOO_000908-T1	OG0000185	FALSE	FALSE	FALSE	5762.XP_002668977.1	5.29E-13	76.6	COG3491@1|root,KOG0143@2759|Eukaryota	2759|Eukaryota	V	oxidoreductase activity	-	GO:0008150,GO:0008152,GO:0009058,GO:0009692,GO:0009693,GO:0009987,GO:0010817,GO:0042445,GO:0042446,GO:0043449,GO:0043450,GO:0044237,GO:0044249,GO:0065007,GO:0065008,GO:0071704,GO:1900673,GO:1900674,GO:1901576	-	-	-	-	-	-	-	-	-	-	2OG-FeII_Oxy,DIOX_N
951	unitig_1_quiver	mRNA	512728	516715	+	MHACOO_000909-T1	OG0000985	FALSE	FALSE	FALSE	NA	NA	NA	NA	NA	NA	NA	NA	NA	NA	NA	NA	NA	NA	NA	NA	NA	NA	NA	NA
952	unitig_1_quiver	mRNA	516874	517705	-	MHACOO_000910-T1	OG0003883	FALSE	FALSE	FALSE	554065.XP_005845874.1	1.39E-64	207	28PA3@1|root,2QVX9@2759|Eukaryota,3808U@33090|Viridiplantae,34KWC@3041|Chlorophyta	3041|Chlorophyta	S	Protein of unknown function (DUF938)	-	-	-	-	-	-	-	-	-	-	-	-	DUF938
953	unitig_1_quiver	mRNA	517941	520021	-	MHACOO_000911-T1	OG0015384	FALSE	FALSE	FALSE	NA	NA	NA	NA	NA	NA	NA	NA	NA	NA	NA	NA	NA	NA	NA	NA	NA	NA	NA	NA
954	unitig_1_quiver	mRNA	520374	521959	-	MHACOO_000912-T1	OG0004447	FALSE	FALSE	FALSE	554065.XP_005851527.1	1.94E-125	374	COG3491@1|root,2QR0G@2759|Eukaryota,37Q3Z@33090|Viridiplantae,34JDW@3041|Chlorophyta	3041|Chlorophyta	S	and Fe(II)-dependent oxygenase superfamily protein	-	-	-	-	-	-	-	-	-	-	-	-	-
955	unitig_1_quiver	mRNA	521997	524065	+	MHACOO_000913-T1	OG0004417	FALSE	FALSE	FALSE	NA	NA	NA	NA	NA	NA	NA	NA	NA	NA	NA	NA	NA	NA	NA	NA	NA	NA	NA	NA
956	unitig_1_quiver	mRNA	524462	525796	+	MHACOO_000914-T1					NA	NA	NA	NA	NA	NA	NA	NA	NA	NA	NA	NA	NA	NA	NA	NA	NA	NA	NA	NA
957	unitig_1_quiver	mRNA	526190	529071	-	MHACOO_000915-T1	OG0000613	FALSE	FALSE	FALSE	NA	NA	NA	NA	NA	NA	NA	NA	NA	NA	NA	NA	NA	NA	NA	NA	NA	NA	NA	NA
958	unitig_1_quiver	mRNA	529179	529722	-	MHACOO_000916-T1	OG0005807	FALSE	FALSE	FALSE	554065.XP_005851271.1	2.97E-19	85.5	2E1TP@1|root,2S93T@2759|Eukaryota,37X8W@33090|Viridiplantae,34INC@3041|Chlorophyta	3041|Chlorophyta	-	-	-	-	-	-	-	-	-	-	-	-	-	-	-
959	unitig_1_quiver	mRNA	530001	531430	-	MHACOO_000917-T1	OG0006130	FALSE	FALSE	FALSE	NA	NA	NA	NA	NA	NA	NA	NA	NA	NA	NA	NA	NA	NA	NA	NA	NA	NA	NA	NA
960	unitig_1_quiver	mRNA	532489	535041	-	MHACOO_000919-T1	OG0001026	TRUE	TRUE	FALSE	248742.XP_005644840.1	8.77E-118	371	COG5665@1|root,KOG2150@2759|Eukaryota,37KA5@33090|Viridiplantae,34K1C@3041|Chlorophyta	3041|Chlorophyta	K	Not1 N-terminal domain, CCR4-Not complex component	-	-	-	ko:K12580	ko03018,map03018	-	-	-	ko00000,ko00001,ko03019	-	-	-	NOT2_3_5,Not3
961	unitig_1_quiver	mRNA	535124	538386	+	MHACOO_000920-T1	OG0003521	FALSE	FALSE	FALSE	NA	NA	NA	NA	NA	NA	NA	NA	NA	NA	NA	NA	NA	NA	NA	NA	NA	NA	NA	NA
962	unitig_1_quiver	mRNA	538419	539862	-	MHACOO_000921-T1	OG0000478	TRUE	TRUE	FALSE	248742.XP_005647948.1	7.67E-54	186	KOG0894@1|root,KOG0894@2759|Eukaryota,3803W@33090|Viridiplantae,34KYB@3041|Chlorophyta	3041|Chlorophyta	O	Belongs to the ubiquitin-conjugating enzyme family	-	-	2.3.2.23	ko:K04554	ko04120,ko04141,ko05012,map04120,map04141,map05012	-	-	-	ko00000,ko00001,ko01000,ko04121	-	-	-	UQ_con
963	unitig_1_quiver	mRNA	539929	548160	-	MHACOO_000922-T1	OG0006350	FALSE	FALSE	FALSE	NA	NA	NA	NA	NA	NA	NA	NA	NA	NA	NA	NA	NA	NA	NA	NA	NA	NA	NA	NA
964	unitig_1_quiver	mRNA	548249	549958	+	MHACOO_000923-T1	OG0003648	FALSE	FALSE	FALSE	554065.XP_005846414.1	4.30E-90	292	COG0044@1|root,KOG2584@2759|Eukaryota,37NPN@33090|Viridiplantae,34JHY@3041|Chlorophyta	3041|Chlorophyta	F	Amidohydrolase family	-	-	3.5.2.5	ko:K01466	ko00230,ko01100,ko01120,map00230,map01100,map01120	M00546	R02425	RC00680	ko00000,ko00001,ko00002,ko01000	-	-	iRC1080.CRv4_Au5_s13_g4902_t1	Amidohydro_1
965	unitig_1_quiver	mRNA	548607	551595	-	MHACOO_000924-T1	OG0000940	FALSE	FALSE	FALSE	554065.XP_005851559.1	7.36E-77	245	COG1409@1|root,2S7NI@2759|Eukaryota,380SA@33090|Viridiplantae,34MEZ@3041|Chlorophyta	3041|Chlorophyta	S	Calcineurin-like phosphoesterase	-	-	3.6.1.13,3.6.1.16,3.6.1.53	ko:K01517	ko00230,ko00564,map00230,map00564	-	R00855,R01054	RC00002	ko00000,ko00001,ko01000	-	-	-	Metallophos
966	unitig_1_quiver	mRNA	551868	553006	-	MHACOO_000925-T1	OG0003366	FALSE	FALSE	FALSE	248742.XP_005647874.1	1.45E-69	226	COG1836@1|root,2QU2J@2759|Eukaryota,37MEJ@33090|Viridiplantae,34JB4@3041|Chlorophyta	3041|Chlorophyta	S	Integral membrane protein DUF92	-	-	-	-	-	-	-	-	-	-	-	-	DUF92
967	unitig_1_quiver	mRNA	553313	556569	-	MHACOO_000926-T1	OG0003810	FALSE	FALSE	FALSE	NA	NA	NA	NA	NA	NA	NA	NA	NA	NA	NA	NA	NA	NA	NA	NA	NA	NA	NA	NA
968	unitig_1_quiver	mRNA	556664	560461	+	MHACOO_000927-T1					248742.XP_005647897.1	0	1471	COG0567@1|root,KOG0450@2759|Eukaryota,37MIR@33090|Viridiplantae,34GQ9@3041|Chlorophyta	3041|Chlorophyta	C	2-oxoglutarate dehydrogenase N-terminus	-	-	1.2.4.2	ko:K00164	ko00020,ko00310,ko00380,ko01100,ko01110,ko01120,ko01130,ko01200,map00020,map00310,map00380,map01100,map01110,map01120,map01130,map01200	M00009,M00011,M00032	R00621,R01933,R01940,R03316,R08549	RC00004,RC00027,RC00627,RC02743,RC02833,RC02883	br01601,ko00000,ko00001,ko00002,ko01000	-	-	-	2-oxogl_dehyd_N,E1_dh,OxoGdeHyase_C,Transket_pyr
969	unitig_1_quiver	mRNA	560637	563046	-	MHACOO_000928-T1	OG0002676	FALSE	FALSE	FALSE	4565.Traes_4BL_D2584C49E.1	1.97E-16	89.7	KOG1173@1|root,KOG1173@2759|Eukaryota,37HX4@33090|Viridiplantae,3GCRF@35493|Streptophyta,3KT01@4447|Liliopsida,3I6MX@38820|Poales	35493|Streptophyta	DO	Anaphase-promoting complex, cyclosome, subunit 3	-	GO:0006275,GO:0008150,GO:0009888,GO:0009889,GO:0010087,GO:0010556,GO:0010564,GO:0019219,GO:0019222,GO:0031323,GO:0031326,GO:0032502,GO:0032875,GO:0048856,GO:0050789,GO:0050794,GO:0051052,GO:0051171,GO:0051726,GO:0060255,GO:0065007,GO:0080090,GO:0090329,GO:2000112	-	ko:K03353	ko04110,ko04111,ko04113,ko04114,ko04120,ko04914,ko05166,map04110,map04111,map04113,map04114,map04120,map04914,map05166	M00389	-	-	ko00000,ko00001,ko00002,ko01009,ko03036,ko04121	-	-	-	ANAPC3,TPR_1,TPR_10,TPR_16,TPR_2,TPR_3,TPR_7,TPR_8
970	unitig_1_quiver	mRNA	563165	565256	+	MHACOO_000929-T1	OG0003266	FALSE	FALSE	FALSE	554065.XP_005844905.1	1.07E-119	362	COG2866@1|root,KOG3641@2759|Eukaryota,37SR3@33090|Viridiplantae,34H8N@3041|Chlorophyta	3041|Chlorophyta	E	Zinc carboxypeptidase	-	-	-	-	-	-	-	-	-	-	-	-	Peptidase_M14
971	unitig_1_quiver	mRNA	565253	565855	-	MHACOO_000930-T1	OG0003823	FALSE	FALSE	FALSE	NA	NA	NA	NA	NA	NA	NA	NA	NA	NA	NA	NA	NA	NA	NA	NA	NA	NA	NA	NA
972	unitig_1_quiver	mRNA	566558	568095	+	MHACOO_000931-T1	OG0006044	FALSE	FALSE	FALSE	NA	NA	NA	NA	NA	NA	NA	NA	NA	NA	NA	NA	NA	NA	NA	NA	NA	NA	NA	NA
973	unitig_1_quiver	mRNA	568303	571635	-	MHACOO_000932-T1	OG0003045	FALSE	FALSE	FALSE	NA	NA	NA	NA	NA	NA	NA	NA	NA	NA	NA	NA	NA	NA	NA	NA	NA	NA	NA	NA
974	unitig_1_quiver	mRNA	571709	572202	-	MHACOO_000933-T1	OG0004378	FALSE	FALSE	FALSE	554065.XP_005849331.1	6.35E-15	71.2	KOG1876@1|root,KOG1876@2759|Eukaryota,37VBJ@33090|Viridiplantae	33090|Viridiplantae	Z	Cytochrome c oxidase assembly protein	-	-	-	ko:K18182	ko04714,map04714	-	-	-	ko00000,ko00001,ko03029	-	-	-	COX16
975	unitig_1_quiver	mRNA	572572	574466	+	MHACOO_000934-T1	OG0001593	TRUE	TRUE	FALSE	248742.XP_005648059.1	1.65E-198	566	COG0172@1|root,KOG2509@2759|Eukaryota,37IH8@33090|Viridiplantae,34H3E@3041|Chlorophyta	3041|Chlorophyta	J	Seryl-tRNA synthetase N-terminal domain	-	-	6.1.1.11	ko:K01875	ko00970,map00970	M00359,M00360	R03662,R08218	RC00055,RC00523	ko00000,ko00001,ko00002,ko01000,ko01007,ko03016	-	-	-	Seryl_tRNA_N,tRNA-synt_2b
976	unitig_1_quiver	mRNA	574541	575908	-	MHACOO_000935-T1	OG0010951	FALSE	FALSE	FALSE	NA	NA	NA	NA	NA	NA	NA	NA	NA	NA	NA	NA	NA	NA	NA	NA	NA	NA	NA	NA
977	unitig_1_quiver	mRNA	576014	577172	+	MHACOO_000936-T1	OG0001423	TRUE	TRUE	FALSE	248742.XP_005648167.1	5.21E-46	149	KOG3484@1|root,KOG3484@2759|Eukaryota,37VC0@33090|Viridiplantae,34IAP@3041|Chlorophyta	3041|Chlorophyta	D	Binds to the catalytic subunit of the cyclin dependent kinases and is essential for their biological function	-	-	-	ko:K02219	ko04111,ko05200,ko05222,map04111,map05200,map05222	-	-	-	ko00000,ko00001	-	-	-	CKS
978	unitig_1_quiver	mRNA	577240	579306	-	MHACOO_000937-T1	OG0004053	FALSE	FALSE	FALSE	248742.XP_005648168.1	2.73E-50	180	KOG2433@1|root,KOG2433@2759|Eukaryota,37M4A@33090|Viridiplantae	33090|Viridiplantae	H	Ufm1-specific protease	-	GO:0003674,GO:0003824,GO:0006508,GO:0006807,GO:0008150,GO:0008152,GO:0008233,GO:0008234,GO:0016787,GO:0019538,GO:0019783,GO:0043170,GO:0044238,GO:0070011,GO:0071567,GO:0071704,GO:0140096,GO:1901564	-	ko:K01376	-	-	-	-	ko00000,ko01000,ko01002	-	-	-	Peptidase_C78
979	unitig_1_quiver	mRNA	579386	580665	+	MHACOO_000938-T1	OG0001737	FALSE	FALSE	FALSE	3055.EDP06201	3.79E-75	235	COG0311@1|root,KOG3210@2759|Eukaryota,37QSN@33090|Viridiplantae,34J13@3041|Chlorophyta	3041|Chlorophyta	H	SNO glutamine amidotransferase family	-	-	4.3.3.6	ko:K08681	ko00750,map00750	-	R07456	RC00010,RC01783,RC03043	ko00000,ko00001,ko01000	-	-	-	SNO
980	unitig_1_quiver	mRNA	580819	582417	-	MHACOO_000939-T1	OG0003224	FALSE	FALSE	FALSE	NA	NA	NA	NA	NA	NA	NA	NA	NA	NA	NA	NA	NA	NA	NA	NA	NA	NA	NA	NA
981	unitig_1_quiver	mRNA	582750	584444	-	MHACOO_000940-T1	OG0003754	FALSE	FALSE	FALSE	554065.XP_005849136.1	4.79E-167	495	COG1640@1|root,2QU40@2759|Eukaryota,37QV5@33090|Viridiplantae,34H00@3041|Chlorophyta	3041|Chlorophyta	G	4-alpha-glucanotransferase	DPE1	-	2.4.1.25	ko:K00705	ko00500,ko01100,map00500,map01100	-	R05196	RC00049	ko00000,ko00001,ko01000	-	GH77	-	Glyco_hydro_77
982	unitig_1_quiver	mRNA	585507	587482	+	MHACOO_000941-T1					248742.XP_005647724.1	4.98E-140	449	COG2124@1|root,KOG0158@2759|Eukaryota	2759|Eukaryota	C	iron ion binding	-	-	2.3.1.85,5.3.99.5	ko:K00665,ko:K01832,ko:K20771	ko00061,ko00590,ko01100,ko01212,ko04152,ko04611,ko04910,map00061,map00590,map01100,map01212,map04152,map04611,map04910	M00082,M00083	R01404,R01624,R01626,R01706,R02268,R04355,R04428,R04430,R04533,R04534,R04535,R04536,R04537,R04543,R04544,R04566,R04568,R04725,R04726,R04952,R04953,R04954,R04956,R04957,R04959,R04960,R04962,R04963,R04965,R04967,R04968,R04970,R08159	RC00004,RC00014,RC00029,RC00039,RC00052,RC00076,RC00117,RC00120,RC00674,RC00831,RC01095,RC02727,RC02728,RC02729,RC02857,RC02888	ko00000,ko00001,ko00002,ko00199,ko01000,ko01004,ko04147	-	-	-	p450
983	unitig_1_quiver	mRNA	587843	588885	-	MHACOO_000942-T1	OG0001940	TRUE	TRUE	FALSE	248742.XP_005648163.1	1.39E-44	149	COG1758@1|root,KOG3405@2759|Eukaryota,37U1R@33090|Viridiplantae,34ME4@3041|Chlorophyta	3041|Chlorophyta	K	RNA polymerase Rpb6	-	-	-	ko:K03014	ko00230,ko00240,ko01100,ko03020,ko04623,ko05016,ko05169,map00230,map00240,map01100,map03020,map04623,map05016,map05169	M00180,M00181,M00182	R00435,R00441,R00442,R00443	RC02795	br01611,ko00000,ko00001,ko00002,ko03021,ko03400	-	-	-	RNA_pol_Rpb6
984	unitig_1_quiver	mRNA	587843	588885	-	MHACOO_000942-T2					248742.XP_005648163.1	9.65E-41	138	COG1758@1|root,KOG3405@2759|Eukaryota,37U1R@33090|Viridiplantae,34ME4@3041|Chlorophyta	3041|Chlorophyta	K	RNA polymerase Rpb6	-	-	-	ko:K03014	ko00230,ko00240,ko01100,ko03020,ko04623,ko05016,ko05169,map00230,map00240,map01100,map03020,map04623,map05016,map05169	M00180,M00181,M00182	R00435,R00441,R00442,R00443	RC02795	br01611,ko00000,ko00001,ko00002,ko03021,ko03400	-	-	-	RNA_pol_Rpb6
985	unitig_1_quiver	mRNA	588956	592910	+	MHACOO_000943-T1	OG0000495	TRUE	TRUE	FALSE	248742.XP_005645178.1	0	1090	COG0013@1|root,COG0625@1|root,KOG0188@2759|Eukaryota,KOG0867@2759|Eukaryota,37Q0V@33090|Viridiplantae,34H1W@3041|Chlorophyta	3041|Chlorophyta	J	Catalyzes the attachment of alanine to tRNA(Ala) in a two-step reaction alanine is first activated by ATP to form Ala- AMP and then transferred to the acceptor end of tRNA(Ala). Also edits incorrectly charged tRNA(Ala) via its editing domain	-	-	6.1.1.7	ko:K01872	ko00970,map00970	M00359,M00360	R03038	RC00055,RC00523	ko00000,ko00001,ko00002,ko01000,ko01007,ko03016	-	-	-	DHHA1,GST_C,GST_N,tRNA-synt_2c,tRNA_SAD
986	unitig_1_quiver	mRNA	588956	592910	+	MHACOO_000943-T2					248742.XP_005645178.1	0	1004	COG0013@1|root,COG0625@1|root,KOG0188@2759|Eukaryota,KOG0867@2759|Eukaryota,37Q0V@33090|Viridiplantae,34H1W@3041|Chlorophyta	3041|Chlorophyta	J	Catalyzes the attachment of alanine to tRNA(Ala) in a two-step reaction alanine is first activated by ATP to form Ala- AMP and then transferred to the acceptor end of tRNA(Ala). Also edits incorrectly charged tRNA(Ala) via its editing domain	-	-	6.1.1.7	ko:K01872	ko00970,map00970	M00359,M00360	R03038	RC00055,RC00523	ko00000,ko00001,ko00002,ko01000,ko01007,ko03016	-	-	-	DHHA1,GST_C,GST_N,tRNA-synt_2c,tRNA_SAD
987	unitig_1_quiver	mRNA	593006	594018	+	MHACOO_000944-T1					NA	NA	NA	NA	NA	NA	NA	NA	NA	NA	NA	NA	NA	NA	NA	NA	NA	NA	NA	NA
988	unitig_1_quiver	mRNA	594084	594389	-	MHACOO_000945-T1					NA	NA	NA	NA	NA	NA	NA	NA	NA	NA	NA	NA	NA	NA	NA	NA	NA	NA	NA	NA
989	unitig_1_quiver	mRNA	594655	596174	+	MHACOO_000946-T1	OG0010948	FALSE	FALSE	FALSE	NA	NA	NA	NA	NA	NA	NA	NA	NA	NA	NA	NA	NA	NA	NA	NA	NA	NA	NA	NA
990	unitig_1_quiver	mRNA	596034	597322	-	MHACOO_000947-T1	OG0005954	FALSE	FALSE	FALSE	NA	NA	NA	NA	NA	NA	NA	NA	NA	NA	NA	NA	NA	NA	NA	NA	NA	NA	NA	NA
991	unitig_1_quiver	mRNA	597407	599667	+	MHACOO_000948-T1	OG0004998	FALSE	FALSE	FALSE	248742.XP_005648115.1	1.27E-83	283	COG1073@1|root,KOG1552@2759|Eukaryota,37JH2@33090|Viridiplantae	33090|Viridiplantae	J	Alpha beta-Hydrolases superfamily protein	-	-	-	-	-	-	-	-	-	-	-	-	Hydrolase_4
992	unitig_1_quiver	mRNA	600030	601172	-	MHACOO_000949-T1	OG0000843	FALSE	FALSE	FALSE	3055.EDP04071	3.27E-17	90.5	28JYB@1|root,2QSCR@2759|Eukaryota,37MTW@33090|Viridiplantae,34N9J@3041|Chlorophyta	3041|Chlorophyta	S	acyl-CoA--sterol O-acyltransferase 1-like	-	-	-	-	-	-	-	-	-	-	-	-	MBOAT_2
993	unitig_1_quiver	mRNA	601420	603712	+	MHACOO_000950-T1	OG0000886	FALSE	FALSE	FALSE	3694.POPTR_0001s32630.1	1.87E-14	84.7	28N0T@1|root,2QUJN@2759|Eukaryota,37ISP@33090|Viridiplantae,3GCIJ@35493|Streptophyta,4JEPY@91835|fabids	35493|Streptophyta	A	Filamin-type immunoglobulin domains	-	-	-	-	-	-	-	-	-	-	-	-	Filamin,RRM_1
994	unitig_1_quiver	mRNA	603792	605375	+	MHACOO_000951-T1					NA	NA	NA	NA	NA	NA	NA	NA	NA	NA	NA	NA	NA	NA	NA	NA	NA	NA	NA	NA
995	unitig_1_quiver	mRNA	605488	606509	-	MHACOO_000952-T1	OG0001754	TRUE	TRUE	FALSE	3075.A0A087SGR3	1.52E-53	183	KOG3224@1|root,KOG3224@2759|Eukaryota,37P16@33090|Viridiplantae,34I5R@3041|Chlorophyta	3041|Chlorophyta	S	TIP41-like family	-	-	-	ko:K17607	ko04138,map04138	-	-	-	ko00000,ko00001,ko01009	-	-	-	TIP41
996	unitig_1_quiver	mRNA	606589	608083	-	MHACOO_000953-T1	OG0002099	FALSE	FALSE	FALSE	NA	NA	NA	NA	NA	NA	NA	NA	NA	NA	NA	NA	NA	NA	NA	NA	NA	NA	NA	NA
997	unitig_1_quiver	mRNA	608165	609876	+	MHACOO_000954-T1	OG0004046	FALSE	FALSE	FALSE	NA	NA	NA	NA	NA	NA	NA	NA	NA	NA	NA	NA	NA	NA	NA	NA	NA	NA	NA	NA
998	unitig_1_quiver	mRNA	609571	611572	-	MHACOO_000955-T1	OG0001088	FALSE	FALSE	FALSE	72658.Bostr.2902s0001.1.p	2.30E-18	92	28J9M@1|root,2QRND@2759|Eukaryota,37RIA@33090|Viridiplantae,3GCEJ@35493|Streptophyta	35493|Streptophyta	O	Zinc finger, C3HC4 type (RING finger)	-	-	-	-	-	-	-	-	-	-	-	-	zf-C3HC4,zf-RING_2
999	unitig_1_quiver	mRNA	611668	614179	+	MHACOO_000956-T1	OG0000376	FALSE	FALSE	FALSE	248742.XP_005648122.1	5.99E-79	274	COG5273@1|root,KOG1311@2759|Eukaryota,37J6G@33090|Viridiplantae,34KM9@3041|Chlorophyta	3041|Chlorophyta	I	Belongs to the DHHC palmitoyltransferase family	-	-	2.3.1.225	ko:K16675,ko:K20030	ko04391,map04391	-	-	-	ko00000,ko00001,ko01000,ko04131	-	-	-	DHHC
1000	unitig_1_quiver	mRNA	614300	614862	+	MHACOO_000957-T1					NA	NA	NA	NA	NA	NA	NA	NA	NA	NA	NA	NA	NA	NA	NA	NA	NA	NA	NA	NA
1001	unitig_1_quiver	mRNA	614941	616729	-	MHACOO_000958-T1	OG0003361	FALSE	FALSE	FALSE	1385935.N836_01970	2.50E-130	387	COG0468@1|root,COG0468@2|Bacteria,1G14C@1117|Cyanobacteria,1H7PM@1150|Oscillatoriales	1117|Cyanobacteria	L	Can catalyze the hydrolysis of ATP in the presence of single-stranded DNA, the ATP-dependent uptake of single-stranded DNA by duplex DNA, and the ATP-dependent hybridization of homologous single-stranded DNAs. It interacts with LexA causing its activation and leading to its autocatalytic cleavage	recA	GO:0005575,GO:0005622,GO:0005623,GO:0005737,GO:0005829,GO:0006139,GO:0006259,GO:0006310,GO:0006725,GO:0006807,GO:0008150,GO:0008152,GO:0009987,GO:0034641,GO:0043170,GO:0044237,GO:0044238,GO:0044260,GO:0044424,GO:0044444,GO:0044464,GO:0046483,GO:0071704,GO:0090304,GO:1901360	-	ko:K03553	ko03440,map03440	M00729	-	-	ko00000,ko00001,ko00002,ko03400	-	-	-	RecA
1002	unitig_1_quiver	mRNA	616824	618027	+	MHACOO_000959-T1	OG0004697	FALSE	FALSE	FALSE	NA	NA	NA	NA	NA	NA	NA	NA	NA	NA	NA	NA	NA	NA	NA	NA	NA	NA	NA	NA
1003	unitig_1_quiver	mRNA	618259	619963	+	MHACOO_000960-T1	OG0000921	FALSE	FALSE	FALSE	248742.XP_005648131.1	2.10E-203	580	COG1362@1|root,KOG2596@2759|Eukaryota,37I9V@33090|Viridiplantae,34HFD@3041|Chlorophyta	3041|Chlorophyta	E	Belongs to the peptidase M18 family	-	-	3.4.11.21	ko:K01267	-	-	-	-	ko00000,ko01000,ko01002,ko04131	-	-	-	Peptidase_M18
1004	unitig_1_quiver	mRNA	620051	621007	+	MHACOO_000961-T1					NA	NA	NA	NA	NA	NA	NA	NA	NA	NA	NA	NA	NA	NA	NA	NA	NA	NA	NA	NA
1005	unitig_1_quiver	mRNA	621015	622736	+	MHACOO_000962-T1	OG0002349	FALSE	FALSE	FALSE	NA	NA	NA	NA	NA	NA	NA	NA	NA	NA	NA	NA	NA	NA	NA	NA	NA	NA	NA	NA
1006	unitig_1_quiver	mRNA	622752	624448	-	MHACOO_000963-T1	OG0000355	FALSE	FALSE	FALSE	395019.Bmul_5134	8.34E-38	152	COG2223@1|root,COG2223@2|Bacteria,1NS91@1224|Proteobacteria,2VZZ5@28216|Betaproteobacteria,1KIE6@119060|Burkholderiaceae	28216|Betaproteobacteria	P	Major Facilitator Superfamily	-	-	-	-	-	-	-	-	-	-	-	-	MFS_1
1007	unitig_1_quiver	mRNA	624570	626374	-	MHACOO_000964-T1					NA	NA	NA	NA	NA	NA	NA	NA	NA	NA	NA	NA	NA	NA	NA	NA	NA	NA	NA	NA
1008	unitig_1_quiver	mRNA	626471	627071	+	MHACOO_000965-T1	OG0000482	FALSE	FALSE	FALSE	36331.EPrPI00000015256	2.69E-10	63.2	COG5025@1|root,KOG2294@2759|Eukaryota,1MAQ7@121069|Pythiales	121069|Pythiales	K	Source PGD	-	-	-	-	-	-	-	-	-	-	-	-	FHA
1009	unitig_1_quiver	mRNA	627145	629101	-	MHACOO_000966-T1	OG0001859	TRUE	TRUE	FALSE	248742.XP_005643385.1	1.13E-78	244	COG5137@1|root,KOG3265@2759|Eukaryota,37M0U@33090|Viridiplantae,34HVY@3041|Chlorophyta	3041|Chlorophyta	BK	ASF1 like histone chaperone	-	-	-	ko:K10753	-	-	-	-	ko00000,ko03036	-	-	-	ASF1_hist_chap
1010	unitig_1_quiver	mRNA	630034	634043	-	MHACOO_000967-T1	OG0001866	FALSE	FALSE	FALSE	248742.XP_005643414.1	2.84E-220	658	2CT0H@1|root,2RE5K@2759|Eukaryota,37TBJ@33090|Viridiplantae,34H97@3041|Chlorophyta	3041|Chlorophyta	-	-	GWD3	-	2.7.9.4	ko:K08244	-	-	-	-	ko00000,ko01000	-	-	-	PPDK_N
1011	unitig_1_quiver	mRNA	634029	634830	+	MHACOO_000968-T1					NA	NA	NA	NA	NA	NA	NA	NA	NA	NA	NA	NA	NA	NA	NA	NA	NA	NA	NA	NA
1012	unitig_1_quiver	mRNA	634894	636819	-	MHACOO_000969-T1	OG0000093	FALSE	FALSE	FALSE	38727.Pavir.Ib00277.1.p	2.12E-47	174	COG4638@1|root,2QQ8U@2759|Eukaryota,37MEC@33090|Viridiplantae,3GE1K@35493|Streptophyta,3KP85@4447|Liliopsida,3IC76@38820|Poales	35493|Streptophyta	P	Pheophorbide a oxygenase	PAO	GO:0000003,GO:0002376,GO:0003006,GO:0003674,GO:0003824,GO:0005488,GO:0005575,GO:0005622,GO:0005623,GO:0005737,GO:0006725,GO:0006778,GO:0006787,GO:0006807,GO:0006950,GO:0006952,GO:0006955,GO:0007275,GO:0008150,GO:0008152,GO:0008219,GO:0009056,GO:0009507,GO:0009526,GO:0009528,GO:0009534,GO:0009536,GO:0009579,GO:0009605,GO:0009607,GO:0009617,GO:0009706,GO:0009791,GO:0009814,GO:0009816,GO:0009908,GO:…	1.14.15.17	ko:K13071	ko00860,ko01110,map00860,map01110	-	R08921	RC03394	ko00000,ko00001,ko01000	-	-	-	PaO,Rieske
1013	unitig_1_quiver	mRNA	637357	642049	+	MHACOO_000970-T1	OG0000861	FALSE	FALSE	FALSE	NA	NA	NA	NA	NA	NA	NA	NA	NA	NA	NA	NA	NA	NA	NA	NA	NA	NA	NA	NA
1014	unitig_1_quiver	mRNA	642142	644130	-	MHACOO_000971-T1					NA	NA	NA	NA	NA	NA	NA	NA	NA	NA	NA	NA	NA	NA	NA	NA	NA	NA	NA	NA
1015	unitig_1_quiver	mRNA	644433	647076	-	MHACOO_000972-T1	OG0001002	FALSE	FALSE	FALSE	554065.XP_005845785.1	1.26E-104	333	COG0277@1|root,2QQWK@2759|Eukaryota,37QU2@33090|Viridiplantae,34P2R@3041|Chlorophyta	3041|Chlorophyta	C	Belongs to the oxygen-dependent FAD-linked oxidoreductase family	-	-	-	-	-	-	-	-	-	-	-	-	BBE,FAD_binding_4
1016	unitig_1_quiver	mRNA	647077	649257	-	MHACOO_000973-T1	OG0000425	TRUE	TRUE	FALSE	248742.XP_005650486.1	6.29E-172	494	COG1678@1|root,KOG1567@2759|Eukaryota,37Z7D@33090|Viridiplantae,34J8R@3041|Chlorophyta	3041|Chlorophyta	F	Ribonucleotide reductase, small chain	-	-	1.17.4.1	ko:K10808	ko00230,ko00240,ko00480,ko00983,ko01100,ko04115,map00230,map00240,map00480,map00983,map01100,map04115	M00053	R02017,R02019,R02024,R08363,R08364,R11893	RC00613,RC01003	ko00000,ko00001,ko00002,ko01000,ko03400	-	-	-	Ribonuc_red_sm
1017	unitig_1_quiver	mRNA	649338	650761	-	MHACOO_000974-T1					NA	NA	NA	NA	NA	NA	NA	NA	NA	NA	NA	NA	NA	NA	NA	NA	NA	NA	NA	NA
1018	unitig_1_quiver	mRNA	650870	653720	+	MHACOO_000975-T1	OG0005286	FALSE	FALSE	FALSE	NA	NA	NA	NA	NA	NA	NA	NA	NA	NA	NA	NA	NA	NA	NA	NA	NA	NA	NA	NA
1019	unitig_1_quiver	mRNA	653810	658222	-	MHACOO_000976-T1	OG0001516	FALSE	FALSE	FALSE	3075.A0A087SFA3	8.21E-93	314	COG0323@1|root,KOG1978@2759|Eukaryota,37KRE@33090|Viridiplantae,34JCY@3041|Chlorophyta	3041|Chlorophyta	L	DNA mismatch repair protein, C-terminal domain	-	-	-	ko:K10858	ko03430,ko03460,map03430,map03460	M00295	-	-	ko00000,ko00001,ko00002,ko03400	-	-	-	DNA_mis_repair,HATPase_c_3,MutL_C
1020	unitig_1_quiver	mRNA	657077	658462	+	MHACOO_000977-T1	OG0000633	TRUE	TRUE	FALSE	554065.XP_005843286.1	2.41E-85	271	COG0007@1|root,KOG1527@2759|Eukaryota,37KMV@33090|Viridiplantae,34H2K@3041|Chlorophyta	3041|Chlorophyta	H	Tetrapyrrole (Corrin/Porphyrin) Methylases	UPM1	-	2.1.1.107	ko:K02303	ko00860,ko01100,ko01110,ko01120,map00860,map01100,map01110,map01120	M00121	R03194	RC00003,RC00871	ko00000,ko00001,ko00002,ko01000	-	-	-	TP_methylase
1021	unitig_1_quiver	mRNA	658724	659092	+	MHACOO_000978-T1					NA	NA	NA	NA	NA	NA	NA	NA	NA	NA	NA	NA	NA	NA	NA	NA	NA	NA	NA	NA
1022	unitig_1_quiver	mRNA	659200	659619	-	MHACOO_000979-T1	OG0003381	FALSE	FALSE	FALSE	NA	NA	NA	NA	NA	NA	NA	NA	NA	NA	NA	NA	NA	NA	NA	NA	NA	NA	NA	NA
1023	unitig_1_quiver	mRNA	659948	660871	+	MHACOO_000980-T1					NA	NA	NA	NA	NA	NA	NA	NA	NA	NA	NA	NA	NA	NA	NA	NA	NA	NA	NA	NA
1024	unitig_1_quiver	mRNA	660950	661774	+	MHACOO_000981-T1	OG0002702	FALSE	FALSE	FALSE	57918.XP_004301803.1	2.39E-12	67.4	COG5088@1|root,KOG4086@2759|Eukaryota,37NMH@33090|Viridiplantae,3G8HJ@35493|Streptophyta,4JK5P@91835|fabids	35493|Streptophyta	K	Component of the Mediator complex, a coactivator involved in the regulated transcription of nearly all RNA polymerase II-dependent genes. Mediator functions as a bridge to convey information from gene-specific regulatory proteins to the basal RNA polymerase II transcription machinery. Mediator is recruited to promoters by direct interactions with regulatory proteins and serves as a scaffold for t…	-	GO:0000428,GO:0003674,GO:0003712,GO:0003713,GO:0005575,GO:0005622,GO:0005623,GO:0005634,GO:0005654,GO:0005667,GO:0006355,GO:0006357,GO:0008150,GO:0009889,GO:0009891,GO:0009893,GO:0010468,GO:0010556,GO:0010557,GO:0010604,GO:0016591,GO:0016592,GO:0019219,GO:0019222,GO:0030880,GO:0031323,GO:0031325,GO:0031326,GO:0031328,GO:0031974,GO:0031981,GO:0032991,GO:0043226,GO:0043227,GO:0043229,GO:0043231,GO:…	-	ko:K15153	-	-	-	-	ko00000,ko03021	-	-	-	Med31
1025	unitig_1_quiver	mRNA	662577	664030	+	MHACOO_000982-T1					1323361.JPOC01000006_gene633	3.04E-15	81.6	29RPH@1|root,30CSW@2|Bacteria,2IF19@201174|Actinobacteria,4FVXR@85025|Nocardiaceae	201174|Actinobacteria	-	-	-	-	-	-	-	-	-	-	-	-	-	-	-
1026	unitig_1_quiver	mRNA	664083	666007	-	MHACOO_000983-T1	OG0003452	FALSE	FALSE	FALSE	NA	NA	NA	NA	NA	NA	NA	NA	NA	NA	NA	NA	NA	NA	NA	NA	NA	NA	NA	NA
1027	unitig_1_quiver	mRNA	666045	667856	+	MHACOO_000984-T1	OG0003798	FALSE	FALSE	FALSE	203908.EGG12947	1.75E-09	66.2	COG1676@1|root,KOG4133@2759|Eukaryota,38FNF@33154|Opisthokonta,3NXRC@4751|Fungi,3V0MH@5204|Basidiomycota,2YFIY@29000|Pucciniomycotina	4751|Fungi	J	Constitutes one of the two catalytic subunit of the tRNA-splicing endonuclease complex, a complex responsible for identification and cleavage of the splice sites in pre-tRNA. It cleaves pre-tRNA at the 5'- and 3'-splice sites to release the intron. The products are an intron and two tRNA half-molecules bearing 2',3'-cyclic phosphate and 5'-OH termini. There are no conserved sequences at the splic…	SEN34	GO:0000213,GO:0000214,GO:0000379,GO:0000394,GO:0003674,GO:0003824,GO:0004518,GO:0004519,GO:0004521,GO:0004540,GO:0004549,GO:0005575,GO:0005622,GO:0005623,GO:0005634,GO:0005737,GO:0005739,GO:0005740,GO:0005741,GO:0006139,GO:0006388,GO:0006396,GO:0006399,GO:0006725,GO:0006807,GO:0008033,GO:0008150,GO:0008152,GO:0008380,GO:0009987,GO:0010467,GO:0016020,GO:0016070,GO:0016787,GO:0016788,GO:0016892,GO:…	3.1.27.9	ko:K15323	-	-	-	-	ko00000,ko03016	-	-	-	tRNA_int_endo
1028	unitig_1_quiver	mRNA	667122	669033	-	MHACOO_000985-T1	OG0000402	TRUE	TRUE	FALSE	NA	NA	NA	NA	NA	NA	NA	NA	NA	NA	NA	NA	NA	NA	NA	NA	NA	NA	NA	NA
1029	unitig_1_quiver	mRNA	669135	670980	+	MHACOO_000986-T1					NA	NA	NA	NA	NA	NA	NA	NA	NA	NA	NA	NA	NA	NA	NA	NA	NA	NA	NA	NA
1030	unitig_1_quiver	mRNA	671073	672873	-	MHACOO_000987-T1	OG0001947	TRUE	TRUE	FALSE	3075.A0A087SBU5	9.95E-60	210	COG1439@1|root,KOG2463@2759|Eukaryota,37R5M@33090|Viridiplantae,34ING@3041|Chlorophyta	3041|Chlorophyta	O	PIN domain of ribonuclease	-	-	-	ko:K11883	ko03008,map03008	-	-	-	ko00000,ko00001,ko03009,ko03051	-	-	-	NOB1_Zn_bind,PIN_6
1031	unitig_1_quiver	mRNA	672814	673612	+	MHACOO_000988-T1					43151.ADAC009696-PA	1.47E-33	125	COG0678@1|root,KOG0541@2759|Eukaryota,3A0I3@33154|Opisthokonta,3BPTI@33208|Metazoa,3CUZ5@33213|Bilateria,41Z1G@6656|Arthropoda,3SM65@50557|Insecta,45291@7147|Diptera,45E6P@7148|Nematocera	33208|Metazoa	O	Peroxiredoxin 5	PRDX5	GO:0000302,GO:0001016,GO:0001067,GO:0001894,GO:0002682,GO:0002683,GO:0003674,GO:0003676,GO:0003677,GO:0003824,GO:0004601,GO:0004857,GO:0004866,GO:0004869,GO:0005102,GO:0005488,GO:0005515,GO:0005575,GO:0005622,GO:0005623,GO:0005634,GO:0005737,GO:0005739,GO:0005777,GO:0005782,GO:0005829,GO:0006139,GO:0006355,GO:0006359,GO:0006725,GO:0006732,GO:0006733,GO:0006739,GO:0006753,GO:0006793,GO:0006796,GO:…	1.11.1.15	ko:K11187	ko04146,map04146	-	-	-	ko00000,ko00001,ko01000	-	-	-	Redoxin
1032	unitig_1_quiver	mRNA	673699	676229	-	MHACOO_000989-T1	OG0001907	FALSE	FALSE	FALSE	1333998.M2A_2023	5.05E-21	106	COG2132@1|root,COG2132@2|Bacteria,1MU0J@1224|Proteobacteria,2TQXH@28211|Alphaproteobacteria,4BQU5@82117|unclassified Alphaproteobacteria	28211|Alphaproteobacteria	Q	Multicopper oxidase	-	-	-	-	-	-	-	-	-	-	-	-	Cu-oxidase,Cu-oxidase_3
1033	unitig_1_quiver	mRNA	676354	677996	-	MHACOO_000990-T1					NA	NA	NA	NA	NA	NA	NA	NA	NA	NA	NA	NA	NA	NA	NA	NA	NA	NA	NA	NA
1034	unitig_1_quiver	mRNA	678261	679948	+	MHACOO_000991-T1					248742.XP_005650488.1	8.83E-59	198	KOG1470@1|root,KOG1470@2759|Eukaryota,37REW@33090|Viridiplantae,34MJR@3041|Chlorophyta	3041|Chlorophyta	I	Domain in homologues of a S. cerevisiae phosphatidylinositol transfer protein (Sec14p)	-	-	-	-	-	-	-	-	-	-	-	-	CRAL_TRIO
1035	unitig_1_quiver	mRNA	678261	679948	+	MHACOO_000991-T2					248742.XP_005650488.1	2.86E-39	147	KOG1470@1|root,KOG1470@2759|Eukaryota,37REW@33090|Viridiplantae,34MJR@3041|Chlorophyta	3041|Chlorophyta	I	Domain in homologues of a S. cerevisiae phosphatidylinositol transfer protein (Sec14p)	-	-	-	-	-	-	-	-	-	-	-	-	CRAL_TRIO
1036	unitig_1_quiver	mRNA	679877	685118	-	MHACOO_000992-T1	OG0006407	FALSE	FALSE	FALSE	NA	NA	NA	NA	NA	NA	NA	NA	NA	NA	NA	NA	NA	NA	NA	NA	NA	NA	NA	NA
1037	unitig_1_quiver	mRNA	685334	685921	+	MHACOO_000993-T1	OG0003373	FALSE	FALSE	FALSE	NA	NA	NA	NA	NA	NA	NA	NA	NA	NA	NA	NA	NA	NA	NA	NA	NA	NA	NA	NA
1038	unitig_1_quiver	mRNA	686033	688739	-	MHACOO_000994-T1	OG0005871	FALSE	FALSE	FALSE	NA	NA	NA	NA	NA	NA	NA	NA	NA	NA	NA	NA	NA	NA	NA	NA	NA	NA	NA	NA
1039	unitig_1_quiver	mRNA	688807	692077	+	MHACOO_000995-T1	OG0001759	FALSE	FALSE	FALSE	NA	NA	NA	NA	NA	NA	NA	NA	NA	NA	NA	NA	NA	NA	NA	NA	NA	NA	NA	NA
1040	unitig_1_quiver	mRNA	692199	693252	-	MHACOO_000996-T1	OG0003717	FALSE	FALSE	FALSE	248742.XP_005650503.1	1.73E-53	176	COG4446@1|root,2QPJZ@2759|Eukaryota,37K1E@33090|Viridiplantae,34HYA@3041|Chlorophyta	3041|Chlorophyta	S	Protein of unknown function (DUF1499)	-	-	-	-	-	-	-	-	-	-	-	-	DUF1499
1041	unitig_1_quiver	mRNA	693406	695495	+	MHACOO_000997-T1	OG0004597	FALSE	FALSE	FALSE	554065.XP_005842819.1	9.27E-37	150	KOG4652@1|root,KOG4652@2759|Eukaryota,37SFW@33090|Viridiplantae,34N2T@3041|Chlorophyta	3041|Chlorophyta	B	HORMA domain	-	-	-	-	-	-	-	-	-	-	-	-	HORMA
1042	unitig_1_quiver	mRNA	695568	696448	-	MHACOO_000998-T1	OG0008242	FALSE	FALSE	FALSE	NA	NA	NA	NA	NA	NA	NA	NA	NA	NA	NA	NA	NA	NA	NA	NA	NA	NA	NA	NA
1043	unitig_1_quiver	mRNA	696485	697897	-	MHACOO_000999-T1	OG0003786	FALSE	FALSE	FALSE	NA	NA	NA	NA	NA	NA	NA	NA	NA	NA	NA	NA	NA	NA	NA	NA	NA	NA	NA	NA
1044	unitig_1_quiver	mRNA	697980	700770	+	MHACOO_001000-T1	OG0000000	TRUE	TRUE	FALSE	248742.XP_005651063.1	1.86E-111	353	COG5059@1|root,KOG0239@2759|Eukaryota,37JGY@33090|Viridiplantae	33090|Viridiplantae	Z	Belongs to the TRAFAC class myosin-kinesin ATPase superfamily. Kinesin family	-	GO:0000003,GO:0000212,GO:0000226,GO:0000280,GO:0003674,GO:0003774,GO:0003777,GO:0003824,GO:0005488,GO:0005515,GO:0005575,GO:0005622,GO:0005623,GO:0005634,GO:0005737,GO:0005819,GO:0005856,GO:0005871,GO:0005872,GO:0005874,GO:0005875,GO:0005876,GO:0006928,GO:0006996,GO:0007010,GO:0007017,GO:0007018,GO:0007049,GO:0007051,GO:0007053,GO:0007140,GO:0007276,GO:0008017,GO:0008092,GO:0008150,GO:0008569,GO:…	-	ko:K10405	-	-	-	-	ko00000,ko03036,ko04812	-	-	-	Kinesin,Microtub_bd
1045	unitig_1_quiver	mRNA	700834	702369	-	MHACOO_001001-T1	OG0006110	FALSE	FALSE	FALSE	3075.A0A087SQ37	9.32E-15	84.7	COG0457@1|root,KOG0553@2759|Eukaryota	2759|Eukaryota	O	negative regulation of ER-associated ubiquitin-dependent protein catabolic process	TRANK1	-	-	ko:K09527	-	-	-	-	ko00000,ko03110	-	-	-	DnaJ,TPR_1,TPR_11,TPR_2
1046	unitig_1_quiver	mRNA	702091	705225	+	MHACOO_001002-T1	OG0003383	FALSE	FALSE	FALSE	248742.XP_005650484.1	4.04E-99	310	COG0144@1|root,KOG1122@2759|Eukaryota,37M5F@33090|Viridiplantae,34MPC@3041|Chlorophyta	3041|Chlorophyta	A	Belongs to the class I-like SAM-binding methyltransferase superfamily. RsmB NOP family	-	-	2.1.1.176	ko:K03500	-	-	-	-	ko00000,ko01000,ko03009	-	-	-	Methyltr_RsmB-F
1047	unitig_1_quiver	mRNA	706038	708167	+	MHACOO_001003-T1	OG0002306	FALSE	FALSE	FALSE	248742.XP_005650512.1	5.33E-81	265	KOG0804@1|root,KOG0804@2759|Eukaryota,37HX1@33090|Viridiplantae,34HUJ@3041|Chlorophyta	3041|Chlorophyta	O	Ubiquitin Carboxyl-terminal Hydrolase-like zinc finger	-	-	2.3.2.27	ko:K10632	ko04014,map04014	-	-	-	ko00000,ko00001,ko01000,ko04121	-	-	-	BRAP2,zf-RING_2,zf-UBP
1048	unitig_1_quiver	mRNA	708207	711365	-	MHACOO_001004-T1	OG0002270	TRUE	TRUE	FALSE	3075.A0A087SBU4	3.54E-222	658	COG0513@1|root,KOG0337@2759|Eukaryota,37IQS@33090|Viridiplantae,34GWV@3041|Chlorophyta	3041|Chlorophyta	A	Belongs to the DEAD box helicase family	-	-	3.6.4.13	ko:K14808	-	-	-	-	ko00000,ko01000,ko03009	-	-	-	DBP10CT,DEAD,Helicase_C
1049	unitig_1_quiver	mRNA	711377	713058	+	MHACOO_001005-T1	OG0000282	TRUE	TRUE	FALSE	644548.SCNU_07883	1.14E-58	209	COG0536@1|root,COG0536@2|Bacteria,2GISB@201174|Actinobacteria,4GAIE@85026|Gordoniaceae	201174|Actinobacteria	S	An essential GTPase which binds GTP, GDP and possibly (p)ppGpp with moderate affinity, with high nucleotide exchange rates and a fairly low GTP hydrolysis rate. Plays a role in control of the cell cycle, stress response, ribosome biogenesis and in those bacteria that undergo differentiation, in morphogenesis control	obg	GO:0000287,GO:0003674,GO:0003824,GO:0003924,GO:0005488,GO:0005575,GO:0005622,GO:0005623,GO:0005737,GO:0005840,GO:0005886,GO:0006464,GO:0006468,GO:0006793,GO:0006796,GO:0006807,GO:0008150,GO:0008152,GO:0009987,GO:0016020,GO:0016310,GO:0016462,GO:0016787,GO:0016817,GO:0016818,GO:0017111,GO:0019538,GO:0032991,GO:0036211,GO:0040007,GO:0043167,GO:0043169,GO:0043170,GO:0043226,GO:0043228,GO:0043229,GO:…	-	ko:K03979	-	-	-	-	ko00000,ko01000,ko03009	-	-	-	DUF1967,GTP1_OBG,MMR_HSR1
1050	unitig_1_quiver	mRNA	712272	715355	-	MHACOO_001006-T1	OG0003059	FALSE	FALSE	FALSE	3067.XP_002946341.1	4.37E-224	633	COG1012@1|root,KOG2450@2759|Eukaryota,37NHF@33090|Viridiplantae,34GWJ@3041|Chlorophyta	3041|Chlorophyta	E	Belongs to the aldehyde dehydrogenase family	-	-	1.2.1.9	ko:K00131	ko00010,ko00030,ko01100,ko01120,ko01200,map00010,map00030,map01100,map01120,map01200	M00308,M00633	R01058	RC00242	ko00000,ko00001,ko00002,ko01000	-	-	-	Aldedh
1051	unitig_1_quiver	mRNA	715535	716812	-	MHACOO_001007-T1	OG0000022	TRUE	TRUE	FALSE	2903.EOD07152	2.77E-21	97.8	COG5021@1|root,KOG0941@2759|Eukaryota	2759|Eukaryota	O	ubiquitin-protein transferase activity	HERC4	GO:0000003,GO:0000079,GO:0000209,GO:0001650,GO:0001817,GO:0001818,GO:0001932,GO:0002244,GO:0002376,GO:0002520,GO:0002682,GO:0002684,GO:0002697,GO:0002831,GO:0003674,GO:0003824,GO:0004842,GO:0005488,GO:0005515,GO:0005575,GO:0005622,GO:0005623,GO:0005634,GO:0005730,GO:0005737,GO:0005829,GO:0006464,GO:0006508,GO:0006511,GO:0006807,GO:0007275,GO:0007276,GO:0007283,GO:0008150,GO:0008152,GO:0009056,GO:…	2.3.2.26	ko:K10614,ko:K10615,ko:K22372	ko04120,map04120	-	-	-	ko00000,ko00001,ko01000,ko04121	-	-	-	HECT,RCC1
1052	unitig_1_quiver	mRNA	716861	718771	-	MHACOO_001008-T1	OG0001441	FALSE	FALSE	FALSE	3067.XP_002955517.1	1.41E-40	167	KOG1940@1|root,KOG1940@2759|Eukaryota,37YDN@33090|Viridiplantae,34K8E@3041|Chlorophyta	3041|Chlorophyta	S	CHY zinc finger	-	-	-	-	-	-	-	-	-	-	-	-	zf-CHY
1053	unitig_1_quiver	mRNA	718870	720088	-	MHACOO_001009-T1					72658.Bostr.30275s0437.1.p	1.31E-13	79.7	COG5333@1|root,KOG0834@2759|Eukaryota,37HRJ@33090|Viridiplantae,3GAWA@35493|Streptophyta,3HVJ6@3699|Brassicales	35493|Streptophyta	D	Belongs to the cyclin family	-	GO:0000079,GO:0000307,GO:0001932,GO:0001934,GO:0003674,GO:0005575,GO:0005622,GO:0005623,GO:0005634,GO:0006355,GO:0006357,GO:0008150,GO:0009889,GO:0009891,GO:0009893,GO:0010468,GO:0010556,GO:0010557,GO:0010562,GO:0010604,GO:0010628,GO:0016538,GO:0019207,GO:0019219,GO:0019220,GO:0019222,GO:0019887,GO:0030234,GO:0031323,GO:0031325,GO:0031326,GO:0031328,GO:0031399,GO:0031401,GO:0032268,GO:0032270,GO:…	-	ko:K15188	ko05202,map05202	-	-	-	ko00000,ko00001,ko03021	-	-	-	Cyclin_C,Cyclin_N
1054	unitig_1_quiver	mRNA	720220	721515	-	MHACOO_001010-T1	OG0001569	TRUE	TRUE	FALSE	44056.XP_009039326.1	3.48E-44	162	COG5029@1|root,KOG0366@2759|Eukaryota	2759|Eukaryota	O	Rab geranylgeranyltransferase activity	RABGGTB	GO:0003008,GO:0003674,GO:0003824,GO:0004659,GO:0004661,GO:0004663,GO:0005488,GO:0005515,GO:0005575,GO:0005622,GO:0005623,GO:0005737,GO:0005829,GO:0005886,GO:0005968,GO:0006464,GO:0006605,GO:0006612,GO:0006807,GO:0006810,GO:0006886,GO:0006888,GO:0007275,GO:0007600,GO:0007601,GO:0008104,GO:0008150,GO:0008152,GO:0008270,GO:0008289,GO:0008318,GO:0009555,GO:0009987,GO:0010941,GO:0015031,GO:0015833,GO:…	2.5.1.60,2.7.11.22,2.7.11.23,3.2.1.52	ko:K02211,ko:K05956,ko:K12373	ko00511,ko00513,ko00520,ko00531,ko00603,ko00604,ko01100,ko04142,ko05202,map00511,map00513,map00520,map00531,map00603,map00604,map01100,map04142,map05202	M00079	R00022,R06004,R11316	RC00049	ko00000,ko00001,ko00002,ko01000,ko01001,ko01006,ko03021,ko03110,ko04131	-	GH20	-	Prenyltrans
1055	unitig_1_quiver	mRNA	721652	724145	-	MHACOO_001011-T1	OG0004231	FALSE	FALSE	FALSE	3075.A0A087SL84	1.18E-79	265	28II8@1|root,2QQV7@2759|Eukaryota,37R5J@33090|Viridiplantae,34NRB@3041|Chlorophyta	3041|Chlorophyta	S	Protein of unknown function (DUF1336)	-	-	-	-	-	-	-	-	-	-	-	-	DUF1336
1056	unitig_1_quiver	mRNA	724277	725556	-	MHACOO_001012-T1	OG0001291	TRUE	TRUE	FALSE	248742.XP_005650535.1	8.08E-90	278	COG0414@1|root,KOG3042@2759|Eukaryota,37KSZ@33090|Viridiplantae,34JEA@3041|Chlorophyta	3041|Chlorophyta	H	Pantoate-beta-alanine ligase	-	-	6.3.2.1	ko:K01918	ko00410,ko00770,ko01100,ko01110,map00410,map00770,map01100,map01110	M00119	R02473	RC00096,RC00141	ko00000,ko00001,ko00002,ko01000	-	-	-	Pantoate_ligase
1057	unitig_1_quiver	mRNA	725629	728707	+	MHACOO_001013-T1	OG0003469	FALSE	FALSE	FALSE	248742.XP_005650534.1	5.38E-178	542	COG0123@1|root,COG0666@1|root,KOG1343@2759|Eukaryota,KOG4177@2759|Eukaryota,37KJB@33090|Viridiplantae,34H3D@3041|Chlorophyta	3041|Chlorophyta	B	histone deacetylase	-	-	-	-	-	-	-	-	-	-	-	-	Ank,Ank_2,Ank_4,Hist_deacetyl
1058	unitig_1_quiver	mRNA	728838	730186	+	MHACOO_001014-T1					NA	NA	NA	NA	NA	NA	NA	NA	NA	NA	NA	NA	NA	NA	NA	NA	NA	NA	NA	NA
1059	unitig_1_quiver	mRNA	730492	731422	+	MHACOO_001015-T1	OG0016345	FALSE	FALSE	FALSE	NA	NA	NA	NA	NA	NA	NA	NA	NA	NA	NA	NA	NA	NA	NA	NA	NA	NA	NA	NA
1060	unitig_1_quiver	mRNA	730492	731422	+	MHACOO_001015-T2					NA	NA	NA	NA	NA	NA	NA	NA	NA	NA	NA	NA	NA	NA	NA	NA	NA	NA	NA	NA
1061	unitig_1_quiver	mRNA	731478	733457	-	MHACOO_001016-T1					NA	NA	NA	NA	NA	NA	NA	NA	NA	NA	NA	NA	NA	NA	NA	NA	NA	NA	NA	NA
1062	unitig_1_quiver	mRNA	733650	735151	-	MHACOO_001017-T1	OG0000083	TRUE	TRUE	FALSE	3055.EDP09521	7.00E-75	244	COG0523@1|root,KOG2743@2759|Eukaryota,37NS7@33090|Viridiplantae,34HQA@3041|Chlorophyta	3041|Chlorophyta	H	Cobalamin synthesis protein cobW C-terminal domain	-	-	-	-	-	-	-	-	-	-	-	-	CobW_C,cobW
1063	unitig_1_quiver	mRNA	735258	735815	+	MHACOO_001018-T1	OG0003981	FALSE	FALSE	FALSE	554065.XP_005842711.1	4.77E-18	77	KOG3500@1|root,KOG3500@2759|Eukaryota,37XZE@33090|Viridiplantae,34NC2@3041|Chlorophyta	3041|Chlorophyta	P	ATP synthase subunit H	-	-	-	ko:K02153	ko00190,ko01100,ko04145,ko04721,ko04966,ko05110,ko05120,ko05323,map00190,map01100,map04145,map04721,map04966,map05110,map05120,map05323	M00160	-	-	ko00000,ko00001,ko00002	3.A.2.2	-	-	ATP_synt_H
1064	unitig_1_quiver	mRNA	735957	739167	-	MHACOO_001019-T1					248742.XP_005650521.1	0	1019	COG0465@1|root,KOG0731@2759|Eukaryota,37P0Z@33090|Viridiplantae,34H1E@3041|Chlorophyta	3041|Chlorophyta	O	Belongs to the AAA ATPase family	FTSH2	-	-	ko:K03798	-	M00742	-	-	ko00000,ko00002,ko01000,ko01002,ko03110	-	-	-	AAA,Peptidase_M41
1065	unitig_1_quiver	mRNA	739234	743653	+	MHACOO_001020-T1	OG0000340	TRUE	TRUE	FALSE	248742.XP_005650528.1	2.39E-48	184	COG5099@1|root,KOG2049@2759|Eukaryota,37IWQ@33090|Viridiplantae,34GSX@3041|Chlorophyta	3041|Chlorophyta	J	Pumilio-like repeats	-	-	-	-	-	-	-	-	-	-	-	-	PUF
1066	unitig_1_quiver	mRNA	744258	744897	+	MHACOO_001021-T1	OG0001220	TRUE	TRUE	FALSE	3055.EDO96428	2.24E-48	158	KOG3434@1|root,KOG3434@2759|Eukaryota,37UKJ@33090|Viridiplantae,34KZJ@3041|Chlorophyta	3041|Chlorophyta	J	Component of cytosolic 80S ribosome and 60S large subunit	RPL22	-	-	ko:K02891	ko03010,map03010	M00177	-	-	br01610,ko00000,ko00001,ko00002,ko03011	-	-	-	Ribosomal_L22e
1067	unitig_1_quiver	mRNA	745551	746113	+	MHACOO_001022-T1	OG0004039	FALSE	FALSE	FALSE	4081.Solyc03g119700.2.1	6.04E-35	125	COG2127@1|root,2RY43@2759|Eukaryota,37U4M@33090|Viridiplantae,3GI7N@35493|Streptophyta,44JK2@71274|asterids	35493|Streptophyta	S	ATP-dependent Clp protease adaptor protein ClpS	-	-	-	ko:K06891	-	-	-	-	ko00000	-	-	-	ClpS
1068	unitig_1_quiver	mRNA	746145	747984	+	MHACOO_001023-T1	OG0002164	FALSE	FALSE	FALSE	248742.XP_005650533.1	5.35E-37	128	2E0ET@1|root,2S7VD@2759|Eukaryota	2759|Eukaryota	-	-	PGR5	GO:0001101,GO:0003674,GO:0003824,GO:0005575,GO:0005622,GO:0005623,GO:0005737,GO:0006091,GO:0006950,GO:0008150,GO:0008152,GO:0009055,GO:0009314,GO:0009414,GO:0009415,GO:0009416,GO:0009507,GO:0009534,GO:0009535,GO:0009536,GO:0009579,GO:0009628,GO:0009642,GO:0009644,GO:0009767,GO:0009773,GO:0009987,GO:0010035,GO:0010117,GO:0015979,GO:0016020,GO:0016491,GO:0019684,GO:0022900,GO:0031976,GO:0031984,GO:…	-	-	-	-	-	-	-	-	-	-	-
1069	unitig_1_quiver	mRNA	748458	749098	-	MHACOO_001024-T1					NA	NA	NA	NA	NA	NA	NA	NA	NA	NA	NA	NA	NA	NA	NA	NA	NA	NA	NA	NA
1070	unitig_1_quiver	mRNA	749210	755279	+	MHACOO_001025-T1	OG0006515	FALSE	FALSE	FALSE	3067.XP_002948448.1	4.61E-169	557	2CMG1@1|root,2QQ90@2759|Eukaryota,37NRX@33090|Viridiplantae,34JSP@3041|Chlorophyta	3041|Chlorophyta	S	Inositol hexakisphosphate	-	-	-	-	-	-	-	-	-	-	-	-	PTPlike_phytase
1071	unitig_1_quiver	mRNA	755361	757079	+	MHACOO_001026-T1	OG0015056	FALSE	FALSE	FALSE	NA	NA	NA	NA	NA	NA	NA	NA	NA	NA	NA	NA	NA	NA	NA	NA	NA	NA	NA	NA
1072	unitig_1_quiver	mRNA	757235	758749	+	MHACOO_001027-T1	OG0003346	FALSE	FALSE	FALSE	248742.XP_005650519.1	5.48E-83	262	KOG2981@1|root,KOG2981@2759|Eukaryota,37NHY@33090|Viridiplantae,34GND@3041|Chlorophyta	3041|Chlorophyta	U	Autophagy-related protein 3	-	-	-	ko:K08343	ko04136,ko04138,ko04140,ko05167,map04136,map04138,map04140,map05167	-	-	-	ko00000,ko00001,ko03029,ko04121,ko04131	-	-	-	Autophagy_C,Autophagy_N,Autophagy_act_C
1073	unitig_1_quiver	mRNA	758807	759488	-	MHACOO_001028-T1	OG0003574	FALSE	FALSE	FALSE	70448.A0A090M5T7	3.84E-20	91.3	KOG3362@1|root,KOG3362@2759|Eukaryota,37HH9@33090|Viridiplantae,34ICW@3041|Chlorophyta	3041|Chlorophyta	S	HIT zinc finger	-	-	-	ko:K11663	-	-	-	-	ko00000,ko03036	-	-	-	zf-HIT
1074	unitig_1_quiver	mRNA	759645	761429	-	MHACOO_001029-T1					NA	NA	NA	NA	NA	NA	NA	NA	NA	NA	NA	NA	NA	NA	NA	NA	NA	NA	NA	NA
1075	unitig_1_quiver	mRNA	761597	763074	-	MHACOO_001030-T1	OG0002040	FALSE	FALSE	FALSE	248742.XP_005650544.1	1.14E-55	195	2CMYK@1|root,2QST0@2759|Eukaryota,37RDM@33090|Viridiplantae,34I6J@3041|Chlorophyta	3041|Chlorophyta	-	-	-	-	-	-	-	-	-	-	-	-	-	-	-
1076	unitig_1_quiver	mRNA	763185	764577	+	MHACOO_001031-T1	OG0000454	TRUE	TRUE	FALSE	248742.XP_005650543.1	2.45E-87	277	COG5210@1|root,KOG4567@2759|Eukaryota,37IC9@33090|Viridiplantae,34HQ2@3041|Chlorophyta	3041|Chlorophyta	S	Domain in Tre-2, BUB2p, and Cdc16p. Probable Rab-GAPs.	-	-	-	-	-	-	-	-	-	-	-	-	RabGAP-TBC
1077	unitig_1_quiver	mRNA	764643	768614	-	MHACOO_001032-T1	OG0000232	FALSE	FALSE	FALSE	38833.XP_003059004.1	3.78E-206	636	COG0553@1|root,KOG0390@2759|Eukaryota,37N6W@33090|Viridiplantae,34JE1@3041|Chlorophyta	3041|Chlorophyta	A	SNF2 family N-terminal domain	RAD54	-	-	ko:K10875	ko03440,map03440	-	-	-	ko00000,ko00001,ko01000,ko03400	-	-	-	Helicase_C,SNF2_N
1078	unitig_1_quiver	mRNA	768986	769751	-	MHACOO_001033-T1	OG0004160	FALSE	FALSE	FALSE	3067.XP_002957310.1	1.34E-37	135	COG0671@1|root,KOG3146@2759|Eukaryota,37MC6@33090|Viridiplantae,34ID8@3041|Chlorophyta	3041|Chlorophyta	I	Lipid phosphate phosphatase epsilon	-	-	3.6.1.43	ko:K07252	ko00510,map00510	-	R01004	RC00002	ko00000,ko00001,ko01000	-	-	-	PAP2
1079	unitig_1_quiver	mRNA	770020	772251	+	MHACOO_001034-T1					NA	NA	NA	NA	NA	NA	NA	NA	NA	NA	NA	NA	NA	NA	NA	NA	NA	NA	NA	NA
1080	unitig_1_quiver	mRNA	772329	773270	-	MHACOO_001035-T1					NA	NA	NA	NA	NA	NA	NA	NA	NA	NA	NA	NA	NA	NA	NA	NA	NA	NA	NA	NA
1081	unitig_1_quiver	mRNA	773856	779744	+	MHACOO_001036-T1	OG0003188	FALSE	FALSE	FALSE	NA	NA	NA	NA	NA	NA	NA	NA	NA	NA	NA	NA	NA	NA	NA	NA	NA	NA	NA	NA
1082	unitig_1_quiver	mRNA	779754	781907	+	MHACOO_001037-T1	OG0002390	TRUE	TRUE	FALSE	NA	NA	NA	NA	NA	NA	NA	NA	NA	NA	NA	NA	NA	NA	NA	NA	NA	NA	NA	NA
1083	unitig_1_quiver	mRNA	781981	784692	-	MHACOO_001038-T1	OG0006712	FALSE	FALSE	FALSE	NA	NA	NA	NA	NA	NA	NA	NA	NA	NA	NA	NA	NA	NA	NA	NA	NA	NA	NA	NA
1084	unitig_1_quiver	mRNA	784779	786477	+	MHACOO_001039-T1	OG0001365	TRUE	FALSE	TRUE	248742.XP_005650422.1	1.07E-168	488	COG3185@1|root,KOG0638@2759|Eukaryota,37IS0@33090|Viridiplantae,34GTJ@3041|Chlorophyta	3041|Chlorophyta	E	4-hydroxyphenylpyruvate dioxygenase	-	-	1.13.11.27	ko:K00457	ko00130,ko00350,ko00360,ko01100,map00130,map00350,map00360,map01100	M00044	R01372,R02521	RC00505,RC00738	ko00000,ko00001,ko00002,ko01000,ko04147	-	-	iRC1080.CRv4_Au5_s2_g9516_t1	Glyoxalase
1085	unitig_1_quiver	mRNA	786609	787497	-	MHACOO_001040-T1	OG0002056	FALSE	FALSE	FALSE	554065.XP_005849176.1	7.44E-46	150	COG2214@1|root,KOG0723@2759|Eukaryota,37WHK@33090|Viridiplantae,34NA4@3041|Chlorophyta	3041|Chlorophyta	O	DnaJ molecular chaperone homology domain	-	-	-	ko:K09539	-	-	-	-	ko00000,ko03029,ko03110	-	-	-	-
1086	unitig_1_quiver	mRNA	787576	787987	+	MHACOO_001041-T1	OG0004387	FALSE	FALSE	FALSE	248742.XP_005650415.1	2.49E-13	67.4	KOG4624@1|root,KOG4624@2759|Eukaryota,37X4M@33090|Viridiplantae,34NFH@3041|Chlorophyta	3041|Chlorophyta	S	COX assembly mitochondrial protein	-	-	-	ko:K18171	-	-	-	-	ko00000,ko03029	-	-	-	Cmc1
1087	unitig_1_quiver	mRNA	788284	790409	+	MHACOO_001042-T1	OG0001977	TRUE	TRUE	FALSE	248742.XP_005650418.1	1.63E-212	610	COG1012@1|root,KOG2454@2759|Eukaryota,37KDF@33090|Viridiplantae,34K34@3041|Chlorophyta	3041|Chlorophyta	C	Belongs to the aldehyde dehydrogenase family	-	-	-	-	-	-	-	-	-	-	-	-	Aldedh
1088	unitig_1_quiver	mRNA	790455	792891	-	MHACOO_001043-T1	OG0003240	FALSE	FALSE	FALSE	1121479.AUBS01000016_gene1845	4.34E-85	277	COG0798@1|root,COG0798@2|Bacteria,1MUXY@1224|Proteobacteria,2TSVJ@28211|Alphaproteobacteria	28211|Alphaproteobacteria	P	COG0798 Arsenite efflux pump ACR3 and related permeases	arsB	-	-	ko:K03325	-	-	-	-	ko00000,ko02000	2.A.59	-	-	SBF
1089	unitig_1_quiver	mRNA	793007	795907	-	MHACOO_001044-T1					248742.XP_005650407.1	8.72E-126	404	COG0553@1|root,KOG0390@2759|Eukaryota,37PU2@33090|Viridiplantae,34JKJ@3041|Chlorophyta	3041|Chlorophyta	A	SNF2 family N-terminal domain	-	-	-	ko:K10877	ko03440,map03440	-	-	-	ko00000,ko00001,ko01000,ko03400	-	-	-	Helicase_C,SNF2_N
1090	unitig_1_quiver	mRNA	795977	797991	-	MHACOO_001045-T1	OG0005348	FALSE	FALSE	FALSE	NA	NA	NA	NA	NA	NA	NA	NA	NA	NA	NA	NA	NA	NA	NA	NA	NA	NA	NA	NA
1091	unitig_1_quiver	mRNA	798043	799766	+	MHACOO_001046-T1	OG0000656	TRUE	FALSE	TRUE	248742.XP_005650411.1	3.66E-143	414	KOG1940@1|root,KOG1940@2759|Eukaryota,37JMN@33090|Viridiplantae,34K95@3041|Chlorophyta	3041|Chlorophyta	O	Zinc-ribbon	-	-	2.3.2.27	ko:K10144	ko04115,ko04120,ko05162,map04115,map04120,map05162	-	-	-	ko00000,ko00001,ko01000,ko04121	-	-	-	zf-CHY,zf-RING_UBOX,zinc_ribbon_6
1092	unitig_1_quiver	mRNA	799885	800557	-	MHACOO_001047-T1	OG0001046	TRUE	FALSE	TRUE	3075.A0A087SQ53	2.24E-14	72	KOG3856@1|root,KOG3856@2759|Eukaryota,37UUC@33090|Viridiplantae,34MRC@3041|Chlorophyta	3041|Chlorophyta	S	Histone acetyltransferase subunit NuA4	-	-	-	ko:K11344	-	-	-	-	ko00000,ko03036	-	-	-	NuA4
1093	unitig_1_quiver	mRNA	800727	801562	-	MHACOO_001048-T1	OG0010949	FALSE	FALSE	FALSE	NA	NA	NA	NA	NA	NA	NA	NA	NA	NA	NA	NA	NA	NA	NA	NA	NA	NA	NA	NA
1094	unitig_1_quiver	mRNA	801581	803357	-	MHACOO_001049-T1	OG0004611	FALSE	FALSE	FALSE	NA	NA	NA	NA	NA	NA	NA	NA	NA	NA	NA	NA	NA	NA	NA	NA	NA	NA	NA	NA
1095	unitig_1_quiver	mRNA	803455	804519	-	MHACOO_001050-T1					NA	NA	NA	NA	NA	NA	NA	NA	NA	NA	NA	NA	NA	NA	NA	NA	NA	NA	NA	NA
1096	unitig_1_quiver	mRNA	804737	807014	+	MHACOO_001051-T1	OG0000474	TRUE	FALSE	TRUE	554065.XP_005843451.1	1.10E-71	233	COG0264@1|root,KOG1071@2759|Eukaryota,37N65@33090|Viridiplantae,34HY4@3041|Chlorophyta	3041|Chlorophyta	J	Associates with the EF-Tu.GDP complex and induces the exchange of GDP to GTP. It remains bound to the aminoacyl-tRNA.EF- Tu.GTP complex up to the GTP hydrolysis stage on the ribosome	-	GO:0003674,GO:0003676,GO:0003723,GO:0003746,GO:0005488,GO:0005575,GO:0005622,GO:0005623,GO:0005737,GO:0005739,GO:0005759,GO:0006412,GO:0006414,GO:0006518,GO:0006807,GO:0008135,GO:0008150,GO:0008152,GO:0009058,GO:0009059,GO:0009987,GO:0010467,GO:0019538,GO:0031974,GO:0032543,GO:0034641,GO:0034645,GO:0043043,GO:0043170,GO:0043226,GO:0043227,GO:0043229,GO:0043231,GO:0043233,GO:0043603,GO:0043604,GO:…	-	-	-	-	-	-	-	-	-	-	EF_TS
1097	unitig_1_quiver	mRNA	806233	807014	-	MHACOO_001052-T1	OG0004143	FALSE	FALSE	FALSE	38727.Pavir.Aa00852.1.p	9.38E-51	172	28KZ5@1|root,2QTG1@2759|Eukaryota,37IZT@33090|Viridiplantae,3GE2A@35493|Streptophyta,3KR2N@4447|Liliopsida,3I5XH@38820|Poales	35493|Streptophyta	S	Aminoacyl-tRNA editing domain	-	-	-	-	-	-	-	-	-	-	-	-	tRNA_edit
1098	unitig_1_quiver	mRNA	807177	809024	-	MHACOO_001053-T1	OG0000382	TRUE	TRUE	FALSE	248742.XP_005649836.1	8.00E-188	547	COG0215@1|root,KOG2007@2759|Eukaryota,37I6B@33090|Viridiplantae,34H5J@3041|Chlorophyta	3041|Chlorophyta	J	DALR_2	-	-	6.1.1.16	ko:K01883	ko00970,map00970	M00359,M00360	R03650	RC00055,RC00523	ko00000,ko00001,ko00002,ko01000,ko01007,ko03016	-	-	-	DALR_2,tRNA-synt_1e
1099	unitig_1_quiver	mRNA	808852	811169	+	MHACOO_001054-T1	OG0002640	FALSE	FALSE	FALSE	2903.EOD41420	1.60E-36	147	KOG0313@1|root,KOG0313@2759|Eukaryota	2759|Eukaryota	J	ribosomal large subunit biogenesis	YTM1	GO:0000151,GO:0000460,GO:0000470,GO:0005575,GO:0005622,GO:0005623,GO:0005634,GO:0005730,GO:0005911,GO:0006139,GO:0006364,GO:0006396,GO:0006725,GO:0006807,GO:0006950,GO:0006996,GO:0007154,GO:0008150,GO:0008152,GO:0009267,GO:0009506,GO:0009605,GO:0009607,GO:0009987,GO:0009991,GO:0010035,GO:0010038,GO:0010467,GO:0016043,GO:0016070,GO:0016072,GO:0022613,GO:0030054,GO:0030447,GO:0030684,GO:0030686,GO:…	-	ko:K11578,ko:K14863	-	-	-	-	ko00000,ko03009,ko03036,ko04131	-	-	-	NLE,WD40
1100	unitig_1_quiver	mRNA	811319	831587	+	MHACOO_001055-T1	OG0000458	TRUE	TRUE	FALSE	3075.A0A087SGD1	0	1281	COG5271@1|root,KOG1808@2759|Eukaryota,37M93@33090|Viridiplantae	33090|Viridiplantae	U	Nuclear chaperone required for maturation and nuclear export of pre-60S ribosome subunits	-	GO:0000027,GO:0003674,GO:0003824,GO:0005488,GO:0005509,GO:0005575,GO:0005622,GO:0005623,GO:0005737,GO:0005911,GO:0006139,GO:0006364,GO:0006396,GO:0006725,GO:0006807,GO:0006996,GO:0007275,GO:0008150,GO:0008152,GO:0009506,GO:0009507,GO:0009526,GO:0009536,GO:0009553,GO:0009941,GO:0009987,GO:0010467,GO:0016043,GO:0016070,GO:0016072,GO:0016462,GO:0016787,GO:0016817,GO:0016818,GO:0016887,GO:0017111,GO:…	-	ko:K14572	ko03008,map03008	-	-	-	ko00000,ko00001,ko03009	-	-	-	AAA_5
1101	unitig_1_quiver	mRNA	831884	833765	+	MHACOO_001056-T1	OG0001395	TRUE	TRUE	FALSE	248742.XP_005650375.1	1.60E-204	584	COG0516@1|root,KOG2550@2759|Eukaryota,37MGN@33090|Viridiplantae,34GRT@3041|Chlorophyta	3041|Chlorophyta	F	Catalyzes the conversion of inosine 5'-phosphate (IMP) to xanthosine 5'-phosphate (XMP), the first committed and rate- limiting step in the de novo synthesis of guanine nucleotides, and therefore plays an important role in the regulation of cell growth	-	-	1.1.1.205	ko:K00088	ko00230,ko00983,ko01100,ko01110,map00230,map00983,map01100,map01110	M00050	R01130,R08240	RC00143,RC02207	ko00000,ko00001,ko00002,ko01000,ko04147	-	-	-	CBS,IMPDH
1102	unitig_1_quiver	mRNA	833815	834541	-	MHACOO_001057-T1	OG0000276	FALSE	FALSE	FALSE	281687.CJA01883	1.07E-29	109	COG0695@1|root,KOG1752@2759|Eukaryota,3A8AE@33154|Opisthokonta,3BTH4@33208|Metazoa,3D9UY@33213|Bilateria,40EUK@6231|Nematoda,1KZBQ@119089|Chromadorea,41273@6236|Rhabditida	33208|Metazoa	O	Glutaredoxin	glrx-10	-	-	ko:K03676	-	-	-	-	ko00000,ko03110	-	-	-	Glutaredoxin
1103	unitig_1_quiver	mRNA	834595	835690	+	MHACOO_001058-T1	OG0001358	TRUE	TRUE	FALSE	248742.XP_005650376.1	5.21E-30	114	COG5274@1|root,KOG0536@2759|Eukaryota,37I8R@33090|Viridiplantae,34MG1@3041|Chlorophyta	3041|Chlorophyta	C	Belongs to the cytochrome b5 family	-	-	1.6.2.2	ko:K00326	ko00520,map00520	-	R00100	-	ko00000,ko00001,ko01000	-	-	-	Cyt-b5
1104	unitig_1_quiver	mRNA	834595	835690	+	MHACOO_001058-T2					248742.XP_005650376.1	1.29E-19	85.5	COG5274@1|root,KOG0536@2759|Eukaryota,37I8R@33090|Viridiplantae,34MG1@3041|Chlorophyta	3041|Chlorophyta	C	Belongs to the cytochrome b5 family	-	-	1.6.2.2	ko:K00326	ko00520,map00520	-	R00100	-	ko00000,ko00001,ko01000	-	-	-	Cyt-b5
1105	unitig_1_quiver	mRNA	835841	836376	-	MHACOO_001059-T1					NA	NA	NA	NA	NA	NA	NA	NA	NA	NA	NA	NA	NA	NA	NA	NA	NA	NA	NA	NA
1106	unitig_1_quiver	mRNA	836524	838720	+	MHACOO_001060-T1	OG0002177	TRUE	TRUE	FALSE	3075.A0A087SP30	2.00E-146	438	KOG2635@1|root,KOG2635@2759|Eukaryota,37NHA@33090|Viridiplantae,34H48@3041|Chlorophyta	3041|Chlorophyta	U	The coatomer is a cytosolic protein complex that binds to dilysine motifs and reversibly associates with Golgi non- clathrin-coated vesicles, which further mediate biosynthetic protein transport from the ER, via the Golgi up to the trans Golgi network. Coatomer complex is required for budding from Golgi membranes, and is essential for the retrograde Golgi-to-ER transport of dilysine-tagged protei…	-	-	-	ko:K20471	-	-	-	-	ko00000,ko04131	-	-	-	Adap_comp_sub,Clat_adaptor_s
1107	unitig_1_quiver	mRNA	838844	841351	-	MHACOO_001061-T1	OG0001064	FALSE	FALSE	FALSE	NA	NA	NA	NA	NA	NA	NA	NA	NA	NA	NA	NA	NA	NA	NA	NA	NA	NA	NA	NA
1108	unitig_1_quiver	mRNA	841504	842252	+	MHACOO_001062-T1	OG0000049	TRUE	TRUE	FALSE	34740.HMEL016819-PA	3.99E-54	171	COG0545@1|root,KOG0544@2759|Eukaryota,3A3EV@33154|Opisthokonta,3BRJS@33208|Metazoa,3D8CB@33213|Bilateria,41ZUS@6656|Arthropoda,3SNIH@50557|Insecta,449XP@7088|Lepidoptera	33208|Metazoa	O	FKBP-type peptidyl-prolyl cis-trans isomerase	FK506-bp2	GO:0000413,GO:0003674,GO:0003755,GO:0003824,GO:0005488,GO:0005527,GO:0005528,GO:0005575,GO:0005622,GO:0005623,GO:0005737,GO:0006457,GO:0006464,GO:0006807,GO:0008144,GO:0008150,GO:0008152,GO:0009987,GO:0016853,GO:0016859,GO:0018193,GO:0018208,GO:0019538,GO:0036211,GO:0043170,GO:0043412,GO:0044237,GO:0044238,GO:0044260,GO:0044267,GO:0044424,GO:0044464,GO:0061077,GO:0071704,GO:0097159,GO:0140096,GO:…	5.2.1.8	ko:K09568	-	-	-	-	ko00000,ko01000,ko03110	-	-	-	FKBP_C
1109	unitig_1_quiver	mRNA	842717	843546	+	MHACOO_001063-T1	OG0005507	FALSE	FALSE	FALSE	248742.XP_005650381.1	9.78E-67	209	2AUXR@1|root,2RZV2@2759|Eukaryota	2759|Eukaryota	-	-	-	-	-	-	-	-	-	-	-	-	-	-	-
1110	unitig_1_quiver	mRNA	843582	846072	-	MHACOO_001064-T1	OG0008363	FALSE	FALSE	FALSE	NA	NA	NA	NA	NA	NA	NA	NA	NA	NA	NA	NA	NA	NA	NA	NA	NA	NA	NA	NA
1111	unitig_1_quiver	mRNA	846294	849553	+	MHACOO_001065-T1					NA	NA	NA	NA	NA	NA	NA	NA	NA	NA	NA	NA	NA	NA	NA	NA	NA	NA	NA	NA
1112	unitig_1_quiver	mRNA	849763	850250	+	MHACOO_001066-T1	OG0004923	FALSE	FALSE	FALSE	NA	NA	NA	NA	NA	NA	NA	NA	NA	NA	NA	NA	NA	NA	NA	NA	NA	NA	NA	NA
1113	unitig_1_quiver	mRNA	850386	852182	-	MHACOO_001067-T1	OG0007910	FALSE	FALSE	FALSE	NA	NA	NA	NA	NA	NA	NA	NA	NA	NA	NA	NA	NA	NA	NA	NA	NA	NA	NA	NA
1114	unitig_1_quiver	mRNA	852328	853986	-	MHACOO_001068-T1	OG0004552	FALSE	FALSE	FALSE	248742.XP_005650383.1	6.73E-92	296	KOG2443@1|root,KOG2443@2759|Eukaryota,37TJF@33090|Viridiplantae,34GXA@3041|Chlorophyta	3041|Chlorophyta	S	Signal peptide peptidase	-	-	-	ko:K09595	-	-	-	-	ko00000,ko01000,ko01002	-	-	-	Peptidase_A22B
1115	unitig_1_quiver	mRNA	854195	855918	+	MHACOO_001069-T1					248742.XP_005650382.1	7.90E-42	168	COG0631@1|root,KOG0698@2759|Eukaryota,37JRM@33090|Viridiplantae	33090|Viridiplantae	T	phosphatase 2C	-	GO:0000226,GO:0001101,GO:0005575,GO:0005623,GO:0005886,GO:0006464,GO:0006470,GO:0006793,GO:0006796,GO:0006807,GO:0006950,GO:0006996,GO:0007010,GO:0007017,GO:0008150,GO:0008152,GO:0009414,GO:0009415,GO:0009628,GO:0009819,GO:0009987,GO:0010035,GO:0016020,GO:0016043,GO:0016311,GO:0019538,GO:0036211,GO:0040008,GO:0042221,GO:0043170,GO:0043393,GO:0043412,GO:0044237,GO:0044238,GO:0044260,GO:0044267,GO:…	-	-	-	-	-	-	-	-	-	-	PP2C
1116	unitig_1_quiver	mRNA	856128	857816	-	MHACOO_001070-T1	OG0006169	FALSE	FALSE	FALSE	NA	NA	NA	NA	NA	NA	NA	NA	NA	NA	NA	NA	NA	NA	NA	NA	NA	NA	NA	NA
1117	unitig_1_quiver	mRNA	857879	859134	-	MHACOO_001071-T1	OG0004150	FALSE	FALSE	FALSE	248742.XP_005650396.1	5.51E-18	88.2	COG0120@1|root,KOG3075@2759|Eukaryota	2759|Eukaryota	G	ribose-5-phosphate isomerase activity	-	-	5.3.1.6	ko:K01807	ko00030,ko00710,ko01100,ko01110,ko01120,ko01130,ko01200,ko01230,map00030,map00710,map01100,map01110,map01120,map01130,map01200,map01230	M00004,M00007,M00165,M00167,M00580	R01056	RC00434	ko00000,ko00001,ko00002,ko01000	-	-	-	Rib_5-P_isom_A
1118	unitig_1_quiver	mRNA	859195	861530	-	MHACOO_001072-T1	OG0003491	FALSE	FALSE	FALSE	554065.XP_005843232.1	3.14E-70	221	2CYR9@1|root,2S5VE@2759|Eukaryota,388K1@33090|Viridiplantae,34IBF@3041|Chlorophyta	3041|Chlorophyta	S	Oxygen-evolving enhancer protein 3	PSBQ	GO:0005575,GO:0005622,GO:0005623,GO:0005737,GO:0009507,GO:0009534,GO:0009535,GO:0009536,GO:0009579,GO:0016020,GO:0031976,GO:0031984,GO:0034357,GO:0042651,GO:0043226,GO:0043227,GO:0043229,GO:0043231,GO:0044422,GO:0044424,GO:0044434,GO:0044435,GO:0044436,GO:0044444,GO:0044446,GO:0044464,GO:0055035	-	ko:K08901	ko00195,ko01100,map00195,map01100	-	-	-	ko00000,ko00001,ko00194	-	-	-	PsbQ
1119	unitig_1_quiver	mRNA	860847	863249	-	MHACOO_001073-T1	OG0003008	FALSE	FALSE	FALSE	NA	NA	NA	NA	NA	NA	NA	NA	NA	NA	NA	NA	NA	NA	NA	NA	NA	NA	NA	NA
1120	unitig_1_quiver	mRNA	863378	865361	+	MHACOO_001074-T1	OG0003279	FALSE	FALSE	FALSE	554065.XP_005843236.1	1.20E-74	243	2EP0J@1|root,2SSAV@2759|Eukaryota,380TX@33090|Viridiplantae,34MMU@3041|Chlorophyta	3041|Chlorophyta	S	BAR domain	-	-	-	-	-	-	-	-	-	-	-	-	BAR
1121	unitig_1_quiver	mRNA	865697	866167	-	MHACOO_001075-T1					NA	NA	NA	NA	NA	NA	NA	NA	NA	NA	NA	NA	NA	NA	NA	NA	NA	NA	NA	NA
1122	unitig_1_quiver	mRNA	866238	868269	+	MHACOO_001076-T1	OG0001628	TRUE	TRUE	FALSE	248742.XP_005650389.1	2.26E-183	521	COG0088@1|root,KOG1475@2759|Eukaryota,37JR5@33090|Viridiplantae,34GSZ@3041|Chlorophyta	3041|Chlorophyta	J	Ribosomal protein L4	-	-	-	ko:K02930	ko03010,map03010	M00177,M00179	-	-	br01610,ko00000,ko00001,ko00002,ko03011	-	-	-	Ribos_L4_asso_C,Ribosomal_L4
1123	unitig_1_quiver	mRNA	868270	870793	-	MHACOO_001077-T1	OG0004201	FALSE	FALSE	FALSE	554065.XP_005843230.1	2.87E-256	723	COG1233@1|root,KOG4254@2759|Eukaryota,37IP6@33090|Viridiplantae,34KDH@3041|Chlorophyta	3041|Chlorophyta	H	Flavin containing amine oxidoreductase	-	-	-	-	-	-	-	-	-	-	-	-	Amino_oxidase
1124	unitig_1_quiver	mRNA	870449	873551	+	MHACOO_001078-T1	OG0000120	FALSE	FALSE	FALSE	NA	NA	NA	NA	NA	NA	NA	NA	NA	NA	NA	NA	NA	NA	NA	NA	NA	NA	NA	NA
1125	unitig_1_quiver	mRNA	873604	874471	-	MHACOO_001079-T1	OG0002787	FALSE	FALSE	FALSE	242159.ABO95400	6.09E-16	79	COG0091@1|root,KOG1711@2759|Eukaryota,37NCG@33090|Viridiplantae,34IUU@3041|Chlorophyta	3041|Chlorophyta	J	Belongs to the universal ribosomal protein uL22 family	-	-	-	ko:K02890	ko03010,map03010	M00178,M00179	-	-	br01610,ko00000,ko00001,ko00002,ko03011	-	-	-	Ribosomal_L22
1126	unitig_1_quiver	mRNA	874552	875940	-	MHACOO_001080-T1	OG0001198	FALSE	FALSE	FALSE	NA	NA	NA	NA	NA	NA	NA	NA	NA	NA	NA	NA	NA	NA	NA	NA	NA	NA	NA	NA
1127	unitig_1_quiver	mRNA	875661	876807	+	MHACOO_001081-T1	OG0002050	FALSE	FALSE	FALSE	248742.XP_005651615.1	9.15E-59	189	COG5249@1|root,KOG1688@2759|Eukaryota,37KJT@33090|Viridiplantae,34KN5@3041|Chlorophyta	3041|Chlorophyta	U	Involved in the retrieval of endoplasmic reticulum membrane proteins from the early Golgi compartment	RER1	-	-	-	-	-	-	-	-	-	-	-	Rer1
1128	unitig_1_quiver	mRNA	876869	879663	-	MHACOO_001082-T1	OG0004365	FALSE	FALSE	FALSE	NA	NA	NA	NA	NA	NA	NA	NA	NA	NA	NA	NA	NA	NA	NA	NA	NA	NA	NA	NA
1129	unitig_1_quiver	mRNA	878013	879848	+	MHACOO_001083-T1	OG0000696	TRUE	FALSE	TRUE	248742.XP_005651621.1	4.86E-63	220	COG1234@1|root,KOG2121@2759|Eukaryota,37V6N@33090|Viridiplantae,34I9I@3041|Chlorophyta	3041|Chlorophyta	S	Beta-lactamase superfamily domain	-	-	3.1.26.11	ko:K00784	ko03013,map03013	-	-	-	ko00000,ko00001,ko01000,ko03016	-	-	-	Lactamase_B
1130	unitig_1_quiver	mRNA	879909	881428	+	MHACOO_001084-T1	OG0003472	FALSE	FALSE	FALSE	NA	NA	NA	NA	NA	NA	NA	NA	NA	NA	NA	NA	NA	NA	NA	NA	NA	NA	NA	NA
1131	unitig_1_quiver	mRNA	881495	884216	+	MHACOO_001085-T1	OG0000585	FALSE	FALSE	FALSE	3067.XP_002955450.1	8.69E-127	407	COG0661@1|root,KOG4066@1|root,KOG1236@2759|Eukaryota,KOG4066@2759|Eukaryota,37HIM@33090|Viridiplantae,34J4M@3041|Chlorophyta	3041|Chlorophyta	K	ABC1 family	-	-	-	ko:K08869	-	-	-	-	ko00000,ko01001	-	-	-	ABC1
1132	unitig_1_quiver	mRNA	884339	886391	+	MHACOO_001086-T1	OG0000737	FALSE	FALSE	FALSE	248742.XP_005651635.1	7.54E-184	517	KOG0749@1|root,KOG0749@2759|Eukaryota,37N6E@33090|Viridiplantae,34JWP@3041|Chlorophyta	3041|Chlorophyta	C	Belongs to the mitochondrial carrier (TC 2.A.29) family	-	-	-	ko:K05863	ko04020,ko04022,ko04217,ko04218,ko05012,ko05016,ko05166,map04020,map04022,map04217,map04218,map05012,map05016,map05166	-	-	-	ko00000,ko00001,ko02000,ko03029	2.A.29.1	-	-	Mito_carr
1133	unitig_1_quiver	mRNA	886506	889461	-	MHACOO_001087-T1	OG0000084	FALSE	FALSE	FALSE	NA	NA	NA	NA	NA	NA	NA	NA	NA	NA	NA	NA	NA	NA	NA	NA	NA	NA	NA	NA
1134	unitig_1_quiver	mRNA	889495	891110	-	MHACOO_001088-T1	OG0001324	TRUE	TRUE	FALSE	3067.XP_002954017.1	2.76E-140	402	COG0098@1|root,KOG0877@2759|Eukaryota,37QF0@33090|Viridiplantae,34HFG@3041|Chlorophyta	3041|Chlorophyta	J	Belongs to the universal ribosomal protein uS5 family	RPS2	-	-	ko:K02981	ko03010,map03010	M00177	-	-	br01610,ko00000,ko00001,ko00002,ko03011	-	-	-	Ribosomal_S5,Ribosomal_S5_C
1135	unitig_1_quiver	mRNA	891149	892873	+	MHACOO_001089-T1	OG0000426	TRUE	TRUE	FALSE	3067.XP_002948178.1	2.07E-66	226	COG0142@1|root,KOG0776@2759|Eukaryota,37QM2@33090|Viridiplantae,34HB0@3041|Chlorophyta	3041|Chlorophyta	H	Belongs to the FPP GGPP synthase family	-	-	2.5.1.1	ko:K14066	ko00900,ko01100,ko01110,ko01130,map00900,map01100,map01110,map01130	M00366	R01658	RC00279	ko00000,ko00001,ko00002,ko01000,ko01006	-	-	-	polyprenyl_synt
1136	unitig_1_quiver	mRNA	893067	897979	+	MHACOO_001090-T1	OG0005339	FALSE	FALSE	FALSE	NA	NA	NA	NA	NA	NA	NA	NA	NA	NA	NA	NA	NA	NA	NA	NA	NA	NA	NA	NA
1137	unitig_1_quiver	mRNA	898020	901179	+	MHACOO_001091-T1	OG0000369	FALSE	FALSE	FALSE	248742.XP_005651640.1	8.23E-109	342	COG1409@1|root,KOG1378@2759|Eukaryota,37IU0@33090|Viridiplantae,34KPU@3041|Chlorophyta	3041|Chlorophyta	G	Iron/zinc purple acid phosphatase-like protein C	-	-	-	ko:K22390	-	-	-	-	ko00000	-	-	-	Metallophos,Metallophos_C
1138	unitig_1_quiver	mRNA	900356	902170	-	MHACOO_001092-T1	OG0001540	TRUE	TRUE	FALSE	554065.XP_005845973.1	8.89E-136	415	COG0513@1|root,KOG0331@2759|Eukaryota,37KU0@33090|Viridiplantae,34H8F@3041|Chlorophyta	3041|Chlorophyta	A	DEAD-like helicases superfamily	-	-	-	-	-	-	-	-	-	-	-	-	DEAD,Helicase_C
1139	unitig_1_quiver	mRNA	901595	903893	+	MHACOO_001093-T1	OG0006283	FALSE	FALSE	FALSE	NA	NA	NA	NA	NA	NA	NA	NA	NA	NA	NA	NA	NA	NA	NA	NA	NA	NA	NA	NA
1140	unitig_1_quiver	mRNA	904038	904862	-	MHACOO_001094-T1	OG0003628	FALSE	FALSE	FALSE	554065.XP_005848686.1	2.02E-17	87	KOG3276@1|root,KOG4397@1|root,KOG3276@2759|Eukaryota,KOG4397@2759|Eukaryota,37K6J@33090|Viridiplantae,34KVE@3041|Chlorophyta	3041|Chlorophyta	S	UPF0235 protein	-	-	-	-	-	-	-	-	-	-	-	-	DUF167
1141	unitig_1_quiver	mRNA	905187	906485	+	MHACOO_001095-T1	OG0001691	FALSE	FALSE	FALSE	248742.XP_005651596.1	9.77E-92	280	KOG1632@1|root,KOG1632@2759|Eukaryota,37TZX@33090|Viridiplantae,34K5C@3041|Chlorophyta	3041|Chlorophyta	S	Pfam:DUF3594	-	-	-	-	-	-	-	-	-	-	-	-	Alfin,PHD
1142	unitig_1_quiver	mRNA	906786	910497	-	MHACOO_001096-T1	OG0001833	TRUE	TRUE	FALSE	NA	NA	NA	NA	NA	NA	NA	NA	NA	NA	NA	NA	NA	NA	NA	NA	NA	NA	NA	NA
1143	unitig_1_quiver	mRNA	910708	911712	+	MHACOO_001097-T1	OG0004943	FALSE	FALSE	FALSE	3055.EDP05478	1.06E-37	148	COG0340@1|root,KOG1536@2759|Eukaryota,37ZZH@33090|Viridiplantae,34KZ3@3041|Chlorophyta	3041|Chlorophyta	H	Biotin-protein ligase, N terminal	-	-	6.3.4.10,6.3.4.11,6.3.4.15,6.3.4.9	ko:K01942	ko00780,ko01100,map00780,map01100	-	R01074,R05145	RC00043,RC00070,RC00096,RC02896	ko00000,ko00001,ko01000	-	-	-	BPL_N
1144	unitig_1_quiver	mRNA	911636	914651	+	MHACOO_001098-T1	OG0001333	TRUE	TRUE	FALSE	248742.XP_005651592.1	6.78E-218	615	COG1224@1|root,KOG2680@2759|Eukaryota,37JEE@33090|Viridiplantae,34JH6@3041|Chlorophyta	3041|Chlorophyta	L	Belongs to the RuvB family	-	-	3.6.4.12	ko:K11338	-	-	-	-	ko00000,ko01000,ko03036	-	-	-	TIP49
1145	unitig_1_quiver	mRNA	911636	914651	+	MHACOO_001098-T2					248742.XP_005651592.1	2.06E-176	506	COG1224@1|root,KOG2680@2759|Eukaryota,37JEE@33090|Viridiplantae,34JH6@3041|Chlorophyta	3041|Chlorophyta	L	Belongs to the RuvB family	-	-	3.6.4.12	ko:K11338	-	-	-	-	ko00000,ko01000,ko03036	-	-	-	TIP49
1146	unitig_1_quiver	mRNA	914001	916098	-	MHACOO_001099-T1	OG0000341	FALSE	FALSE	FALSE	NA	NA	NA	NA	NA	NA	NA	NA	NA	NA	NA	NA	NA	NA	NA	NA	NA	NA	NA	NA
1147	unitig_1_quiver	mRNA	916099	917936	+	MHACOO_001100-T1	OG0001335	TRUE	TRUE	FALSE	248742.XP_005651580.1	1.21E-67	210	COG5201@1|root,KOG1724@2759|Eukaryota,37TUD@33090|Viridiplantae,34KGM@3041|Chlorophyta	3041|Chlorophyta	O	Belongs to the SKP1 family	-	-	-	ko:K03094	ko04110,ko04111,ko04114,ko04120,ko04141,ko04310,ko04341,ko04350,ko04710,ko05168,ko05200,map04110,map04111,map04114,map04120,map04141,map04310,map04341,map04350,map04710,map05168,map05200	M00379,M00380,M00381,M00382,M00387,M00407,M00411	-	-	ko00000,ko00001,ko00002,ko03036,ko04121	-	-	-	Skp1,Skp1_POZ
1148	unitig_1_quiver	mRNA	917531	920815	-	MHACOO_001101-T1	OG0005176	FALSE	FALSE	FALSE	NA	NA	NA	NA	NA	NA	NA	NA	NA	NA	NA	NA	NA	NA	NA	NA	NA	NA	NA	NA
1149	unitig_1_quiver	mRNA	920972	923237	-	MHACOO_001102-T1	OG0006742	FALSE	FALSE	FALSE	NA	NA	NA	NA	NA	NA	NA	NA	NA	NA	NA	NA	NA	NA	NA	NA	NA	NA	NA	NA
1150	unitig_1_quiver	mRNA	923563	924659	+	MHACOO_001103-T1	OG0002671	FALSE	FALSE	FALSE	248742.XP_005651586.1	2.75E-136	392	28HEW@1|root,2QPSY@2759|Eukaryota,37KNK@33090|Viridiplantae,34H7B@3041|Chlorophyta	3041|Chlorophyta	E	Dihydrodipicolinate reductase, C-terminus	-	-	1.17.1.8	ko:K00215	ko00261,ko00300,ko01100,ko01110,ko01120,ko01130,ko01230,map00261,map00300,map01100,map01110,map01120,map01130,map01230	M00016,M00525,M00526,M00527	R04198,R04199	RC00478	ko00000,ko00001,ko00002,ko01000	-	-	-	DapB_C,DapB_N
1151	unitig_1_quiver	mRNA	924772	926964	-	MHACOO_001104-T1	OG0001478	FALSE	FALSE	FALSE	3067.XP_002946546.1	6.94E-177	534	COG1112@1|root,KOG1803@2759|Eukaryota,37P7D@33090|Viridiplantae,34HHA@3041|Chlorophyta	3041|Chlorophyta	L	AAA domain	-	-	3.6.4.12,3.6.4.13	ko:K19036	-	-	-	-	ko00000,ko01000,ko03009,ko03012	-	-	-	AAA_11,AAA_12,R3H
1152	unitig_1_quiver	mRNA	927111	928103	+	MHACOO_001105-T1	OG0004367	FALSE	FALSE	FALSE	248742.XP_005651577.1	9.86E-56	187	COG1525@1|root,2S57V@2759|Eukaryota,37XUI@33090|Viridiplantae,34KK5@3041|Chlorophyta	3041|Chlorophyta	L	Staphylococcal nuclease homologue	-	-	-	-	-	-	-	-	-	-	-	-	SNase
1153	unitig_1_quiver	mRNA	928251	929435	+	MHACOO_001106-T1					3075.A0A087SJD8	1.10E-87	275	COG1409@1|root,2QUQW@2759|Eukaryota,37IGR@33090|Viridiplantae,34MMN@3041|Chlorophyta	3041|Chlorophyta	S	Calcineurin-like phosphoesterase	-	-	3.6.1.13,3.6.1.16,3.6.1.53	ko:K01517	ko00230,ko00564,map00230,map00564	-	R00855,R01054	RC00002	ko00000,ko00001,ko01000	-	-	-	Metallophos
1154	unitig_1_quiver	mRNA	929539	931797	+	MHACOO_001107-T1	OG0002108	FALSE	FALSE	FALSE	3075.A0A087SQD2	2.40E-45	172	KOG2228@1|root,KOG2228@2759|Eukaryota,37J7R@33090|Viridiplantae,34II8@3041|Chlorophyta	3041|Chlorophyta	L	origin recognition complex subunit 4	-	-	-	ko:K02606	ko04110,ko04111,ko04113,map04110,map04111,map04113	M00284	-	-	ko00000,ko00001,ko00002,ko03032	-	-	-	AAA,AAA_16,ORC4_C
1155	unitig_1_quiver	mRNA	931891	932554	-	MHACOO_001108-T1	OG0004435	FALSE	FALSE	FALSE	248742.XP_005650679.1	1.74E-23	92.4	KOG4779@1|root,KOG4779@2759|Eukaryota,37W2V@33090|Viridiplantae,34IWH@3041|Chlorophyta	3041|Chlorophyta	S	Yos1-like	-	-	-	-	-	-	-	-	-	-	-	-	Yos1
1156	unitig_1_quiver	mRNA	932583	934200	+	MHACOO_001109-T1	OG0002134	FALSE	FALSE	FALSE	248742.XP_005650680.1	6.18E-117	352	COG0024@1|root,KOG2776@2759|Eukaryota,37M9B@33090|Viridiplantae,34HAZ@3041|Chlorophyta	3041|Chlorophyta	J	Metallopeptidase family M24	-	-	3.4.11.18	ko:K01265	-	-	-	-	ko00000,ko01000,ko01002	-	-	-	Peptidase_M24
1157	unitig_1_quiver	mRNA	934398	935988	-	MHACOO_001110-T1					NA	NA	NA	NA	NA	NA	NA	NA	NA	NA	NA	NA	NA	NA	NA	NA	NA	NA	NA	NA
1158	unitig_1_quiver	mRNA	936057	938443	+	MHACOO_001111-T1					248742.XP_005646786.1	1.84E-200	587	COG4178@1|root,KOG0060@2759|Eukaryota,37IR8@33090|Viridiplantae,34GSK@3041|Chlorophyta	3041|Chlorophyta	Q	SbmA/BacA-like family	-	-	-	-	-	-	-	-	-	-	-	-	ABC_membrane_2,ABC_tran
1159	unitig_1_quiver	mRNA	938631	939789	-	MHACOO_001112-T1	OG0001053	TRUE	TRUE	FALSE	248742.XP_005651663.1	2.39E-53	170	COG4830@1|root,KOG1768@2759|Eukaryota,37UMY@33090|Viridiplantae,34MFF@3041|Chlorophyta	3041|Chlorophyta	J	Belongs to the eukaryotic ribosomal protein eS26 family	-	-	-	ko:K02976	ko03010,map03010	M00177,M00179	-	-	br01610,ko00000,ko00001,ko00002,ko03011	-	-	-	Ribosomal_S26e
1160	unitig_1_quiver	mRNA	939863	941600	-	MHACOO_001113-T1	OG0003814	FALSE	FALSE	FALSE	296587.XP_002504432.1	2.12E-11	71.2	KOG2674@1|root,KOG2674@2759|Eukaryota,37R3P@33090|Viridiplantae	33090|Viridiplantae	UZ	cysteine protease	-	GO:0000045,GO:0000422,GO:0003674,GO:0003824,GO:0004175,GO:0004197,GO:0005575,GO:0005622,GO:0005623,GO:0005737,GO:0005829,GO:0006464,GO:0006497,GO:0006501,GO:0006508,GO:0006605,GO:0006612,GO:0006807,GO:0006810,GO:0006886,GO:0006914,GO:0006996,GO:0007005,GO:0007033,GO:0008104,GO:0008150,GO:0008152,GO:0008233,GO:0008234,GO:0009056,GO:0009058,GO:0009059,GO:0009987,GO:0015031,GO:0015833,GO:0016043,GO:…	-	ko:K08342	ko04136,ko04138,ko04140,map04136,map04138,map04140	-	-	-	ko00000,ko00001,ko01000,ko01002,ko03029,ko04131	-	-	-	Peptidase_C54
1161	unitig_1_quiver	mRNA	941765	942801	+	MHACOO_001114-T1	OG0003774	FALSE	FALSE	FALSE	3075.A0A087SDF5	1.32E-101	301	29I6H@1|root,2RRDI@2759|Eukaryota,37YPG@33090|Viridiplantae,34JYD@3041|Chlorophyta	3041|Chlorophyta	S	Ankyrin repeat	-	-	-	-	-	-	-	-	-	-	-	-	Ank,Ank_2,Ank_5
1162	unitig_1_quiver	mRNA	942983	945202	+	MHACOO_001115-T1					NA	NA	NA	NA	NA	NA	NA	NA	NA	NA	NA	NA	NA	NA	NA	NA	NA	NA	NA	NA
1163	unitig_1_quiver	mRNA	945396	946627	+	MHACOO_001116-T1	OG0003230	FALSE	FALSE	FALSE	554065.XP_005849389.1	4.51E-89	268	KOG0416@1|root,KOG0416@2759|Eukaryota,37JE6@33090|Viridiplantae,34K8M@3041|Chlorophyta	3041|Chlorophyta	O	Belongs to the ubiquitin-conjugating enzyme family	-	-	2.3.2.23	ko:K10576	ko04120,map04120	-	-	-	ko00000,ko00001,ko01000,ko04121	-	-	-	UQ_con
1164	unitig_1_quiver	mRNA	946785	951041	-	MHACOO_001117-T1	OG0002363	TRUE	TRUE	FALSE	248742.XP_005650677.1	5.1e-317	897	COG1061@1|root,KOG1123@2759|Eukaryota,37RAZ@33090|Viridiplantae,34J6C@3041|Chlorophyta	3041|Chlorophyta	A	Helicase conserved C-terminal domain	-	-	3.6.4.12	ko:K10843	ko03022,ko03420,map03022,map03420	M00290	-	-	ko00000,ko00001,ko00002,ko01000,ko03021,ko03400	-	-	-	ERCC3_RAD25_C,Helicase_C_3,ResIII
1165	unitig_1_quiver	mRNA	950012	952269	+	MHACOO_001118-T1	OG0003445	FALSE	FALSE	FALSE	248742.XP_005650582.1	5.54E-52	187	COG1258@1|root,KOG2364@2759|Eukaryota,37IM8@33090|Viridiplantae,34K6S@3041|Chlorophyta	3041|Chlorophyta	J	TRNA pseudouridine synthase	-	-	5.4.99.25	ko:K07583	-	-	-	-	ko00000,ko01000,ko03016	-	-	-	-
1166	unitig_1_quiver	mRNA	952394	953403	+	MHACOO_001119-T1	OG0001611	FALSE	FALSE	FALSE	554065.XP_005846119.1	1.53E-37	140	COG1435@1|root,KOG3125@2759|Eukaryota,37HM5@33090|Viridiplantae,34I14@3041|Chlorophyta	3041|Chlorophyta	H	thymidine kinase	-	-	2.7.1.21	ko:K00857	ko00240,ko00983,ko01100,map00240,map00983,map01100	-	R01567,R02099,R08233	RC00002,RC00017	ko00000,ko00001,ko01000	-	-	-	TK
1167	unitig_1_quiver	mRNA	953433	954865	-	MHACOO_001120-T1	OG0000228	TRUE	TRUE	FALSE	3075.A0A087SJJ5	9.10E-52	186	COG0143@1|root,KOG2241@2759|Eukaryota,37N3U@33090|Viridiplantae,34M53@3041|Chlorophyta	3041|Chlorophyta	J	Putative tRNA binding domain	-	-	-	ko:K15437	-	-	-	-	ko00000,ko03016	-	-	-	tRNA_bind
1168	unitig_1_quiver	mRNA	954988	956571	+	MHACOO_001121-T1	OG0002057	TRUE	TRUE	FALSE	248742.XP_005650574.1	2.92E-92	285	COG5129@1|root,KOG3064@2759|Eukaryota,37PSW@33090|Viridiplantae,34KEE@3041|Chlorophyta	3041|Chlorophyta	A	Mak16 protein C-terminal region	-	-	-	ko:K14831	-	-	-	-	ko00000,ko03009	-	-	-	Mak16,Ribosomal_L28e
1169	unitig_1_quiver	mRNA	956572	957931	-	MHACOO_001122-T1	OG0000692	FALSE	FALSE	FALSE	248742.XP_005650573.1	2.21E-29	117	2CV6P@1|root,2RREN@2759|Eukaryota,380KT@33090|Viridiplantae,34MDY@3041|Chlorophyta	3041|Chlorophyta	-	-	-	-	-	-	-	-	-	-	-	-	-	-	-
1170	unitig_1_quiver	mRNA	959546	963622	+	MHACOO_001123-T1	OG0004336	FALSE	FALSE	FALSE	248742.XP_005650580.1	2.71E-175	548	COG5038@1|root,KOG1012@2759|Eukaryota,37JDH@33090|Viridiplantae	33090|Viridiplantae	L	Integral membrane single C2 domain protein	-	-	-	-	-	-	-	-	-	-	-	-	C2
1171	unitig_1_quiver	mRNA	963894	967562	+	MHACOO_001124-T1	OG0005111	FALSE	FALSE	FALSE	NA	NA	NA	NA	NA	NA	NA	NA	NA	NA	NA	NA	NA	NA	NA	NA	NA	NA	NA	NA
1172	unitig_1_quiver	mRNA	967730	970193	-	MHACOO_001125-T1	OG0002188	TRUE	FALSE	TRUE	248742.XP_005650585.1	2.79E-295	811	COG1894@1|root,KOG2658@2759|Eukaryota,37IZ7@33090|Viridiplantae,34HC4@3041|Chlorophyta	3041|Chlorophyta	C	Core subunit of the mitochondrial membrane respiratory chain NADH dehydrogenase (Complex I) that is believed to belong to the minimal assembly required for catalysis. Complex I functions in the transfer of electrons from NADH to the respiratory chain	-	-	1.6.5.3,1.6.99.3	ko:K03942	ko00190,ko01100,ko04714,ko04723,ko04932,ko05010,ko05012,ko05016,map00190,map01100,map04714,map04723,map04932,map05010,map05012,map05016	M00143	R11945	RC00061	ko00000,ko00001,ko00002,ko01000	3.D.1.6	-	-	Complex1_51K,NADH_4Fe-4S,SLBB
1173	unitig_1_quiver	mRNA	967730	970193	-	MHACOO_001125-T2					248742.XP_005650585.1	4.12E-278	766	COG1894@1|root,KOG2658@2759|Eukaryota,37IZ7@33090|Viridiplantae,34HC4@3041|Chlorophyta	3041|Chlorophyta	C	Core subunit of the mitochondrial membrane respiratory chain NADH dehydrogenase (Complex I) that is believed to belong to the minimal assembly required for catalysis. Complex I functions in the transfer of electrons from NADH to the respiratory chain	-	-	1.6.5.3,1.6.99.3	ko:K03942	ko00190,ko01100,ko04714,ko04723,ko04932,ko05010,ko05012,ko05016,map00190,map01100,map04714,map04723,map04932,map05010,map05012,map05016	M00143	R11945	RC00061	ko00000,ko00001,ko00002,ko01000	3.D.1.6	-	-	Complex1_51K,NADH_4Fe-4S,SLBB
1174	unitig_1_quiver	mRNA	970211	971932	+	MHACOO_001126-T1	OG0002232	TRUE	TRUE	FALSE	248742.XP_005650586.1	3.31E-149	429	COG2857@1|root,KOG3052@2759|Eukaryota,37KZG@33090|Viridiplantae,34HDA@3041|Chlorophyta	3041|Chlorophyta	C	Cytochrome C1 family	-	-	-	ko:K00413	ko00190,ko01100,ko02020,ko04260,ko04714,ko04932,ko05010,ko05012,ko05016,map00190,map01100,map02020,map04260,map04714,map04932,map05010,map05012,map05016	M00151,M00152	-	-	ko00000,ko00001,ko00002	-	-	-	Cytochrom_C1
1175	unitig_1_quiver	mRNA	972056	976472	+	MHACOO_001127-T1					248742.XP_005650553.1	3.12E-220	661	COG0553@1|root,KOG0386@2759|Eukaryota,37P7I@33090|Viridiplantae,34P3F@3041|Chlorophyta	3041|Chlorophyta	BK	SNF2 family N-terminal domain	-	-	-	ko:K11786	-	-	-	-	ko00000,ko01000,ko03021,ko03036	-	-	-	Helicase_C,SNF2_N
1176	unitig_1_quiver	mRNA	976550	977203	-	MHACOO_001128-T1					NA	NA	NA	NA	NA	NA	NA	NA	NA	NA	NA	NA	NA	NA	NA	NA	NA	NA	NA	NA
1177	unitig_1_quiver	mRNA	976551	979830	+	MHACOO_001129-T1	OG0004845	FALSE	FALSE	FALSE	248742.XP_005650555.1	1.52E-230	650	COG0825@1|root,2QPRP@2759|Eukaryota,37MIP@33090|Viridiplantae,34JPN@3041|Chlorophyta	3041|Chlorophyta	I	Acetyl-coa carboxylase	-	-	2.1.3.15,6.4.1.2	ko:K01962	ko00061,ko00620,ko00640,ko00720,ko01100,ko01110,ko01120,ko01130,ko01200,ko01212,map00061,map00620,map00640,map00720,map01100,map01110,map01120,map01130,map01200,map01212	M00082,M00376	R00742,R04386	RC00040,RC00253,RC00367	ko00000,ko00001,ko00002,ko01000	-	-	-	ACCA
1178	unitig_1_quiver	mRNA	976551	979830	+	MHACOO_001129-T2					248742.XP_005650555.1	2.71E-249	699	COG0825@1|root,2QPRP@2759|Eukaryota,37MIP@33090|Viridiplantae,34JPN@3041|Chlorophyta	3041|Chlorophyta	I	Acetyl-coa carboxylase	-	-	2.1.3.15,6.4.1.2	ko:K01962	ko00061,ko00620,ko00640,ko00720,ko01100,ko01110,ko01120,ko01130,ko01200,ko01212,map00061,map00620,map00640,map00720,map01100,map01110,map01120,map01130,map01200,map01212	M00082,M00376	R00742,R04386	RC00040,RC00253,RC00367	ko00000,ko00001,ko00002,ko01000	-	-	-	ACCA
1179	unitig_1_quiver	mRNA	980323	980976	-	MHACOO_001130-T1	OG0000483	FALSE	FALSE	FALSE	248742.XP_005650556.1	6.66E-35	121	KOG3489@1|root,KOG3489@2759|Eukaryota,37W21@33090|Viridiplantae,34IXI@3041|Chlorophyta	3041|Chlorophyta	U	Belongs to the small Tim family	-	-	-	ko:K17780	-	-	-	-	ko00000,ko02000,ko03029	3.A.8.1	-	-	zf-Tim10_DDP
1180	unitig_1_quiver	mRNA	981036	983158	-	MHACOO_001131-T1	OG0000150	FALSE	FALSE	FALSE	NA	NA	NA	NA	NA	NA	NA	NA	NA	NA	NA	NA	NA	NA	NA	NA	NA	NA	NA	NA
1181	unitig_1_quiver	mRNA	983248	984123	+	MHACOO_001132-T1	OG0002867	FALSE	FALSE	FALSE	71139.XP_010028476.1	1.87E-14	75.5	KOG4066@1|root,KOG4066@2759|Eukaryota,37N2I@33090|Viridiplantae,3GAKZ@35493|Streptophyta	35493|Streptophyta	K	Belongs to the CGI121 TPRKB family	-	-	-	ko:K15901	-	-	-	-	ko00000,ko03016	-	-	-	CGI-121
1182	unitig_1_quiver	mRNA	984332	985647	+	MHACOO_001133-T1	OG0005157	FALSE	FALSE	FALSE	248742.XP_005650571.1	3.45E-88	274	2D16Q@1|root,2SGXE@2759|Eukaryota	2759|Eukaryota	-	-	-	-	-	ko:K20628	-	-	-	-	ko00000	-	-	-	-
1183	unitig_1_quiver	mRNA	986227	987579	+	MHACOO_001134-T1					248742.XP_005645833.1	1.06E-66	224	2D16Q@1|root,2SGXE@2759|Eukaryota	2759|Eukaryota	-	-	-	-	-	ko:K20628	-	-	-	-	ko00000	-	-	-	-
1184	unitig_1_quiver	mRNA	987875	988880	-	MHACOO_001135-T1	OG0004340	FALSE	FALSE	FALSE	NA	NA	NA	NA	NA	NA	NA	NA	NA	NA	NA	NA	NA	NA	NA	NA	NA	NA	NA	NA
1185	unitig_1_quiver	mRNA	989023	991614	-	MHACOO_001136-T1	OG0000011	FALSE	FALSE	FALSE	3067.XP_002955478.1	9.93E-263	742	COG2124@1|root,KOG0157@2759|Eukaryota,37PGE@33090|Viridiplantae,34J94@3041|Chlorophyta	3041|Chlorophyta	Q	Belongs to the cytochrome P450 family	-	-	-	-	-	-	-	-	-	-	-	-	p450
1186	unitig_1_quiver	mRNA	991718	993821	+	MHACOO_001137-T1	OG0005660	FALSE	FALSE	FALSE	NA	NA	NA	NA	NA	NA	NA	NA	NA	NA	NA	NA	NA	NA	NA	NA	NA	NA	NA	NA
1187	unitig_1_quiver	mRNA	994041	995493	+	MHACOO_001138-T1					248742.XP_005650551.1	7.06E-130	385	COG0445@1|root,KOG2667@2759|Eukaryota,37PCS@33090|Viridiplantae,34JHH@3041|Chlorophyta	3041|Chlorophyta	U	Endoplasmic reticulum vesicle transporter	-	-	-	ko:K20367	-	-	-	-	ko00000,ko04131	-	-	-	COPIIcoated_ERV,ERGIC_N
1188	unitig_1_quiver	mRNA	995547	996860	+	MHACOO_001139-T1	OG0000238	TRUE	TRUE	FALSE	248742.XP_005650438.1	4.67E-103	300	COG5078@1|root,KOG0417@2759|Eukaryota,37N8C@33090|Viridiplantae,34P4Z@3041|Chlorophyta	3041|Chlorophyta	O	Belongs to the ubiquitin-conjugating enzyme family	-	-	2.3.2.23	ko:K06689	ko04013,ko04120,ko04141,ko04624,map04013,map04120,map04141,map04624	-	-	-	ko00000,ko00001,ko01000,ko04121	-	-	-	UQ_con
1189	unitig_1_quiver	mRNA	997183	997773	+	MHACOO_001140-T1	OG0005261	FALSE	FALSE	FALSE	NA	NA	NA	NA	NA	NA	NA	NA	NA	NA	NA	NA	NA	NA	NA	NA	NA	NA	NA	NA
1190	unitig_1_quiver	mRNA	997839	998501	-	MHACOO_001141-T1					NA	NA	NA	NA	NA	NA	NA	NA	NA	NA	NA	NA	NA	NA	NA	NA	NA	NA	NA	NA
1191	unitig_1_quiver	mRNA	998566	999921	+	MHACOO_001142-T1					NA	NA	NA	NA	NA	NA	NA	NA	NA	NA	NA	NA	NA	NA	NA	NA	NA	NA	NA	NA
1192	unitig_1_quiver	mRNA	999616	1002689	-	MHACOO_001143-T1					NA	NA	NA	NA	NA	NA	NA	NA	NA	NA	NA	NA	NA	NA	NA	NA	NA	NA	NA	NA
1193	unitig_1_quiver	mRNA	1002711	1003881	-	MHACOO_001144-T1	OG0004931	FALSE	FALSE	FALSE	NA	NA	NA	NA	NA	NA	NA	NA	NA	NA	NA	NA	NA	NA	NA	NA	NA	NA	NA	NA
1194	unitig_1_quiver	mRNA	1004067	1005751	-	MHACOO_001145-T1	OG0004676	FALSE	FALSE	FALSE	NA	NA	NA	NA	NA	NA	NA	NA	NA	NA	NA	NA	NA	NA	NA	NA	NA	NA	NA	NA
1195	unitig_1_quiver	mRNA	1005775	1006298	+	MHACOO_001146-T1					NA	NA	NA	NA	NA	NA	NA	NA	NA	NA	NA	NA	NA	NA	NA	NA	NA	NA	NA	NA
1196	unitig_1_quiver	mRNA	1006314	1008122	-	MHACOO_001147-T1	OG0003615	FALSE	FALSE	FALSE	248742.XP_005646220.1	6.03E-19	95.5	COG0697@1|root,KOG2234@2759|Eukaryota,37I9J@33090|Viridiplantae,34IMD@3041|Chlorophyta	3041|Chlorophyta	G	pyrimidine nucleotide-sugar transmembrane transporter activity	-	-	-	-	-	-	-	-	-	-	-	-	-
1197	unitig_1_quiver	mRNA	1008212	1009146	+	MHACOO_001148-T1	OG0001344	TRUE	TRUE	FALSE	554065.XP_005848812.1	8.38E-86	260	KOG3314@1|root,KOG3314@2759|Eukaryota,37M94@33090|Viridiplantae,34IBV@3041|Chlorophyta	3041|Chlorophyta	E	Belongs to the peptidase M76 family	-	-	-	ko:K18156	-	-	-	-	ko00000,ko01000,ko03029	-	-	-	Peptidase_M76
1198	unitig_1_quiver	mRNA	1009266	1010711	-	MHACOO_001149-T1	OG0000807	FALSE	FALSE	FALSE	32049.SYNPCC7002_A0212	6.64E-31	130	COG0387@1|root,COG0387@2|Bacteria,1G2SU@1117|Cyanobacteria,1GYUD@1129|Synechococcus	1117|Cyanobacteria	P	calcium proton exchanger	cax	GO:0003674,GO:0005215,GO:0005575,GO:0005623,GO:0005886,GO:0005887,GO:0006810,GO:0006811,GO:0006812,GO:0006816,GO:0008150,GO:0008324,GO:0015075,GO:0015077,GO:0015078,GO:0015085,GO:0015291,GO:0015297,GO:0015298,GO:0015299,GO:0015318,GO:0015368,GO:0015369,GO:0015491,GO:0015672,GO:0016020,GO:0016021,GO:0022804,GO:0022857,GO:0022890,GO:0030001,GO:0031224,GO:0031226,GO:0034220,GO:0044425,GO:0044459,GO:…	-	ko:K07300	-	-	-	-	ko00000,ko02000	2.A.19	-	iJN678.slr1336	Na_Ca_ex
1199	unitig_1_quiver	mRNA	1010925	1012756	-	MHACOO_001150-T1	OG0002675	TRUE	FALSE	TRUE	248742.XP_005650442.1	1.29E-166	481	COG0012@1|root,KOG1491@2759|Eukaryota,37KV5@33090|Viridiplantae,34H3Q@3041|Chlorophyta	3041|Chlorophyta	J	Hydrolyzes ATP, and can also hydrolyze GTP with lower efficiency. Has lower affinity for GTP	-	-	-	ko:K19788	-	-	-	-	ko00000,ko03036	-	-	-	MMR_HSR1,YchF-GTPase_C
1200	unitig_1_quiver	mRNA	1012787	1013500	+	MHACOO_001151-T1	OG0004329	FALSE	FALSE	FALSE	554065.XP_005843272.1	3.93E-10	64.3	2CV73@1|root,2RRFK@2759|Eukaryota,37XX6@33090|Viridiplantae,34NS1@3041|Chlorophyta	3041|Chlorophyta	-	-	-	-	-	-	-	-	-	-	-	-	-	-	-
1201	unitig_1_quiver	mRNA	1013612	1016649	-	MHACOO_001152-T1	OG0003847	FALSE	FALSE	FALSE	NA	NA	NA	NA	NA	NA	NA	NA	NA	NA	NA	NA	NA	NA	NA	NA	NA	NA	NA	NA
1202	unitig_1_quiver	mRNA	1016806	1018020	+	MHACOO_001153-T1	OG0003326	FALSE	FALSE	FALSE	3075.A0A087SDJ5	5.76E-124	367	28MPG@1|root,2QU7F@2759|Eukaryota,37YV5@33090|Viridiplantae,34IZ6@3041|Chlorophyta	3041|Chlorophyta	C	Belongs to the mitochondrial carrier (TC 2.A.29) family	-	-	-	-	-	-	-	-	-	-	-	-	Mito_carr
1203	unitig_1_quiver	mRNA	1018058	1020514	+	MHACOO_001154-T1	OG0003579	FALSE	FALSE	FALSE	NA	NA	NA	NA	NA	NA	NA	NA	NA	NA	NA	NA	NA	NA	NA	NA	NA	NA	NA	NA
1204	unitig_1_quiver	mRNA	1020554	1024430	-	MHACOO_001155-T1	OG0000318	TRUE	TRUE	FALSE	3075.A0A087SU01	0	1201	COG0525@1|root,KOG0432@2759|Eukaryota,37QQR@33090|Viridiplantae,34JQ1@3041|Chlorophyta	3041|Chlorophyta	J	Belongs to the class-I aminoacyl-tRNA synthetase family	-	-	6.1.1.9	ko:K01873	ko00970,map00970	M00359,M00360	R03665	RC00055,RC00523	ko00000,ko00001,ko00002,ko01000,ko01007,ko03016	-	-	-	Anticodon_1,Val_tRNA-synt_C,tRNA-synt_1
1205	unitig_1_quiver	mRNA	1024426	1026583	+	MHACOO_001156-T1	OG0001307	TRUE	TRUE	FALSE	248742.XP_005646190.1	7.21E-220	624	COG0461@1|root,KOG1377@2759|Eukaryota,37INB@33090|Viridiplantae,34H72@3041|Chlorophyta	3041|Chlorophyta	F	Orotidine 5'-phosphate decarboxylase / HUMPS family	PYR5	-	2.4.2.10,4.1.1.23	ko:K13421	ko00240,ko00983,ko01100,map00240,map00983,map01100	M00051	R00965,R01870,R08231	RC00063,RC00409,RC00611	ko00000,ko00001,ko00002,ko01000	-	-	-	OMPdecase,Pribosyltran
1206	unitig_1_quiver	mRNA	1024426	1026583	+	MHACOO_001156-T2					248742.XP_005646190.1	4.61E-195	556	COG0461@1|root,KOG1377@2759|Eukaryota,37INB@33090|Viridiplantae,34H72@3041|Chlorophyta	3041|Chlorophyta	F	Orotidine 5'-phosphate decarboxylase / HUMPS family	PYR5	-	2.4.2.10,4.1.1.23	ko:K13421	ko00240,ko00983,ko01100,map00240,map00983,map01100	M00051	R00965,R01870,R08231	RC00063,RC00409,RC00611	ko00000,ko00001,ko00002,ko01000	-	-	-	OMPdecase,Pribosyltran
1207	unitig_1_quiver	mRNA	1026670	1027765	-	MHACOO_001157-T1	OG0000135	TRUE	TRUE	FALSE	3067.XP_002957125.1	2.89E-56	192	COG0543@1|root,KOG0534@2759|Eukaryota,37RUI@33090|Viridiplantae,34KKS@3041|Chlorophyta	3041|Chlorophyta	C	Belongs to the flavoprotein pyridine nucleotide cytochrome reductase family	-	-	1.6.2.2	ko:K00326	ko00520,map00520	-	R00100	-	ko00000,ko00001,ko01000	-	-	-	FAD_binding_6,NAD_binding_1
1208	unitig_1_quiver	mRNA	1027399	1028764	+	MHACOO_001158-T1	OG0008424	FALSE	FALSE	FALSE	NA	NA	NA	NA	NA	NA	NA	NA	NA	NA	NA	NA	NA	NA	NA	NA	NA	NA	NA	NA
1209	unitig_1_quiver	mRNA	1028832	1030782	-	MHACOO_001159-T1	OG0015020	FALSE	FALSE	FALSE	NA	NA	NA	NA	NA	NA	NA	NA	NA	NA	NA	NA	NA	NA	NA	NA	NA	NA	NA	NA
1210	unitig_1_quiver	mRNA	1030927	1031736	-	MHACOO_001160-T1	OG0002468	FALSE	FALSE	FALSE	296587.XP_002507970.1	3.92E-60	199	COG0625@1|root,KOG0867@2759|Eukaryota,37TY0@33090|Viridiplantae,34HIU@3041|Chlorophyta	3041|Chlorophyta	O	glutathione S-transferase	GST	-	2.5.1.18	ko:K00799	ko00480,ko00980,ko00982,ko00983,ko01524,ko05200,ko05204,ko05225,ko05418,map00480,map00980,map00982,map00983,map01524,map05200,map05204,map05225,map05418	-	R03522,R07002,R07003,R07004,R07023,R07024,R07025,R07026,R07069,R07070,R07083,R07084,R07091,R07092,R07093,R07094,R07100,R07113,R07116,R08280,R09409,R11905	RC00004,RC00069,RC00840,RC00948,RC01704,RC01705,RC01706,RC01758,RC01759,RC01765,RC01767,RC01769,RC02243,RC02527,RC02939,RC02940,RC02942,RC02943,RC02944	ko00000,ko00001,ko01000,ko02000	1.A.12.2.2,1.A.12.3.2	-	-	GST_C_2,GST_N_3
1211	unitig_1_quiver	mRNA	1032177	1033098	+	MHACOO_001161-T1	OG0000791	TRUE	FALSE	TRUE	554065.XP_005844908.1	2.87E-83	255	COG0234@1|root,KOG1641@2759|Eukaryota,37VVS@33090|Viridiplantae,34HY7@3041|Chlorophyta	3041|Chlorophyta	O	Belongs to the GroES chaperonin family	-	-	-	ko:K04078	-	-	-	-	ko00000,ko03029,ko03110	-	-	-	Cpn10
1212	unitig_1_quiver	mRNA	1033159	1035148	+	MHACOO_001162-T1	OG0001063	TRUE	TRUE	FALSE	248742.XP_005650618.1	9.62E-145	415	COG1890@1|root,KOG1628@2759|Eukaryota,37MQG@33090|Viridiplantae,34GTY@3041|Chlorophyta	3041|Chlorophyta	J	Belongs to the eukaryotic ribosomal protein eS1 family	RPS3a	GO:0002181,GO:0003674,GO:0003735,GO:0005198,GO:0005575,GO:0005622,GO:0005623,GO:0005737,GO:0005829,GO:0006412,GO:0006518,GO:0006807,GO:0008150,GO:0008152,GO:0009058,GO:0009059,GO:0009987,GO:0010467,GO:0019538,GO:0034641,GO:0034645,GO:0043043,GO:0043170,GO:0043603,GO:0043604,GO:0044237,GO:0044238,GO:0044249,GO:0044260,GO:0044267,GO:0044271,GO:0044424,GO:0044444,GO:0044464,GO:0071704,GO:1901564,GO:…	-	ko:K02984	ko03010,map03010	M00177,M00179	-	-	br01610,ko00000,ko00001,ko00002,ko03011	-	-	-	Ribosomal_S3Ae
1213	unitig_1_quiver	mRNA	1035176	1036374	-	MHACOO_001163-T1	OG0004433	FALSE	FALSE	FALSE	NA	NA	NA	NA	NA	NA	NA	NA	NA	NA	NA	NA	NA	NA	NA	NA	NA	NA	NA	NA
1214	unitig_1_quiver	mRNA	1036662	1039623	+	MHACOO_001164-T1	OG0002259	TRUE	TRUE	FALSE	248742.XP_005650617.1	3.57E-225	649	COG0072@1|root,KOG2472@2759|Eukaryota,37QBY@33090|Viridiplantae,34H5G@3041|Chlorophyta	3041|Chlorophyta	J	B3/4 domain	-	-	6.1.1.20	ko:K01890	ko00970,map00970	M00359,M00360	R03660	RC00055,RC00523	ko00000,ko00001,ko00002,ko01000,ko01007,ko03016	-	-	-	B3_4,B5
1215	unitig_1_quiver	mRNA	1039634	1040409	-	MHACOO_001165-T1	OG0002502	FALSE	FALSE	FALSE	248742.XP_005650616.1	2.30E-37	131	KOG3426@1|root,KOG3426@2759|Eukaryota,37UNH@33090|Viridiplantae,34ITH@3041|Chlorophyta	3041|Chlorophyta	C	NADH dehydrogenase ubiquinone 1 alpha subcomplex subunit	-	-	-	ko:K03950	ko00190,ko01100,ko04714,ko04723,ko04932,ko05010,ko05012,ko05016,map00190,map01100,map04714,map04723,map04932,map05010,map05012,map05016	M00146	-	-	ko00000,ko00001,ko00002	3.D.1.6	-	-	Complex1_LYR
1216	unitig_1_quiver	mRNA	1040954	1041822	+	MHACOO_001166-T1	OG0003252	FALSE	FALSE	FALSE	296587.XP_002503230.1	3.48E-13	74.7	2CMUZ@1|root,2QS41@2759|Eukaryota,37JQH@33090|Viridiplantae,34I4N@3041|Chlorophyta	3041|Chlorophyta	U	Sec20	-	-	-	ko:K08494	-	-	-	-	ko00000,ko04131	-	-	-	Sec20,V-SNARE_C
1217	unitig_1_quiver	mRNA	1042016	1045330	-	MHACOO_001167-T1	OG0003443	FALSE	FALSE	FALSE	NA	NA	NA	NA	NA	NA	NA	NA	NA	NA	NA	NA	NA	NA	NA	NA	NA	NA	NA	NA
1218	unitig_1_quiver	mRNA	1045678	1047558	-	MHACOO_001168-T1	OG0000286	TRUE	TRUE	FALSE	248742.XP_005650398.1	6.90E-200	564	COG0158@1|root,KOG1458@2759|Eukaryota,37JJU@33090|Viridiplantae,34HBA@3041|Chlorophyta	3041|Chlorophyta	G	Belongs to the FBPase class 1 family	-	-	3.1.3.11	ko:K03841	ko00010,ko00030,ko00051,ko00680,ko00710,ko01100,ko01110,ko01120,ko01130,ko01200,ko04152,ko04910,map00010,map00030,map00051,map00680,map00710,map01100,map01110,map01120,map01130,map01200,map04152,map04910	M00003,M00165,M00167,M00344	R00762,R04780	RC00017	ko00000,ko00001,ko00002,ko01000,ko04147	-	-	-	FBPase
1219	unitig_1_quiver	mRNA	1047596	1048710	+	MHACOO_001169-T1	OG0002476	FALSE	FALSE	FALSE	248742.XP_005650399.1	1.19E-73	234	KOG3341@1|root,KOG3341@2759|Eukaryota,37PQ2@33090|Viridiplantae,34JVC@3041|Chlorophyta	3041|Chlorophyta	K	EAP30/Vps36 family	-	-	-	ko:K12188	ko04144,map04144	M00410	-	-	ko00000,ko00001,ko00002,ko04131,ko04147	-	-	-	EAP30
1220	unitig_1_quiver	mRNA	1048774	1058409	+	MHACOO_001170-T1	OG0005333	FALSE	FALSE	FALSE	NA	NA	NA	NA	NA	NA	NA	NA	NA	NA	NA	NA	NA	NA	NA	NA	NA	NA	NA	NA
1221	unitig_1_quiver	mRNA	1058508	1059812	-	MHACOO_001171-T1	OG0000370	TRUE	TRUE	FALSE	NA	NA	NA	NA	NA	NA	NA	NA	NA	NA	NA	NA	NA	NA	NA	NA	NA	NA	NA	NA
1222	unitig_1_quiver	mRNA	1059938	1064023	-	MHACOO_001172-T1	OG0003979	FALSE	FALSE	FALSE	NA	NA	NA	NA	NA	NA	NA	NA	NA	NA	NA	NA	NA	NA	NA	NA	NA	NA	NA	NA
1223	unitig_1_quiver	mRNA	1063651	1066022	+	MHACOO_001173-T1	OG0003291	FALSE	FALSE	FALSE	NA	NA	NA	NA	NA	NA	NA	NA	NA	NA	NA	NA	NA	NA	NA	NA	NA	NA	NA	NA
1224	unitig_1_quiver	mRNA	1065487	1067044	-	MHACOO_001174-T1	OG0000392	TRUE	FALSE	TRUE	NA	NA	NA	NA	NA	NA	NA	NA	NA	NA	NA	NA	NA	NA	NA	NA	NA	NA	NA	NA
1225	unitig_1_quiver	mRNA	1066956	1069715	+	MHACOO_001175-T1	OG0000356	TRUE	TRUE	FALSE	248742.XP_005650451.1	4.66e-310	848	COG5256@1|root,KOG0052@2759|Eukaryota,37KSK@33090|Viridiplantae,34H6Y@3041|Chlorophyta	3041|Chlorophyta	J	Eukaryotic translation elongation factor 1 alpha	-	-	-	ko:K03231	ko03013,ko05134,map03013,map05134	-	-	-	ko00000,ko00001,ko03012,ko03016,ko03019,ko04131,ko04147	-	-	-	GTP_EFTU,GTP_EFTU_D2,GTP_EFTU_D3
1226	unitig_1_quiver	mRNA	1069872	1073531	-	MHACOO_001176-T1	OG0000835	TRUE	TRUE	FALSE	554065.XP_005844891.1	3.05E-278	820	COG1025@1|root,KOG0959@2759|Eukaryota,37JVY@33090|Viridiplantae,34JBP@3041|Chlorophyta	3041|Chlorophyta	O	Belongs to the peptidase M16 family	-	-	3.4.24.61	ko:K01411	-	-	-	-	ko00000,ko01000,ko01002	-	-	-	Peptidase_M16,Peptidase_M16_C,Peptidase_M16_M
1227	unitig_1_quiver	mRNA	1073694	1075913	+	MHACOO_001177-T1					NA	NA	NA	NA	NA	NA	NA	NA	NA	NA	NA	NA	NA	NA	NA	NA	NA	NA	NA	NA
1228	unitig_1_quiver	mRNA	1076121	1079075	-	MHACOO_001178-T1	OG0000654	TRUE	TRUE	FALSE	248742.XP_005650466.1	0	895	COG0166@1|root,KOG2446@2759|Eukaryota,37IKD@33090|Viridiplantae,34HBI@3041|Chlorophyta	3041|Chlorophyta	G	Belongs to the GPI family	-	-	5.3.1.9	ko:K01810	ko00010,ko00030,ko00500,ko00520,ko01100,ko01110,ko01120,ko01130,ko01200,map00010,map00030,map00500,map00520,map01100,map01110,map01120,map01130,map01200	M00001,M00004,M00114	R02739,R02740,R03321	RC00376,RC00563	ko00000,ko00001,ko00002,ko01000,ko04147	-	-	-	PGI
1229	unitig_1_quiver	mRNA	1076121	1079075	-	MHACOO_001178-T2					248742.XP_005650466.1	0	895	COG0166@1|root,KOG2446@2759|Eukaryota,37IKD@33090|Viridiplantae,34HBI@3041|Chlorophyta	3041|Chlorophyta	G	Belongs to the GPI family	-	-	5.3.1.9	ko:K01810	ko00010,ko00030,ko00500,ko00520,ko01100,ko01110,ko01120,ko01130,ko01200,map00010,map00030,map00500,map00520,map01100,map01110,map01120,map01130,map01200	M00001,M00004,M00114	R02739,R02740,R03321	RC00376,RC00563	ko00000,ko00001,ko00002,ko01000,ko04147	-	-	-	PGI
1230	unitig_1_quiver	mRNA	1079221	1080745	-	MHACOO_001179-T1	OG0001757	TRUE	TRUE	FALSE	248742.XP_005650449.1	2.58E-87	274	KOG0764@1|root,KOG0764@2759|Eukaryota,37PPM@33090|Viridiplantae,34HRS@3041|Chlorophyta	3041|Chlorophyta	C	Belongs to the mitochondrial carrier (TC 2.A.29) family	-	-	-	ko:K15115	-	-	-	-	ko00000,ko02000	2.A.29.10.1,2.A.29.10.2,2.A.29.10.3,2.A.29.10.5	-	-	Mito_carr
1231	unitig_1_quiver	mRNA	1080835	1083095	-	MHACOO_001180-T1	OG0002344	FALSE	FALSE	FALSE	NA	NA	NA	NA	NA	NA	NA	NA	NA	NA	NA	NA	NA	NA	NA	NA	NA	NA	NA	NA
1232	unitig_1_quiver	mRNA	1083334	1083953	+	MHACOO_001181-T1					NA	NA	NA	NA	NA	NA	NA	NA	NA	NA	NA	NA	NA	NA	NA	NA	NA	NA	NA	NA
1233	unitig_1_quiver	mRNA	1084831	1085159	+	MHACOO_001182-T1					41875.XP_007512162.1	4.38E-24	95.9	COG0526@1|root,KOG0910@2759|Eukaryota,37V9V@33090|Viridiplantae,34I5W@3041|Chlorophyta	3041|Chlorophyta	O	Thioredoxin-like domain	-	-	-	ko:K03671	ko04621,ko05418,map04621,map05418	-	-	-	ko00000,ko00001,ko03110	-	-	-	Thioredoxin
1234	unitig_1_quiver	mRNA	1086298	1090540	-	MHACOO_001183-T1	OG0001970	TRUE	FALSE	TRUE	248742.XP_005650465.1	8.17E-47	179	KOG2577@1|root,KOG2577@2759|Eukaryota,37JWT@33090|Viridiplantae,34M2N@3041|Chlorophyta	3041|Chlorophyta	K	E2F/DP family winged-helix DNA-binding domain	-	-	-	ko:K04682,ko:K06620	ko01522,ko04110,ko04218,ko04350,ko04934,ko05161,ko05166,ko05167,ko05200,ko05206,ko05212,ko05214,ko05215,ko05218,ko05219,ko05220,ko05222,ko05223,ko05224,ko05225,ko05226,map01522,map04110,map04218,map04350,map04934,map05161,map05166,map05167,map05200,map05206,map05212,map05214,map05215,map05218,map05219,map05220,map05222,map05223,map05224,map05225,map05226	M00692	-	-	ko00000,ko00001,ko00002,ko03000	-	-	-	E2F_CC-MB,E2F_TDP
1235	unitig_1_quiver	mRNA	1090567	1092618	-	MHACOO_001184-T1	OG0004709	FALSE	FALSE	FALSE	248742.XP_005650477.1	1.62E-130	396	COG0697@1|root,KOG2234@2759|Eukaryota,380WQ@33090|Viridiplantae,34N62@3041|Chlorophyta	3041|Chlorophyta	G	transporter	-	-	-	ko:K15272	-	-	-	-	ko00000,ko02000	2.A.7.12	-	-	Nuc_sug_transp
[truncated: 6,394 more rows]
