# Supplementary material for: Genomic analysis of an ultrasmall freshwater green alga, Medakamo hakoo
Source: Commun Biol. 2023 Jan 23;6:89. doi: 10.1038/s42003-022-04367-9 (PMC9871001; doi:10.1038/s42003-022-04367-9)
Supplement: Supplementary file 9 — Supplementary Data 6 [file 42003_2022_4367_MOESM9_ESM.xlsx]

## Sheet: Fig 1h
			Synchronization of Medakamo Cells
	Type of cell		○		○○		○○
							○○
	Time (h) after the onset of synchronization		I		II		III	L/D
			31		0		0	Light
			60		0		0
			51		1		0
	10		34		1		0		274	98.9
			56		1		0		3	1.1
			42		0		0		0	0
			274		3		0		277
	12		29		1		0	Dark
			30		1		0
			33		0		0		171	98.3
			35		1		0		3	1.7
			44		0		0		0	0
			171		3		0		174
	13		59		0		0
			55		1		0
			45		0		0		270	96.4
			44		3		0		10	3.6
			67		6		0		0	0
			270		10		0		280
	14		33		2		1
			45		7		1
			57		11		1
			29		1		0
			23		5		0		275	89
			41		4		0		31	10
			47		1		0		3	1
			275		31		3		309
	15		25		39		0
			34		35		4
			46		39		4		174	49.3
			33		23		0		166	40
			36		30		5		13	3.7
			174		166		13		353
	16		4		50		5
			3		50		2
			1		40		6
			6		30		4		22	7.5
			3		32		6		241	82.3
			5		39		7		30	10.2
			22		241		30		293
	17		5		60		35
			11		59		30
			18		31		31
			11		34		31		81	15.4
			12		40		27		261	49.5
			24		37		31		185	35.1
			81		261		185		527
	18		12		12		26
			13		17		15
			20		10		15
			31		10		25
			12		17		15		137	38.7
			24		4		14		86	24.9
			25		16		12		122	35.4
			137		86		122		345
	19		30		8		2
			22		0		0
			26		3		3		155	85.6
			35		2		3		18	9.9
			42		5		0		8	4.4
			155		18		8		181
	20		37		0		0
			51		1		0
			63		1		1		253	98.8
			47		0		0		2	0.8
			55		0		0		1	0.4
			253		2		1		256
	21		25		0		1
			30		1		0
			38		1		0		136	995.8
			20		0		1		3	2.1
			23		1		1		3	2.1
			136		3		3		142
	22		19		0		0
			28		0		0
			41		0		0		164	100
			35		0		0		0	0
			41		0		0		0	0
			164		0		0		164
	23		30		0		0
			55		0		0
			45		0		0		208	100
			34		0		0		0	0
			44		0		0		0	0
			208		0		0		208
	24		30		0		0	Light
			78		0		0
			60		0		0
			25		0		0		293	100
			50		0		0		0	0
			50		0		0		0	0
			293		0		0		293
	26		19		0		0
			23		0		0
			63		1		0		251	99.2
			59		1		0		2	0.8
			87		0		0		0	0
			251		2		0		253
	28		19		0		0
			23		0		0
			33		1		0		199	93.4
			93		0		0		14	6.6
			31		0		0		0	0
			199		1		0		213

## Sheet: Fig 3b
Amino Acid	Frequency	Species
A	0.215663	M. hakoo
R	0.0716333	M. hakoo
N	0.0116978	M. hakoo
D	0.0498348	M. hakoo
C	0.0111428	M. hakoo
Q	0.0173885	M. hakoo
E	0.0398696	M. hakoo
G	0.116508	M. hakoo
H	0.016813	M. hakoo
I	0.0172671	M. hakoo
L	0.0873294	M. hakoo
K	0.0219502	M. hakoo
M	0.0112894	M. hakoo
F	0.021874	M. hakoo
P	0.0929505	M. hakoo
S	0.0585297	M. hakoo
T	0.0457021	M. hakoo
W	0.0133732	M. hakoo
Y	0.0133407	M. hakoo
V	0.0658432	M. hakoo
A	0.171323	C. reinhardtii
R	0.062362	C. reinhardtii
N	0.019494	C. reinhardtii
D	0.0422608	C. reinhardtii
C	0.0132644	C. reinhardtii
Q	0.0464368	C. reinhardtii
E	0.0483878	C. reinhardtii
G	0.114681	C. reinhardtii
H	0.0211932	C. reinhardtii
I	0.0194842	C. reinhardtii
L	0.0860734	C. reinhardtii
K	0.0241978	C. reinhardtii
M	0.018041	C. reinhardtii
F	0.0201352	C. reinhardtii
P	0.0773323	C. reinhardtii
S	0.0777355	C. reinhardtii
T	0.0475957	C. reinhardtii
W	0.0116009	C. reinhardtii
Y	0.0169731	C. reinhardtii
V	0.0614276	C. reinhardtii
A	0.122952	C. subellipsoidea
R	0.062748	C. subellipsoidea
N	0.0275808	C. subellipsoidea
D	0.05109	C. subellipsoidea
C	0.0153027	C. subellipsoidea
Q	0.0459807	C. subellipsoidea
E	0.0612985	C. subellipsoidea
G	0.079079	C. subellipsoidea
H	0.0227896	C. subellipsoidea
I	0.0360917	C. subellipsoidea
L	0.0971796	C. subellipsoidea
K	0.0416155	C. subellipsoidea
M	0.0223497	C. subellipsoidea
F	0.0321781	C. subellipsoidea
P	0.059561	C. subellipsoidea
S	0.0718341	C. subellipsoidea
T	0.0495143	C. subellipsoidea
W	0.013548	C. subellipsoidea
Y	0.022148	C. subellipsoidea
V	0.0651589	C. subellipsoidea
A	0.151577	C. variabilis
R	0.0667018	C. variabilis
N	0.0193807	C. variabilis
D	0.0441115	C. variabilis
C	0.0173944	C. variabilis
Q	0.0556603	C. variabilis
E	0.0590909	C. variabilis
G	0.0923187	C. variabilis
H	0.0222427	C. variabilis
I	0.0252246	C. variabilis
L	0.0999434	C. variabilis
K	0.0307793	C. variabilis
M	0.0198477	C. variabilis
F	0.0268146	C. variabilis
P	0.0641373	C. variabilis
S	0.0644653	C. variabilis
T	0.0423643	C. variabilis
W	0.0142781	C. variabilis
Y	0.0197787	C. variabilis
V	0.0638886	C. variabilis
A	0.118979	O. lucimarinus
R	0.0746263	O. lucimarinus
N	0.0299314	O. lucimarinus
D	0.0638033	O. lucimarinus
C	0.0167519	O. lucimarinus
Q	0.0264568	O. lucimarinus
E	0.070374	O. lucimarinus
G	0.0716681	O. lucimarinus
H	0.0196016	O. lucimarinus
I	0.0390853	O. lucimarinus
L	0.0841914	O. lucimarinus
K	0.0491795	O. lucimarinus
M	0.0240038	O. lucimarinus
F	0.0355253	O. lucimarinus
P	0.0422674	O. lucimarinus
S	0.067274	O. lucimarinus
T	0.057001	O. lucimarinus
W	0.01222	O. lucimarinus
Y	0.0235526	O. lucimarinus
V	0.0735069	O. lucimarinus
A	0.110569	C. merolae
R	0.0874961	C. merolae
N	0.0256189	C. merolae
D	0.0491924	C. merolae
C	0.0178042	C. merolae
Q	0.0431359	C. merolae
E	0.0630772	C. merolae
G	0.064005	C. merolae
H	0.0248672	C. merolae
I	0.0363565	C. merolae
L	0.103071	C. merolae
K	0.0275935	C. merolae
M	0.0182946	C. merolae
F	0.0329238	C. merolae
P	0.0553543	C. merolae
S	0.0790292	C. merolae
T	0.0560207	C. merolae
W	0.0152504	C. merolae
Y	0.0228707	C. merolae
V	0.0674692	C. merolae

## Sheet: Fig 3e
Species	Genome size(Mb)	%GC_contents	G4 count	G4s/1kb	(G4s/1kb)xGC%
M. hakoo	15.6	0.73	242204	15.5	11.3178
C. reinhardtii	105.1	0.64	1067554	10.2	6.51461
C. merolae	16.5	0.55	25690	1.6	0.854195
E. coli	5.5	0.51	10429	1.9	0.957842
S. coelicolor	8.6	0.72	100090	11.5	8.32807

## Sheet: Fig 4b
Species	Pathway	Counts
O. lucimarinus	09100 Metabolism	885
O. lucimarinus	09120 Genetic Information Processing	833
O. lucimarinus	09130 Environmental Information Processing	230
O. lucimarinus	09140 Cellular Processes	352
O. lucimarinus	09150 Organismal Systems	358
M. hakoo	09100 Metabolism	1090
M. hakoo	09120 Genetic Information Processing	844
M. hakoo	09130 Environmental Information Processing	275
M. hakoo	09140 Cellular Processes	385
M. hakoo	09150 Organismal Systems	427
C. variabilis	09100 Metabolism	1225
C. variabilis	09120 Genetic Information Processing	879
C. variabilis	09130 Environmental Information Processing	308
C. variabilis	09140 Cellular Processes	434
C. variabilis	09150 Organismal Systems	494
C. subellipsoidea	09100 Metabolism	1226
C. subellipsoidea	09120 Genetic Information Processing	855
C. subellipsoidea	09130 Environmental Information Processing	332
C. subellipsoidea	09140 Cellular Processes	459
C. subellipsoidea	09150 Organismal Systems	499
C. reinhardtii	09100 Metabolism	1378
C. reinhardtii	09120 Genetic Information Processing	981
C. reinhardtii	09130 Environmental Information Processing	432
C. reinhardtii	09140 Cellular Processes	539
C. reinhardtii	09150 Organismal Systems	737

## Sheet: Fig 4c
Species	Pathway	Counts
O. lucimarinus	03020 RNA polymerase [PATH:ko03020]	26
O. lucimarinus	03022 Basal transcription factors [PATH:ko03022]	26
O. lucimarinus	03040 Spliceosome [PATH:ko03040]	106
O. lucimarinus	03010 Ribosome [PATH:ko03010]	143
O. lucimarinus	00970 Aminoacyl-tRNA biosynthesis [PATH:ko00970]	48
O. lucimarinus	03013 Nucleocytoplasmic transport [PATH:ko03013]	60
O. lucimarinus	03015 mRNA surveillance pathway [PATH:ko03015]	50
O. lucimarinus	03008 Ribosome biogenesis in eukaryotes [PATH:ko03008]	57
O. lucimarinus	03060 Protein export [PATH:ko03060]	26
O. lucimarinus	04141 Protein processing in endoplasmic reticulum [PATH:ko04141]	78
O. lucimarinus	04130 SNARE interactions in vesicular transport [PATH:ko04130]	11
O. lucimarinus	04120 Ubiquitin mediated proteolysis [PATH:ko04120]	57
O. lucimarinus	04122 Sulfur relay system [PATH:ko04122]	10
O. lucimarinus	03050 Proteasome [PATH:ko03050]	37
O. lucimarinus	03018 RNA degradation [PATH:ko03018]	63
O. lucimarinus	03030 DNA replication [PATH:ko03030]	36
O. lucimarinus	03410 Base excision repair [PATH:ko03410]	25
O. lucimarinus	03420 Nucleotide excision repair [PATH:ko03420]	39
O. lucimarinus	03430 Mismatch repair [PATH:ko03430]	27
O. lucimarinus	03440 Homologous recombination [PATH:ko03440]	33
O. lucimarinus	03450 Non-homologous end-joining [PATH:ko03450]	7
O. lucimarinus	03460 Fanconi anemia pathway [PATH:ko03460]	24
O. lucimarinus	03230 Viral genome structure [PATH:ko03230]	0
O. lucimarinus	03240 Viral replication [PATH:ko03240]	0
M. hakoo	03020 RNA polymerase [PATH:ko03020]	28
M. hakoo	03022 Basal transcription factors [PATH:ko03022]	27
M. hakoo	03040 Spliceosome [PATH:ko03040]	97
M. hakoo	03010 Ribosome [PATH:ko03010]	168
M. hakoo	00970 Aminoacyl-tRNA biosynthesis [PATH:ko00970]	49
M. hakoo	03013 Nucleocytoplasmic transport [PATH:ko03013]	48
M. hakoo	03015 mRNA surveillance pathway [PATH:ko03015]	46
M. hakoo	03008 Ribosome biogenesis in eukaryotes [PATH:ko03008]	57
M. hakoo	03060 Protein export [PATH:ko03060]	32
M. hakoo	04141 Protein processing in endoplasmic reticulum [PATH:ko04141]	76
M. hakoo	04130 SNARE interactions in vesicular transport [PATH:ko04130]	13
M. hakoo	04120 Ubiquitin mediated proteolysis [PATH:ko04120]	56
M. hakoo	04122 Sulfur relay system [PATH:ko04122]	10
M. hakoo	03050 Proteasome [PATH:ko03050]	39
M. hakoo	03018 RNA degradation [PATH:ko03018]	63
M. hakoo	03030 DNA replication [PATH:ko03030]	35
M. hakoo	03410 Base excision repair [PATH:ko03410]	24
M. hakoo	03420 Nucleotide excision repair [PATH:ko03420]	40
M. hakoo	03430 Mismatch repair [PATH:ko03430]	25
M. hakoo	03440 Homologous recombination [PATH:ko03440]	27
M. hakoo	03450 Non-homologous end-joining [PATH:ko03450]	6
M. hakoo	03460 Fanconi anemia pathway [PATH:ko03460]	27
M. hakoo	03230 Viral genome structure [PATH:ko03230]	0
M. hakoo	03240 Viral replication [PATH:ko03240]	0
C. subellipsoidea	03020 RNA polymerase [PATH:ko03020]	22
C. subellipsoidea	03022 Basal transcription factors [PATH:ko03022]	26
C. subellipsoidea	03040 Spliceosome [PATH:ko03040]	107
C. subellipsoidea	03010 Ribosome [PATH:ko03010]	141
C. subellipsoidea	00970 Aminoacyl-tRNA biosynthesis [PATH:ko00970]	44
C. subellipsoidea	03013 Nucleocytoplasmic transport [PATH:ko03013]	56
C. subellipsoidea	03015 mRNA surveillance pathway [PATH:ko03015]	49
C. subellipsoidea	03008 Ribosome biogenesis in eukaryotes [PATH:ko03008]	60
C. subellipsoidea	03060 Protein export [PATH:ko03060]	30
C. subellipsoidea	04141 Protein processing in endoplasmic reticulum [PATH:ko04141]	101
C. subellipsoidea	04130 SNARE interactions in vesicular transport [PATH:ko04130]	14
C. subellipsoidea	04120 Ubiquitin mediated proteolysis [PATH:ko04120]	67
C. subellipsoidea	04122 Sulfur relay system [PATH:ko04122]	11
C. subellipsoidea	03050 Proteasome [PATH:ko03050]	37
C. subellipsoidea	03018 RNA degradation [PATH:ko03018]	60
C. subellipsoidea	03030 DNA replication [PATH:ko03030]	36
C. subellipsoidea	03410 Base excision repair [PATH:ko03410]	26
C. subellipsoidea	03420 Nucleotide excision repair [PATH:ko03420]	43
C. subellipsoidea	03430 Mismatch repair [PATH:ko03430]	26
C. subellipsoidea	03440 Homologous recombination [PATH:ko03440]	25
C. subellipsoidea	03450 Non-homologous end-joining [PATH:ko03450]	10
C. subellipsoidea	03460 Fanconi anemia pathway [PATH:ko03460]	27
C. subellipsoidea	03230 Viral genome structure [PATH:ko03230]	0
C. subellipsoidea	03240 Viral replication [PATH:ko03240]	0
C. variabilis	03020 RNA polymerase [PATH:ko03020]	30
C. variabilis	03022 Basal transcription factors [PATH:ko03022]	23
C. variabilis	03040 Spliceosome [PATH:ko03040]	113
C. variabilis	03010 Ribosome [PATH:ko03010]	139
C. variabilis	00970 Aminoacyl-tRNA biosynthesis [PATH:ko00970]	45
C. variabilis	03013 Nucleocytoplasmic transport [PATH:ko03013]	58
C. variabilis	03015 mRNA surveillance pathway [PATH:ko03015]	47
C. variabilis	03008 Ribosome biogenesis in eukaryotes [PATH:ko03008]	61
C. variabilis	03060 Protein export [PATH:ko03060]	31
C. variabilis	04141 Protein processing in endoplasmic reticulum [PATH:ko04141]	94
C. variabilis	04130 SNARE interactions in vesicular transport [PATH:ko04130]	13
C. variabilis	04120 Ubiquitin mediated proteolysis [PATH:ko04120]	66
C. variabilis	04122 Sulfur relay system [PATH:ko04122]	13
C. variabilis	03050 Proteasome [PATH:ko03050]	38
C. variabilis	03018 RNA degradation [PATH:ko03018]	58
C. variabilis	03030 DNA replication [PATH:ko03030]	39
C. variabilis	03410 Base excision repair [PATH:ko03410]	31
C. variabilis	03420 Nucleotide excision repair [PATH:ko03420]	45
C. variabilis	03430 Mismatch repair [PATH:ko03430]	29
C. variabilis	03440 Homologous recombination [PATH:ko03440]	34
C. variabilis	03450 Non-homologous end-joining [PATH:ko03450]	14
C. variabilis	03460 Fanconi anemia pathway [PATH:ko03460]	31
C. variabilis	03230 Viral genome structure [PATH:ko03230]	0
C. variabilis	03240 Viral replication [PATH:ko03240]	0
C. reinhardtii	03020 RNA polymerase [PATH:ko03020]	23
C. reinhardtii	03022 Basal transcription factors [PATH:ko03022]	29
C. reinhardtii	03040 Spliceosome [PATH:ko03040]	139
C. reinhardtii	03010 Ribosome [PATH:ko03010]	166
C. reinhardtii	00970 Aminoacyl-tRNA biosynthesis [PATH:ko00970]	48
C. reinhardtii	03013 Nucleocytoplasmic transport [PATH:ko03013]	76
C. reinhardtii	03015 mRNA surveillance pathway [PATH:ko03015]	62
C. reinhardtii	03008 Ribosome biogenesis in eukaryotes [PATH:ko03008]	63
C. reinhardtii	03060 Protein export [PATH:ko03060]	30
C. reinhardtii	04141 Protein processing in endoplasmic reticulum [PATH:ko04141]	108
C. reinhardtii	04130 SNARE interactions in vesicular transport [PATH:ko04130]	18
C. reinhardtii	04120 Ubiquitin mediated proteolysis [PATH:ko04120]	74
C. reinhardtii	04122 Sulfur relay system [PATH:ko04122]	13
C. reinhardtii	03050 Proteasome [PATH:ko03050]	40
C. reinhardtii	03018 RNA degradation [PATH:ko03018]	69
C. reinhardtii	03030 DNA replication [PATH:ko03030]	43
C. reinhardtii	03410 Base excision repair [PATH:ko03410]	33
C. reinhardtii	03420 Nucleotide excision repair [PATH:ko03420]	46
C. reinhardtii	03430 Mismatch repair [PATH:ko03430]	26
C. reinhardtii	03440 Homologous recombination [PATH:ko03440]	30
C. reinhardtii	03450 Non-homologous end-joining [PATH:ko03450]	8
C. reinhardtii	03460 Fanconi anemia pathway [PATH:ko03460]	26
C. reinhardtii	03230 Viral genome structure [PATH:ko03230]	0
C. reinhardtii	03240 Viral replication [PATH:ko03240]	0
P. patens	03020 RNA polymerase [PATH:ko03020]	73
P. patens	03022 Basal transcription factors [PATH:ko03022]	142
P. patens	03040 Spliceosome [PATH:ko03040]	483
P. patens	03010 Ribosome [PATH:ko03010]	597
P. patens	00970 Aminoacyl-tRNA biosynthesis [PATH:ko00970]	84
P. patens	03013 Nucleocytoplasmic transport [PATH:ko03013]	238
P. patens	03015 mRNA surveillance pathway [PATH:ko03015]	252
P. patens	03008 Ribosome biogenesis in eukaryotes [PATH:ko03008]	130
P. patens	03060 Protein export [PATH:ko03060]	77
P. patens	04141 Protein processing in endoplasmic reticulum [PATH:ko04141]	408
P. patens	04130 SNARE interactions in vesicular transport [PATH:ko04130]	93
P. patens	04120 Ubiquitin mediated proteolysis [PATH:ko04120]	343
P. patens	04122 Sulfur relay system [PATH:ko04122]	31
P. patens	03050 Proteasome [PATH:ko03050]	137
P. patens	03018 RNA degradation [PATH:ko03018]	266
P. patens	03030 DNA replication [PATH:ko03030]	101
P. patens	03410 Base excision repair [PATH:ko03410]	112
P. patens	03420 Nucleotide excision repair [PATH:ko03420]	157
P. patens	03430 Mismatch repair [PATH:ko03430]	88
P. patens	03440 Homologous recombination [PATH:ko03440]	138
P. patens	03450 Non-homologous end-joining [PATH:ko03450]	34
P. patens	03460 Fanconi anemia pathway [PATH:ko03460]	97
P. patens	03230 Viral genome structure [PATH:ko03230]	0
P. patens	03240 Viral replication [PATH:ko03240]	0

## Sheet: Fig 5b
Classification	Counts
CE	984
AS	279

## Sheet: Fig 5c
Classification	log10(TPM + 1)
CE	0.845761
CE	1.07474
CE	1.0289
CE	1.05203
CE	0.958254
CE	1.15255
CE	0
CE	0
CE	0
CE	1.39424
CE	0.636883
CE	0
CE	0.170924
CE	0.416296
CE	0.448313
CE	2.24521
CE	0
CE	1.29658
CE	1.22824
CE	0
CE	0
CE	0
CE	0.441988
CE	0.899719
CE	0.287397
CE	1.13759
CE	0.793785
CE	0
CE	0.874549
CE	3.10918
CE	1.20276
CE	0
CE	1.42235
CE	0
CE	0
CE	2.79592
CE	0.356705
CE	0.490111
CE	0.240835
CE	1.39428
CE	0
CE	0.220749
CE	0
CE	2.80994
CE	0.69477
CE	1.41639
CE	0.29421
CE	1.51627
CE	0.698069
CE	0.567128
CE	1.63824
CE	0
CE	0
CE	1.37
CE	0.28448
CE	0
CE	2.83326
CE	0.49404
CE	0
CE	0.724162
CE	1.11942
CE	1.31414
CE	3.23319
CE	0
CE	2.14077
CE	0
CE	2.12446
CE	0
CE	0
CE	1.30874
CE	0.492354
CE	0
CE	0
CE	0.525316
CE	0.840331
CE	1.1402
CE	0.258339
CE	0
CE	0
CE	0.273887
CE	2.46516
CE	0.763829
CE	1.39787
CE	0.998371
CE	0
CE	0.339297
CE	0.469054
CE	0.328621
CE	1.65221
CE	0
CE	1.29617
CE	1.40877
CE	0.33325
CE	0.507664
CE	1.85949
CE	0.566113
CE	0.846288
CE	0.457121
CE	0.915529
CE	2.81368
CE	2.20971
CE	1.64655
CE	1.57047
CE	0.75784
CE	0.879398
CE	0
CE	0
CE	1.12799
CE	0.712541
CE	0
CE	2.60382
CE	0.735573
CE	0
CE	0
CE	1.18116
CE	2.59323
CE	0.733656
CE	1.46412
CE	0.692115
CE	0.292176
CE	0.790182
CE	0.302087
CE	0.744754
CE	1.86327
CE	1.34956
CE	0
CE	1.67288
CE	1.40987
CE	0.871406
CE	0.46193
CE	0
CE	0
CE	2.42681
CE	0
CE	1.31206
CE	0
CE	0
CE	0
CE	1.89338
CE	0
CE	0
CE	2.23526
CE	0
CE	0.226207
CE	0
CE	0.563583
CE	0
CE	0
CE	0.590105
CE	0
CE	0.34942
CE	0
CE	2.13549
CE	2.28632
CE	0.398487
CE	0.399907
CE	0.728075
CE	0.297804
CE	1.07164
CE	2.08032
CE	1.0153
CE	0
CE	0
CE	1.78232
CE	1.85972
CE	3.42614
CE	0.302644
CE	0.815981
CE	1.81526
CE	0
CE	0
CE	0.719752
CE	1.69552
CE	0.308823
CE	0.137157
CE	1.07491
CE	1.93238
CE	0.662795
CE	3.0437
CE	3.23045
CE	0.572326
CE	0
CE	1.73025
CE	0.389474
CE	0
CE	0.524011
CE	1.3769
CE	0.877462
CE	0
CE	0
CE	0
CE	1.86501
CE	2.76911
CE	0
CE	1.75472
CE	0.902265
CE	0
CE	1.0526
CE	0
CE	0.206284
CE	0.614088
CE	1.2061
CE	0.676061
CE	1.30464
CE	2.9736
CE	1.22302
CE	0.552277
CE	1.02325
CE	0.767559
CE	0
CE	0.507568
CE	0
CE	2.04413
CE	1.60921
CE	0
CE	1.97902
CE	0
CE	0.152791
CE	0
CE	0.987438
CE	0
CE	2.84548
CE	0.503931
CE	0.81287
CE	0.68635
CE	2.52553
CE	3.14809
CE	0.800947
CE	0.278926
CE	1.2715
CE	0.299837
CE	1.08383
CE	0
CE	0
CE	0
CE	3.6302
CE	0.132561
CE	1.72192
CE	0.520901
CE	0.84424
CE	1.4091
CE	1.70478
CE	1.83415
CE	1.11343
CE	0.370532
CE	1.10101
CE	0.267544
CE	1.34159
CE	1.11224
CE	2.0147
CE	0
CE	2.45224
CE	0.876118
CE	0
CE	1.32681
CE	1.1638
CE	0.274947
CE	0.855705
CE	1.8889
CE	0
CE	3.15607
CE	0.574629
CE	0
CE	0
CE	0
CE	0.767363
CE	3.20528
CE	1.51027
CE	1.96327
CE	0
CE	0.131004
CE	0
CE	0.714274
CE	0
CE	0.371503
CE	0.774543
CE	0.116647
CE	1.3147
CE	0
CE	1.07657
CE	2.67751
CE	1.25013
CE	0
CE	0.926924
CE	0
CE	0.839163
CE	0
CE	0
CE	0
CE	0.260425
CE	1.2164
CE	0.564987
CE	2.08536
CE	0.466788
CE	0
CE	0
CE	0.702955
CE	1.38162
CE	0.329079
CE	0.931604
CE	2.86289
CE	2.07884
CE	0
CE	3.00943
CE	0
CE	0.484503
CE	0.426005
CE	1.1026
CE	0.977684
CE	1.94012
CE	1.04956
CE	0.995783
CE	2.88985
CE	0.282522
CE	2.50217
CE	0.501597
CE	0
CE	0
CE	1.30117
CE	0.277736
CE	0.452256
CE	0
CE	1.4388
CE	0.567798
CE	1.42711
CE	1.37565
CE	0.963289
CE	2.24883
CE	1.20927
CE	0
CE	2.27271
CE	0.635122
CE	0.506989
CE	0
CE	0
CE	2.34169
CE	0.13097
CE	1.44652
CE	1.88601
CE	1.24051
CE	1.10759
CE	1.76375
CE	0
CE	1.21206
CE	0.735141
CE	0
CE	0
CE	1.06952
CE	0.294653
CE	0
CE	0
CE	0
CE	0.697568
CE	3.33032
CE	3.22394
CE	0.773107
CE	2.73963
CE	1.66593
CE	0
CE	0.362062
CE	0
CE	0
CE	2.51265
CE	2.21163
CE	2.9385
CE	0
CE	0
CE	2.76193
CE	3.21178
CE	2.06121
CE	1.8443
CE	1.45933
CE	1.82401
CE	1.20068
CE	0.658408
CE	0
CE	2.64822
CE	1.63249
CE	1.51143
CE	0
CE	0
CE	2.36235
CE	2.29162
CE	2.62389
CE	0
CE	0
CE	1.74986
CE	0.845014
CE	1.65609
CE	0
CE	0
CE	1.55772
CE	1.46527
CE	2.97324
CE	0.584657
CE	0.816399
CE	0.887601
CE	1.51179
CE	0.519157
CE	0.155544
CE	1.88791
CE	1.47952
CE	0.345619
CE	0.519196
CE	1.38081
CE	0.225875
CE	0.358224
CE	0.715254
CE	3.26125
CE	0.801044
CE	0.393371
CE	1.20254
CE	1.19516
CE	0.806812
CE	0.158799
CE	3.1712
CE	0
CE	0.530686
CE	0
CE	3.3897
CE	0
CE	0.430478
CE	1.60241
CE	1.35074
CE	1.4503
CE	0
CE	0.5618
CE	2.27585
CE	0.835023
CE	0
CE	0
CE	0.343219
CE	1.44176
CE	0.5172
CE	2.66534
CE	0.857526
CE	1.44886
CE	0.520643
CE	0.442108
CE	0
CE	0.468798
CE	2.49729
CE	0.908919
CE	0.22839
CE	1.0166
CE	0
CE	0.348314
CE	2.72861
CE	0.487445
CE	0
CE	0.708871
CE	0
CE	0
CE	0.117121
CE	2.5908
CE	0.697659
CE	0.554649
CE	0
CE	0.702125
CE	1.30623
CE	1.15185
CE	1.26306
CE	1.00025
CE	3.34592
CE	0.949728
CE	1.71199
CE	0.682326
CE	0.808514
CE	2.49979
CE	1.53836
CE	1.13334
CE	1.96764
CE	0
CE	1.99167
CE	2.81092
CE	0
CE	1.46148
CE	0.598597
CE	0.479522
CE	2.93786
CE	0.650552
CE	0
CE	1.16189
CE	0
CE	1.87769
CE	0.602681
CE	2.92706
CE	1.85306
CE	0.769452
CE	1.32517
CE	0
CE	2.01525
CE	0.975297
CE	1.07816
CE	0.818477
CE	0
CE	0.292168
CE	0
CE	1.9447
CE	0
CE	0.874723
CE	2.84063
CE	0
CE	0
CE	0.768226
CE	1.64097
CE	0.159178
CE	0.742276
CE	0
CE	1.58559
CE	3.23069
CE	1.28965
CE	1.38702
CE	0.935234
CE	1.54448
CE	2.30997
CE	0.929151
CE	0.798661
CE	0
CE	0.43563
CE	0.365355
CE	0.209988
CE	1.26739
CE	0.401604
CE	0
CE	1.22986
CE	1.75259
CE	0
CE	1.63467
CE	0
CE	0.59766
CE	1.07852
CE	0.325401
CE	0.61652
CE	0
CE	0.304915
CE	0.614161
CE	0
CE	1.2651
CE	1.92467
CE	0
CE	1.82091
CE	1.37964
CE	0.636965
CE	0.690721
CE	0.897005
CE	1.4901
CE	0
CE	0.903726
CE	2.39796
CE	0
CE	1.73178
CE	0.345449
CE	0.423528
CE	0
CE	1.01297
CE	2.95613
CE	0.38487
CE	0.194661
CE	0
CE	1.12238
CE	1.52123
CE	0.403617
CE	1.29254
CE	0.128757
CE	0
CE	0.972897
CE	1.7534
CE	0
CE	0.374814
CE	0.64033
CE	3.33811
CE	0
CE	0.84997
CE	0
CE	1.40776
CE	3.15926
CE	3.35672
CE	2.1995
CE	1.19833
CE	0.223511
CE	0.171679
CE	0
CE	0
CE	1.51892
CE	0
CE	0
CE	1.71488
CE	0
CE	0
CE	2.8846
CE	0
CE	0.524127
CE	0
CE	1.52019
CE	1.75536
CE	1.56012
CE	2.0485
CE	1.77983
CE	0
CE	0.818549
CE	1.28005
CE	1.78694
CE	0.197698
CE	0
CE	2.03893
CE	3.52448
CE	1.48729
CE	1.90342
CE	0
CE	0
CE	0
CE	1.04629
CE	0.173191
CE	0
CE	0
CE	1.70563
CE	0.612836
CE	0.293138
CE	1.51893
CE	0.690589
CE	0
CE	0
CE	0
CE	0.87083
CE	1.65869
CE	1.83648
CE	0
CE	0.433168
CE	0
CE	1.13455
CE	1.54738
CE	0
CE	0
CE	0
CE	1.77709
CE	3.15254
CE	1.09347
CE	1.65435
CE	1.74062
CE	0.240228
CE	1.16199
CE	0
CE	1.81711
CE	1.47451
CE	1.1577
CE	1.75662
CE	3.26205
CE	0.182689
CE	0
CE	0
CE	0
CE	1.9705
CE	2.6002
CE	0
CE	0.754557
CE	0.702997
CE	0.426297
CE	0
CE	2.75351
CE	1.43701
CE	1.54436
CE	0
CE	0
CE	0
CE	0.966039
CE	0
CE	0
CE	0
CE	0.476539
CE	2.4782
CE	0.709216
CE	1.45004
CE	0.758509
CE	0.844003
CE	0
CE	0.558385
CE	0.457016
CE	0
CE	2.00519
CE	1.77191
CE	1.07048
CE	1.51665
CE	1.37743
CE	0.765815
CE	2.49206
CE	0
CE	1.52127
CE	0.197654
CE	0
CE	1.4969
CE	2.84969
CE	0
CE	0.748234
CE	0.172356
CE	2.03585
CE	0
CE	0.966286
CE	0.425048
CE	2.85637
CE	0
CE	1.65121
CE	2.33447
CE	0
CE	0.473899
CE	0
CE	0.415994
CE	1.55585
CE	0.304518
CE	2.29893
CE	0
CE	1.60181
CE	1.57853
CE	0
CE	0.762486
CE	1.78438
CE	1.32169
CE	3.2788
CE	1.55484
CE	0
CE	1.05509
CE	0
CE	0.552007
CE	0
CE	0
CE	0
CE	0.967271
CE	2.06326
CE	1.4365
CE	0.97237
CE	2.29534
CE	0
CE	0.459762
CE	0
CE	0
CE	0
CE	0
CE	3.03815
CE	0
CE	0.577748
CE	3.38905
CE	1.20019
CE	0.44856
CE	0.474772
CE	0
CE	1.05685
CE	0.766523
CE	2.99782
CE	0
CE	0
CE	0.680374
CE	0.838431
CE	0.488185
CE	2.69555
CE	1.88389
CE	0.451756
CE	1.63393
CE	0.939723
CE	1.50322
CE	1.69761
CE	0.594216
CE	1.32955
CE	0.752639
CE	3.29916
CE	0
CE	0.988829
CE	0
CE	0.727801
CE	0.702956
CE	0.404257
CE	1.84801
CE	0.395992
CE	0.438024
CE	0.562543
CE	1.18978
CE	0.353401
CE	1.13406
CE	0.34414
CE	1.37512
CE	1.30898
CE	2.83461
CE	0
CE	1.61326
CE	0
CE	0
CE	0
CE	0.433554
CE	0
CE	2.9581
CE	0
CE	1.96593
CE	2.20562
CE	0.915427
CE	1.69202
CE	0.687613
CE	1.25914
CE	0.430854
CE	0.792772
CE	1.40752
CE	1.46054
CE	0
CE	0.903127
CE	0.581176
CE	0.434371
CE	1.4351
CE	0.249973
CE	2.64489
CE	2.26153
CE	0.620593
CE	0.995154
CE	2.97139
CE	1.05363
CE	3.02384
CE	0.759223
CE	0
CE	1.68211
CE	1.35549
CE	1.56506
CE	1.22299
CE	0.145241
CE	2.90158
CE	0.897968
CE	0
CE	1.48548
CE	1.18366
CE	0
CE	1.87422
CE	0
CE	1.89465
CE	2.10117
CE	0.821404
CE	0
CE	1.59974
CE	3.18114
CE	1.2518
CE	2.85485
CE	2.36849
CE	0
CE	0.850583
CE	0
CE	1.29907
CE	0.519339
CE	2.55037
CE	0.742155
CE	0
CE	1.30148
CE	0
CE	3.07403
CE	3.02883
CE	0.975869
CE	0
CE	0.767639
CE	0.475573
CE	0
CE	0.638211
CE	3.05141
CE	0
CE	0
CE	0
CE	1.94483
CE	1.15406
CE	0
CE	2.04476
CE	2.88537
CE	0.495293
CE	0.382833
CE	1.12734
CE	0.395167
CE	2.57623
CE	0.336518
CE	2.68485
CE	0.179078
CE	1.91001
CE	0
CE	1.01594
CE	2.39554
CE	3.04194
CE	0.826095
CE	0.656416
CE	0
CE	1.52339
CE	0.287429
CE	2.04545
CE	0.398037
CE	0
CE	2.99427
CE	0
CE	0.821871
CE	0.11692
CE	1.74643
CE	0
CE	0
CE	0
CE	0.180916
CE	1.95411
CE	1.20383
CE	1.36296
CE	0.251256
CE	1.10605
CE	0
CE	1.02815
CE	0.470663
CE	0.172291
CE	0.610851
CE	0.302407
CE	0.307432
CE	1.44433
CE	1.13898
CE	1.4325
CE	1.60403
CE	0
CE	1.58099
CE	2.99066
CE	0.701282
CE	0
CE	0
CE	1.0746
CE	1.94835
CE	1.39433
CE	0
CE	0.900439
CE	0
CE	0.629107
CE	0.79504
CE	0
CE	0.974631
CE	2.62299
CE	2.09741
CE	0
CE	0
CE	0.141163
CE	0
CE	0
CE	0.585407
CE	1.0792
CE	0.523085
CE	0
CE	0
CE	0.532346
CE	0
CE	2.32682
CE	0
CE	0.308476
CE	3.14373
CE	0
CE	0
CE	0
CE	0.919467
CE	0.564319
CE	1.05648
CE	0.778577
CE	2.11941
CE	1.50065
CE	0.658378
CE	0
CE	0.118603
CE	0
CE	1.08052
CE	0
CE	0.30737
CE	0.837216
CE	0.501932
CE	1.30107
CE	0.343075
CE	0.141605
CE	0.594893
CE	0
CE	0.586279
CE	0
CE	1.82665
CE	0
CE	1.38256
CE	1.34192
CE	0.872763
CE	0.200326
CE	0.450675
CE	2.72069
CE	0
CE	1.40167
CE	0.681508
CE	0.50619
CE	1.43721
CE	0
CE	1.66669
PS	0
PS	0.304628
PS	0.987866
PS	0.836177
PS	3.88305
PS	1.3042
PS	1.00951
PS	0.906923
PS	0
PS	0.857014
PS	1.79477
PS	1.92553
PS	1.29374
PS	0.366067
PS	0.183956
PS	0
PS	0.305998
PS	0.217195
PS	0
PS	0.585194
PS	2.00728
PS	2.72299
PS	1.26618
PS	3.67518
PS	0.181802
PS	0.472351
PS	3.9628
PS	1.05828
PS	0
PS	0.997218
PS	0
PS	2.02358
PS	1.87246
PS	0
PS	0.594237
PS	1.19329
PS	2.17479
PS	1.49625
PS	0
PS	3.72279
PS	3.08519
PS	0
PS	0
PS	0
PS	0.491534
PS	2.45083
PS	0.365809
PS	0
PS	1.48043
PS	0.526049
PS	0.519039
PS	0.806024
PS	0.605713
PS	0
PS	1.18634
PS	2.41534
PS	1.88292
PS	0.827695
PS	1.02849
PS	0
PS	1.91164
PS	1.77305
PS	1.54447
PS	0.581186
PS	0
PS	0.636856
PS	1.84349
PS	0.927683
PS	1.16186
PS	0
PS	3.25412
PS	2.64431
PS	0
PS	2.42727
PS	0.487472
PS	0
PS	0
PS	1.31458
PS	0.557933
PS	1.48527
PS	0.422051
PS	1.13504
PS	3.31112
PS	0.528552
PS	3.08425
PS	2.34992
PS	0
PS	1.05273
PS	2.82073
PS	0.664304
PS	0.31102
PS	0.933045
PS	0
PS	0
PS	1.64002
PS	2.99124
PS	2.22107
PS	2.34318
PS	0
PS	0
PS	2.01929
PS	1.00913
PS	0
PS	1.85324
PS	1.23179
PS	0.636792
PS	2.54775
PS	0.511391
PS	0.95556
PS	0
PS	0.63145
PS	0.259336
PS	0.610999
PS	1.02169
PS	1.99482
PS	2.7561
PS	0.751066
PS	1.25648
PS	0
PS	0.290379
PS	0
PS	1.20614
PS	2.51325
PS	0
PS	0.327759
PS	0
PS	0.216049
PS	2.06875
PS	0
PS	2.00584
PS	2.15331
PS	0
PS	1.13554
PS	1.82717
PS	0.391583
PS	1.94057
PS	0
PS	2.72225
PS	1.16702
PS	1.78144
PS	1.7255
PS	0
PS	2.30139
PS	1.14901
PS	1.24954
PS	1.65339
PS	1.61496
PS	0.685525
PS	0.982216
PS	0
PS	0.416231
PS	0
PS	1.15923
PS	1.24345
PS	0.483538
PS	0.676331
PS	0
PS	0
PS	0.916874
PS	1.47918
PS	1.50488
PS	0
PS	1.86532
PS	0
PS	0
PS	0.341367
PS	1.20245
PS	2.6153
PS	0.980848
PS	3.70436
PS	0
PS	1.57209
PS	0.549749
PS	0.911979
PS	2.10491
PS	0
PS	2.68678
PS	0.677889
PS	1.20349
PS	0
PS	0.194984
PS	0.63509
PS	1.09548
PS	0
PS	0.970067
PS	0
PS	0.404074
PS	1.61058
PS	1.47785
PS	1.59667
PS	0
PS	1.00968
PS	0
PS	1.14444
PS	1.73398
PS	0
PS	0
PS	0
PS	0
PS	0.944535
PS	0.648633
PS	0
PS	2.90817
PS	0
PS	0
PS	2.13879
PS	0.764615
PS	0.865162
PS	0
PS	0.751529
PS	0.240468
PS	0.789095
PS	0
PS	0
PS	1.92018
PS	0.735577
PS	0
PS	0
PS	1.36986
PS	1.95811
PS	0.542562
PS	0
PS	0
PS	2.49916
PS	0
PS	0
PS	0
PS	2.18992
PS	2.15628
PS	0.33843
PS	0
PS	1.32336
PS	1.57125
PS	0
PS	1.77225
PS	0
PS	2.55675
PS	0
PS	1.12616
PS	0.573474
PS	1.02277
PS	0.430488
PS	1.20638
PS	0.164179
PS	0.124398
PS	1.3224
PS	0.796901
PS	1.28346
PS	0.483199
PS	1.54409
PS	1.56035
PS	0
PS	0.321387
PS	0
PS	0.729684
PS	0.296873
PS	0
PS	1.26351
PS	0.603699
PS	3.69564
PS	2.89061
PS	0
PS	2.61979
PS	0.823473
PS	0
PS	0.572548
PS	1.11758
PS	0
PS	0.463748
PS	0.945605
PS	0
PS	0.5643
PS	0
PS	1.02639
PS	0.703487
PS	0.717889
PS	1.58164
PS	0.628845
PS	0
M.hakoo specific	0.57551
M.hakoo specific	0
M.hakoo specific	0
M.hakoo specific	0
M.hakoo specific	0.617637
M.hakoo specific	0
M.hakoo specific	0
M.hakoo specific	1.67486
M.hakoo specific	0
M.hakoo specific	0
M.hakoo specific	1.31532
M.hakoo specific	0
M.hakoo specific	0
M.hakoo specific	0
M.hakoo specific	0
M.hakoo specific	2.31597
M.hakoo specific	0
M.hakoo specific	1.17662
M.hakoo specific	0.28261
M.hakoo specific	0.391997
M.hakoo specific	0.19007
M.hakoo specific	0
M.hakoo specific	0
M.hakoo specific	3.57077
M.hakoo specific	0
M.hakoo specific	0.187949
M.hakoo specific	0
M.hakoo specific	0.388522
M.hakoo specific	2.24143
M.hakoo specific	0
M.hakoo specific	1.61829
M.hakoo specific	0.399256
M.hakoo specific	1.16081
M.hakoo specific	0
M.hakoo specific	1.87412
M.hakoo specific	1.67187
M.hakoo specific	1.63473
M.hakoo specific	2.87218
M.hakoo specific	0
M.hakoo specific	0.386784
M.hakoo specific	0
M.hakoo specific	0.247615
M.hakoo specific	0
M.hakoo specific	0.593917
M.hakoo specific	0
M.hakoo specific	0
M.hakoo specific	1.48929
M.hakoo specific	1.10063
M.hakoo specific	0.392953
M.hakoo specific	0.818391
M.hakoo specific	0.362165
M.hakoo specific	0.382731
M.hakoo specific	0
M.hakoo specific	0
M.hakoo specific	0.163236
M.hakoo specific	1.84441
M.hakoo specific	0
M.hakoo specific	2.01733
M.hakoo specific	1.71936
M.hakoo specific	1.09714
M.hakoo specific	0
M.hakoo specific	0
M.hakoo specific	1.51227
M.hakoo specific	0
M.hakoo specific	0.952504
M.hakoo specific	0
M.hakoo specific	0.94178
M.hakoo specific	0
M.hakoo specific	0
M.hakoo specific	0
M.hakoo specific	0
M.hakoo specific	0
M.hakoo specific	0
M.hakoo specific	0.137075
M.hakoo specific	2.02441
M.hakoo specific	0
M.hakoo specific	0
M.hakoo specific	0
M.hakoo specific	2.59145
M.hakoo specific	2.28863
M.hakoo specific	0
M.hakoo specific	0.645669
M.hakoo specific	2.6395
M.hakoo specific	1.29092
M.hakoo specific	2.68101
M.hakoo specific	0
M.hakoo specific	2.48471
M.hakoo specific	0
M.hakoo specific	0
M.hakoo specific	0.160684
M.hakoo specific	0.228785
M.hakoo specific	0
M.hakoo specific	0.494551
M.hakoo specific	0
M.hakoo specific	0
M.hakoo specific	0.382826
M.hakoo specific	0.632712
M.hakoo specific	0.471101
M.hakoo specific	0
M.hakoo specific	0
M.hakoo specific	0.954042
M.hakoo specific	0
M.hakoo specific	0.277952
M.hakoo specific	0.748417
M.hakoo specific	0
M.hakoo specific	0
M.hakoo specific	0
M.hakoo specific	0.314994
M.hakoo specific	0.563192
M.hakoo specific	0
M.hakoo specific	1.8069
M.hakoo specific	1.63942
M.hakoo specific	0
M.hakoo specific	0.311158
M.hakoo specific	0
M.hakoo specific	0
M.hakoo specific	0
M.hakoo specific	0
M.hakoo specific	1.12484
M.hakoo specific	0
M.hakoo specific	0
M.hakoo specific	0
M.hakoo specific	0
M.hakoo specific	2.65883
M.hakoo specific	0
M.hakoo specific	0.288474
M.hakoo specific	1.20292
M.hakoo specific	0
M.hakoo specific	0.945689
M.hakoo specific	0
M.hakoo specific	0
M.hakoo specific	0
M.hakoo specific	0
M.hakoo specific	0
M.hakoo specific	0.946684
M.hakoo specific	1.51743
M.hakoo specific	0.491554
M.hakoo specific	1.6526
M.hakoo specific	0.910217
M.hakoo specific	1.31542
M.hakoo specific	0
M.hakoo specific	0
M.hakoo specific	0
M.hakoo specific	0.941268
M.hakoo specific	0.881049
M.hakoo specific	0.727903
M.hakoo specific	0.186711
M.hakoo specific	0
M.hakoo specific	0
M.hakoo specific	0
M.hakoo specific	0
M.hakoo specific	0
M.hakoo specific	0.295368
M.hakoo specific	0.216383
M.hakoo specific	0
M.hakoo specific	0.484532
M.hakoo specific	0.458727
M.hakoo specific	0.697764
M.hakoo specific	0
M.hakoo specific	0
M.hakoo specific	0
M.hakoo specific	0.208978
M.hakoo specific	0.535875
M.hakoo specific	0
M.hakoo specific	2.38632
M.hakoo specific	1.7591
M.hakoo specific	0.528091
M.hakoo specific	3.1602
M.hakoo specific	0
M.hakoo specific	0
M.hakoo specific	0
M.hakoo specific	0
M.hakoo specific	0
M.hakoo specific	0.273388
M.hakoo specific	0.591662
M.hakoo specific	0.567351
M.hakoo specific	0
M.hakoo specific	0.27486
M.hakoo specific	0
M.hakoo specific	0
M.hakoo specific	0.207622
M.hakoo specific	1.40841
M.hakoo specific	0.323946
M.hakoo specific	0
M.hakoo specific	1.22381
M.hakoo specific	0
M.hakoo specific	0
M.hakoo specific	1.53751
M.hakoo specific	0
M.hakoo specific	0.181432
M.hakoo specific	0.575997
M.hakoo specific	0
M.hakoo specific	0
M.hakoo specific	0
M.hakoo specific	0.340701
M.hakoo specific	0
M.hakoo specific	0
M.hakoo specific	0
M.hakoo specific	0.61239
M.hakoo specific	0.141317
M.hakoo specific	0
M.hakoo specific	0
M.hakoo specific	0
M.hakoo specific	0
M.hakoo specific	0
M.hakoo specific	0
M.hakoo specific	0.753277
M.hakoo specific	2.52368
M.hakoo specific	0.301302
M.hakoo specific	0
M.hakoo specific	0.399845
M.hakoo specific	1.99675
M.hakoo specific	2.42524
M.hakoo specific	0.846018
M.hakoo specific	1.02943
M.hakoo specific	0.702378
M.hakoo specific	0
M.hakoo specific	0
M.hakoo specific	0.230649
M.hakoo specific	0.286263
M.hakoo specific	0.739017
M.hakoo specific	0.139733
M.hakoo specific	0
M.hakoo specific	2.38219
M.hakoo specific	0.146282
M.hakoo specific	0.385594
M.hakoo specific	1.59729
M.hakoo specific	0
M.hakoo specific	0
M.hakoo specific	0.206261
M.hakoo specific	0
M.hakoo specific	0.123585
M.hakoo specific	0.50242
M.hakoo specific	0.661105
M.hakoo specific	0
M.hakoo specific	0
M.hakoo specific	0
M.hakoo specific	1.10798
M.hakoo specific	0.607684
M.hakoo specific	0
M.hakoo specific	0.292923
M.hakoo specific	1.36748
M.hakoo specific	0.11712
M.hakoo specific	2.7868
M.hakoo specific	1.92265
M.hakoo specific	0.382901
M.hakoo specific	0
M.hakoo specific	0.299767
M.hakoo specific	0.687288
M.hakoo specific	1.37766
M.hakoo specific	0
M.hakoo specific	0.832849
M.hakoo specific	0.845326
M.hakoo specific	0
M.hakoo specific	0
M.hakoo specific	0
M.hakoo specific	0
M.hakoo specific	0
M.hakoo specific	0.343298
M.hakoo specific	0
M.hakoo specific	0
M.hakoo specific	0
M.hakoo specific	0.5983
M.hakoo specific	0.976463
M.hakoo specific	0.310702
M.hakoo specific	0.609983
M.hakoo specific	0
M.hakoo specific	1.54877
M.hakoo specific	0
M.hakoo specific	0
M.hakoo specific	2.82678
M.hakoo specific	0
M.hakoo specific	1.58945
M.hakoo specific	0.238725
M.hakoo specific	1.64422
M.hakoo specific	0
M.hakoo specific	1.26638
M.hakoo specific	1.1825
M.hakoo specific	0.124388
M.hakoo specific	0.969036
M.hakoo specific	1.52441
M.hakoo specific	1.51452
M.hakoo specific	0
M.hakoo specific	0.29689
M.hakoo specific	0
M.hakoo specific	3.20912
M.hakoo specific	0.544483
M.hakoo specific	0.520146
M.hakoo specific	0.394547
M.hakoo specific	3.97824
M.hakoo specific	0
M.hakoo specific	0.4803
M.hakoo specific	0
M.hakoo specific	1.62212
M.hakoo specific	1.18019
M.hakoo specific	0.629099
M.hakoo specific	0
M.hakoo specific	0
M.hakoo specific	0.477237
M.hakoo specific	0
M.hakoo specific	0.71023
M.hakoo specific	1.80976
M.hakoo specific	0.325726
M.hakoo specific	1.21789
M.hakoo specific	0.648776
M.hakoo specific	0
M.hakoo specific	1.76366
M.hakoo specific	0.469838
M.hakoo specific	0.145188
M.hakoo specific	1.36165
M.hakoo specific	0.161866
M.hakoo specific	0
M.hakoo specific	0
M.hakoo specific	0
M.hakoo specific	0
M.hakoo specific	0
M.hakoo specific	2.53246
M.hakoo specific	0.341789
M.hakoo specific	0
M.hakoo specific	2.04966
M.hakoo specific	0
M.hakoo specific	2.33508
M.hakoo specific	0.485702
M.hakoo specific	0
M.hakoo specific	0
M.hakoo specific	2.20462
M.hakoo specific	0.534291
M.hakoo specific	0
M.hakoo specific	0.301093
M.hakoo specific	0
M.hakoo specific	0.357131
M.hakoo specific	0.666239
M.hakoo specific	0
M.hakoo specific	0
M.hakoo specific	0.737633
M.hakoo specific	0
M.hakoo specific	0.570969
M.hakoo specific	0.604781
M.hakoo specific	0.376596
M.hakoo specific	0.664484
M.hakoo specific	0.179191
M.hakoo specific	1.12964
M.hakoo specific	1.65574
M.hakoo specific	0
M.hakoo specific	0.87611
M.hakoo specific	0
M.hakoo specific	3.79477
M.hakoo specific	0.358979
M.hakoo specific	1.99158
M.hakoo specific	1.78394
M.hakoo specific	0.13856
M.hakoo specific	2.48987
M.hakoo specific	0.375741
M.hakoo specific	0
M.hakoo specific	0
M.hakoo specific	0.178757
M.hakoo specific	0.45498
M.hakoo specific	0
M.hakoo specific	0.143069
M.hakoo specific	2.90399
M.hakoo specific	0.865106
M.hakoo specific	0
M.hakoo specific	0.308071
M.hakoo specific	0.544787
M.hakoo specific	0
M.hakoo specific	1.16896
M.hakoo specific	0
M.hakoo specific	0.152547
M.hakoo specific	2.38415
M.hakoo specific	1.33674
M.hakoo specific	0
M.hakoo specific	0.919296
M.hakoo specific	0
M.hakoo specific	0.217163
M.hakoo specific	3.09739
M.hakoo specific	1.08555
M.hakoo specific	0
M.hakoo specific	0
M.hakoo specific	0
M.hakoo specific	0
M.hakoo specific	3.26516
M.hakoo specific	1.29141
M.hakoo specific	0.244071
M.hakoo specific	0
M.hakoo specific	0.391728
M.hakoo specific	0
M.hakoo specific	1.9271
M.hakoo specific	0
M.hakoo specific	0
M.hakoo specific	0.507256
M.hakoo specific	0.420091
M.hakoo specific	0.259456
M.hakoo specific	0
M.hakoo specific	0
M.hakoo specific	0.123116
M.hakoo specific	0.418579
M.hakoo specific	0
M.hakoo specific	0.590727
M.hakoo specific	0
M.hakoo specific	0.562416
M.hakoo specific	0.604644
M.hakoo specific	1.11873
M.hakoo specific	1.9534
M.hakoo specific	0
M.hakoo specific	1.96509
M.hakoo specific	0
M.hakoo specific	2.26921
M.hakoo specific	0
M.hakoo specific	2.02794
M.hakoo specific	0.71093
M.hakoo specific	0
M.hakoo specific	1.0696
M.hakoo specific	0.139322
M.hakoo specific	0.922667
M.hakoo specific	1.44173
M.hakoo specific	0
M.hakoo specific	0.24337
M.hakoo specific	0
M.hakoo specific	0.495462
M.hakoo specific	0.198508
M.hakoo specific	0
M.hakoo specific	0
M.hakoo specific	0
M.hakoo specific	0
M.hakoo specific	1.69537
M.hakoo specific	0.794245
M.hakoo specific	0.771079
M.hakoo specific	1.91225
M.hakoo specific	1.63018
M.hakoo specific	0.709532
M.hakoo specific	0
M.hakoo specific	1.704
M.hakoo specific	0.939181
M.hakoo specific	0.473668
M.hakoo specific	1.10719
M.hakoo specific	1.01698
M.hakoo specific	2.06929
M.hakoo specific	0
M.hakoo specific	0.760809
M.hakoo specific	0
M.hakoo specific	0
M.hakoo specific	0.423081
M.hakoo specific	0.471511
M.hakoo specific	0
M.hakoo specific	0
M.hakoo specific	0.521839
M.hakoo specific	0.581214
M.hakoo specific	1.00318
M.hakoo specific	0
M.hakoo specific	0.252688
M.hakoo specific	1.62351
M.hakoo specific	0.152906
M.hakoo specific	0.933723
M.hakoo specific	0.196874
M.hakoo specific	0.98619
M.hakoo specific	0.29574
M.hakoo specific	0.690438
M.hakoo specific	1.68741
M.hakoo specific	0
M.hakoo specific	0
M.hakoo specific	0
M.hakoo specific	0.341411
M.hakoo specific	0
M.hakoo specific	0.303351
M.hakoo specific	0.729564
M.hakoo specific	0
M.hakoo specific	2.4189
M.hakoo specific	1.72921
M.hakoo specific	0.654352
M.hakoo specific	0.815078
M.hakoo specific	0.303452
M.hakoo specific	0.747816
M.hakoo specific	0
M.hakoo specific	0
M.hakoo specific	0
M.hakoo specific	0
M.hakoo specific	0
M.hakoo specific	1.7881
M.hakoo specific	0
M.hakoo specific	2.37244
M.hakoo specific	0.133651
M.hakoo specific	0
M.hakoo specific	0.953835
M.hakoo specific	0
M.hakoo specific	0
M.hakoo specific	0.341292
M.hakoo specific	2.24226
M.hakoo specific	1.21997
M.hakoo specific	0.392634
M.hakoo specific	0.876045
M.hakoo specific	0.455921
M.hakoo specific	0.441122
M.hakoo specific	0.568261
M.hakoo specific	0
M.hakoo specific	1.65332
M.hakoo specific	0
M.hakoo specific	0
M.hakoo specific	0.988425
M.hakoo specific	0.798947
M.hakoo specific	0.923326
M.hakoo specific	0
M.hakoo specific	0
M.hakoo specific	0
M.hakoo specific	0
M.hakoo specific	0.564878
M.hakoo specific	0
M.hakoo specific	1.53048
M.hakoo specific	0.15126
M.hakoo specific	0.828209
M.hakoo specific	1.0492
M.hakoo specific	0.65825
M.hakoo specific	0
M.hakoo specific	0
M.hakoo specific	0
M.hakoo specific	0
M.hakoo specific	0
M.hakoo specific	0.477419
M.hakoo specific	0
M.hakoo specific	0
M.hakoo specific	0
M.hakoo specific	0.166147
M.hakoo specific	0.29848
M.hakoo specific	0.501714
M.hakoo specific	0.512632
M.hakoo specific	1.03206
M.hakoo specific	0.233507
M.hakoo specific	2.56371
M.hakoo specific	0
M.hakoo specific	0.140944
M.hakoo specific	0
M.hakoo specific	0
M.hakoo specific	0
M.hakoo specific	1.23799
M.hakoo specific	2.14119
M.hakoo specific	0
M.hakoo specific	0.587881
M.hakoo specific	0.761157
M.hakoo specific	0.941429
M.hakoo specific	2.20091
M.hakoo specific	1.33205
M.hakoo specific	0.679324
M.hakoo specific	0
M.hakoo specific	1.88024
M.hakoo specific	0
M.hakoo specific	1.32544
M.hakoo specific	1.0926
M.hakoo specific	0.82765
M.hakoo specific	0
M.hakoo specific	0
M.hakoo specific	0
M.hakoo specific	0.116631
M.hakoo specific	1.68334
M.hakoo specific	0
M.hakoo specific	1.27014
M.hakoo specific	0
M.hakoo specific	0
M.hakoo specific	0
M.hakoo specific	0
M.hakoo specific	0
M.hakoo specific	0
M.hakoo specific	0.247668
M.hakoo specific	1.20984
M.hakoo specific	0.833954
M.hakoo specific	0.694389
M.hakoo specific	0.976319
M.hakoo specific	0.679696
M.hakoo specific	0
M.hakoo specific	0
M.hakoo specific	0
M.hakoo specific	0.429044
M.hakoo specific	0.889821
M.hakoo specific	0
M.hakoo specific	0.309739
M.hakoo specific	0
M.hakoo specific	0.89307
M.hakoo specific	0.132547
M.hakoo specific	2.46851
M.hakoo specific	1.21567
M.hakoo specific	0.522657
M.hakoo specific	0
M.hakoo specific	0
M.hakoo specific	0
M.hakoo specific	0.574626
M.hakoo specific	0
M.hakoo specific	2.31264
M.hakoo specific	0
M.hakoo specific	0
M.hakoo specific	0.716838
M.hakoo specific	0.628549
M.hakoo specific	0.455845
M.hakoo specific	0.925766
M.hakoo specific	0
M.hakoo specific	0
M.hakoo specific	1.49053
M.hakoo specific	0.184306
M.hakoo specific	0.329798
M.hakoo specific	0.213177
M.hakoo specific	0
M.hakoo specific	0
M.hakoo specific	0.518922
M.hakoo specific	2.16738
M.hakoo specific	1.09122
M.hakoo specific	0.179349
M.hakoo specific	0.373458
M.hakoo specific	2.02041
M.hakoo specific	2.66865
M.hakoo specific	3.07469
M.hakoo specific	0
M.hakoo specific	0
M.hakoo specific	0
M.hakoo specific	1.82939
M.hakoo specific	0.40703
M.hakoo specific	0.186059
M.hakoo specific	0
M.hakoo specific	0
M.hakoo specific	0
M.hakoo specific	0.269562
M.hakoo specific	0
M.hakoo specific	0
M.hakoo specific	0
M.hakoo specific	0.776629
M.hakoo specific	0.489554
M.hakoo specific	0.507599
M.hakoo specific	0.239929
M.hakoo specific	0.68636
M.hakoo specific	0.696324
M.hakoo specific	1.26988
M.hakoo specific	0.678104
M.hakoo specific	1.38356
M.hakoo specific	1.1965
M.hakoo specific	0
M.hakoo specific	0.285176
M.hakoo specific	2.44851
M.hakoo specific	0.298293
M.hakoo specific	0.486864
M.hakoo specific	0
M.hakoo specific	1.72248
M.hakoo specific	0.796185
M.hakoo specific	0
M.hakoo specific	0.128707
M.hakoo specific	1.21923
M.hakoo specific	1.39003
M.hakoo specific	0
M.hakoo specific	2.1421
M.hakoo specific	0.784315
M.hakoo specific	0.670692
M.hakoo specific	1.99037
M.hakoo specific	1.12457
M.hakoo specific	0.269968
M.hakoo specific	0.879408
M.hakoo specific	0.141968
M.hakoo specific	0.404833
M.hakoo specific	0.795475
M.hakoo specific	0.402637
M.hakoo specific	1.44534
M.hakoo specific	0
M.hakoo specific	0
M.hakoo specific	2.03259
M.hakoo specific	1.35778
M.hakoo specific	0.157621
M.hakoo specific	0.301883
M.hakoo specific	0.632617
M.hakoo specific	0.179368
M.hakoo specific	0.905097
M.hakoo specific	2.37319
M.hakoo specific	1.47196
M.hakoo specific	0
M.hakoo specific	0
M.hakoo specific	0
M.hakoo specific	0
M.hakoo specific	1.52383
M.hakoo specific	0.776734
M.hakoo specific	0
M.hakoo specific	0.497972
M.hakoo specific	0
M.hakoo specific	0
M.hakoo specific	0
M.hakoo specific	2.17384
M.hakoo specific	0.804158
M.hakoo specific	0.15787
M.hakoo specific	0.134263
M.hakoo specific	0
M.hakoo specific	0
M.hakoo specific	1.6357
M.hakoo specific	0
M.hakoo specific	0.342588
M.hakoo specific	0
M.hakoo specific	0.265712
M.hakoo specific	0.384155
M.hakoo specific	0.35315
M.hakoo specific	0
M.hakoo specific	0
M.hakoo specific	0.989923
M.hakoo specific	0
M.hakoo specific	0.76732
M.hakoo specific	0
M.hakoo specific	0.57642
M.hakoo specific	1.09764
M.hakoo specific	0.259875
M.hakoo specific	0
M.hakoo specific	0
M.hakoo specific	0
M.hakoo specific	0
M.hakoo specific	0
M.hakoo specific	0
M.hakoo specific	0
M.hakoo specific	0.441023
M.hakoo specific	0
M.hakoo specific	0
M.hakoo specific	0.29537
M.hakoo specific	0.339982
M.hakoo specific	0.590641
M.hakoo specific	0.191034
M.hakoo specific	0
M.hakoo specific	0.124791
M.hakoo specific	0.407165
M.hakoo specific	0
M.hakoo specific	0
M.hakoo specific	0.571188
M.hakoo specific	0.251624
M.hakoo specific	0.682721
M.hakoo specific	1.16112
M.hakoo specific	0
M.hakoo specific	0
M.hakoo specific	0
M.hakoo specific	0.153495
M.hakoo specific	0
M.hakoo specific	0.629194
M.hakoo specific	0
M.hakoo specific	0
M.hakoo specific	0
M.hakoo specific	0
M.hakoo specific	0.425563
M.hakoo specific	3.43111
M.hakoo specific	0
M.hakoo specific	0
[truncated: 1,971 more rows]

## Sheet: Fig 5d
Classification	Pathway	Ratio
CE	09100 Metabolism	0.255583
CE	09120 Genetic Information Processing	0.408189
CE	09130 Environmental Information Processing	0.0806452
CE	09140 Cellular Processes	0.138958
CE	09150 Organismal Systems	0.116625
PS	09100 Metabolism	0.571429
PS	09120 Genetic Information Processing	0.15528
PS	09130 Environmental Information Processing	0.0745342
PS	09140 Cellular Processes	0.0807453
PS	09150 Organismal Systems	0.118012
M.hakoo specific	09100 Metabolism	0.360153
M.hakoo specific	09120 Genetic Information Processing	0.182631
M.hakoo specific	09130 Environmental Information Processing	0.128991
M.hakoo specific	09140 Cellular Processes	0.148148
M.hakoo specific	09150 Organismal Systems	0.180077
